# Supplementary material for: Diversity and distribution of thermophilic hydrogenogenic carboxydotrophs revealed by microbial community analysis in sediments from multiple hydrothermal environments in Japan
Source: Arch Microbiol. 2019 Apr 27;201(7):969–82. doi: 10.1007/s00203-019-01661-9 (PMC6687684; doi:10.1007/s00203-019-01661-9)
Supplement: Supplementary file 1 — Supplementary file2 (XLSX 30 kb) [file 203_2019_1661_MOESM1_ESM.xlsx]

## Sheet: Sheet1
"Diversity and distribution of thermophilic hydrogenogenic carboxydotrophs revealed by microbial community analysis in sediments from multiple hydrothermal environments in Japan" Arch. Microbiol. Kimiho Omae, Yuto Fukuyama, Hisato Yasuda, Kenta Mise, Takashi Yoshida, and Yoshihiko Sako* Laboratory of Marine Microbiology, Graduate School of Agriculture, Kyoto University; sako@kais.kyoto-u.ac.jp
Online Resource 1 Sediment sample description, concentration of extracted DNA, sequencing, clustering statics, and alpha diversity indices
Sample ID	Location	Latitude, Longitude	Sampling date (yyyy-mm)	Depth (cm)	Temperature (°C)	pH	ORP (mV)	Salinity (%)	Concentration of DNA (ng/g sediment)	Original paired-end reads	Reads after QC	Prokaryotic reads	Prokaryotic OTUs	Chao1	Shannon	Simpson
Kyushu Island, Japan (hot spring sediments)
1405_UN_A1_D	Unagi-onsen (hot spring); Ibusuki, Kagoshima	31°13′41″N, 130°36′47″E	2014-05-01	4.5	65.2	2.59	-130	n.m.	260	221219	192043	181734	301	223.038	2.3311	0.778226
1405_UN_A1_M	Unagi-onsen (hot spring); Ibusuki, Kagoshima	31°13′41″N, 130°36′47″E	2014-05-01	2.5	65.6	2.65	-127	n.m.	506	160545	140181	133054	266	187.778	2.32937	0.814877
1405_UN_A1_S	Unagi-onsen (hot spring); Ibusuki, Kagoshima	31°13′41″N, 130°36′47″E	2014-05-01	< 1.5	65.2	2.75	-102	n.m.	325	169789	150646	139173	371	255.476	2.80253	0.875447
1405_UN_A2_D	Unagi-onsen (hot spring); Ibusuki, Kagoshima	31°13′41″N, 130°36′47″E	2014-05-01	4.5	65.1	2.88	-23	n.m.	3083	52823	47952	44850	192	185.938	3.37179	0.945641
1405_UN_A2_M	Unagi-onsen (hot spring); Ibusuki, Kagoshima	31°13′41″N, 130°36′47″E	2014-05-01	2.5	52.3	2.91	-18	n.m.	1440	134228	121805	113709	251	181.571	3.33906	0.945635
1405_UN_A2_S	Unagi-onsen (hot spring); Ibusuki, Kagoshima	31°13′41″N, 130°36′47″E	2014-05-01	< 1.5	41.4	3.05	223	n.m.	3548	161792	146806	132987	439	368.889	3.84771	0.930788
1405_UN_B1	Unagi-onsen (hot spring); Ibusuki, Kagoshima	31°13′41″N, 130°36′47″E	2014-05-01	< 3	94	3.66	-140	n.m.	938	168663	149584	131999	173	163.6	2.29639	0.82046
1405_UN_B2	Unagi-onsen (hot spring); Ibusuki, Kagoshima	31°13′41″N, 130°36′47″E	2014-05-01	< 3	99	2.2	-88	n.m.	526	123304	102283	96729	107	65.1667	1.91215	0.798108
1405_UN_B3	Unagi-onsen (hot spring); Ibusuki, Kagoshima	31°13′41″N, 130°36′47″E	2014-05-01	< 3	67	3.56	426	n.m.	495	81040	71050	67996	172	196.615	2.94232	0.913145
1405_UN_B4	Unagi-onsen (hot spring); Ibusuki, Kagoshima	31°13′41″N, 130°36′47″E	2014-05-01	< 3	63.7	2.94	-87	n.m.	1028	41266	37031	35239	230	232.625	2.71397	0.840067
1405_UN_B7	Unagi-onsen (hot spring); Ibusuki, Kagoshima	31°13′41″N, 130°36′47″E	2014-05-01	< 3	61.8	4.89	-218	n.m.	1515	113124	101466	82452	312	275.333	3.06462	0.906634
1405_UN_B8	Unagi-onsen (hot spring); Ibusuki, Kagoshima	31°13′41″N, 130°36′47″E	2014-05-01	< 3	97.1	3.65	-102	n.m.	227	218728	190809	180316	308	230.636	2.6632	0.849154
1405_UN_R2	Unagi-onsen (hot spring); Ibusuki, Kagoshima	31°13′41″N, 130°36′47″E	2014-05-01	< 3	46.1	3.47	-130	n.m.	2955	180988	167742	150457	373	263.158	2.82285	0.875846
1505_UN_A1_S	Unagi-onsen (hot spring); Ibusuki, Kagoshima	31°13′41″N, 130°36′47″E	2015-05-01	< 3	51.2	5.2	-54	n.m.	593	514741	373261	314614	386	278.55	2.82737	0.899544
1505_UN_B1	Unagi-onsen (hot spring); Ibusuki, Kagoshima	31°13′41″N, 130°36′47″E	2015-05-01	< 3	84.8	5.3	-148	n.m.	473	571792	308981	246657	631	504.125	2.72016	0.7887
1505_UN_B2	Unagi-onsen (hot spring); Ibusuki, Kagoshima	31°13′41″N, 130°36′47″E	2015-05-01	< 3	84.9	5.65	-133	n.m.	n.d.	62176	41263	34781	385	400	2.71113	0.799292
1505_UN_B3	Unagi-onsen (hot spring); Ibusuki, Kagoshima	31°13′41″N, 130°36′47″E	2015-05-01	< 3	46.4	4.81	-90	n.m.	431	647383	448848	387792	251	151	1.47766	0.601262
1505_UN_B4	Unagi-onsen (hot spring); Ibusuki, Kagoshima	31°13′41″N, 130°36′47″E	2015-05-01	< 3	66	4.91	-121	n.m.	332	505750	361180	309314	416	305.8	3.47915	0.945465
1505_UN_B6	Unagi-onsen (hot spring); Ibusuki, Kagoshima	31°13′41″N, 130°36′47″E	2015-05-01	< 3	39.4	5.54	-33	n.m.	624	634131	372764	316964	664	503.459	3.31612	0.922673
1505_UN_B7	Unagi-onsen (hot spring); Ibusuki, Kagoshima	31°13′41″N, 130°36′47″E	2015-05-01	< 3	48.4	4.85	206	n.m.	737	646641	461262	398919	416	243.64	2.95556	0.903776
1505_UN_B8	Unagi-onsen (hot spring); Ibusuki, Kagoshima	31°13′41″N, 130°36′47″E	2015-05-01	< 3	80.9	5.07	-123	n.m.	1080	317415	220321	183807	318	262.714	2.85282	0.851371
1505_UN_C1	Unagi-onsen (hot spring); Ibusuki, Kagoshima	31°13′41″N, 130°36′47″E	2015-05-01	< 3	80	4.85	140	n.m.	795	161418	112449	90397	536	469.579	3.38668	0.911668
1505_UN_C2	Unagi-onsen (hot spring); Ibusuki, Kagoshima	31°13′41″N, 130°36′47″E	2015-05-01	< 3	93.1	4.63	-118	n.m.	n.d.	83276	54762	45264	172	149.077	2.15851	0.717953
1505_UN_C3	Unagi-onsen (hot spring); Ibusuki, Kagoshima	31°13′41″N, 130°36′47″E	2015-05-01	< 3	58.7	4.57	-125	n.m.	167	236695	163085	132740	253	200.647	2.87744	0.872585
1505_UN_C4	Unagi-onsen (hot spring); Ibusuki, Kagoshima	31°13′41″N, 130°36′47″E	2015-05-01	< 3	95.8	4.37	-174	n.m.	n.d.	15801	9268	7743	60
1505_UN_C5	Unagi-onsen (hot spring); Ibusuki, Kagoshima	31°13′41″N, 130°36′47″E	2015-05-01	< 3	54.6	4.54	-62	n.m.	n.d.	193328	133094	111801	415	325	2.67488	0.808801
1505_UN_R1	Unagi-onsen (hot spring); Ibusuki, Kagoshima	31°13′41″N, 130°36′47″E	2015-05-01	< 3	33.8	5.83	277	n.m.	2633	698236	426056	221063	764	606.085	3.61898	0.889325
1505_UN_R2	Unagi-onsen (hot spring); Ibusuki, Kagoshima	31°13′41″N, 130°36′47″E	2015-05-01	< 3	48.4	5.83	108	n.m.	855	605043	425210	337733	730	446.129	3.32308	0.930332
1511_UN_A1_C	Unagi-onsen (hot spring); Ibusuki, Kagoshima	31°13′41″N, 130°36′47″E	2015-11-01	40	83.9	5.08	-130	n.m.	n.d.	7855	4402	3422	120
1511_UN_A1_D	Unagi-onsen (hot spring); Ibusuki, Kagoshima	31°13′41″N, 130°36′47″E	2015-11-01	9	63.5	5.44	18	n.m.	179	93774	64053	48893	324	317.8	3.37943	0.928515
1511_UN_A1_M	Unagi-onsen (hot spring); Ibusuki, Kagoshima	31°13′41″N, 130°36′47″E	2015-11-01	6	53	5.53	55	n.m.	484	112126	76938	60517	317	272.625	3.11979	0.895916
1511_UN_A1_S	Unagi-onsen (hot spring); Ibusuki, Kagoshima	31°13′41″N, 130°36′47″E	2015-11-01	< 3	48	5.56	145	n.m.	173	125770	85979	65641	384	338.276	3.1513	0.898989
1511_UN_A2_C	Unagi-onsen (hot spring); Ibusuki, Kagoshima	31°13′41″N, 130°36′47″E	2015-11-01	30	89.1	3.59	-89	n.m.	n.d.	6442	2968	2371	54
1511_UN_A2_D	Unagi-onsen (hot spring); Ibusuki, Kagoshima	31°13′41″N, 130°36′47″E	2015-11-01	9	70.9	4.68	-68	n.m.	n.d.	5117	1710	1393	42
1511_UN_A2_M	Unagi-onsen (hot spring); Ibusuki, Kagoshima	31°13′41″N, 130°36′47″E	2015-11-01	6	60.6	4.77	-41	n.m.	23	92623	58731	43710	134	116.5	1.93371	0.719869
1511_UN_A2_S	Unagi-onsen (hot spring); Ibusuki, Kagoshima	31°13′41″N, 130°36′47″E	2015-11-01	< 3	52.9	5.39	10	n.m.	495	90223	60140	44173	320	327.444	3.42554	0.930678
1511_UN_B1	Unagi-onsen (hot spring); Ibusuki, Kagoshima	31°13′41″N, 130°36′47″E	2015-11-01	< 3	81.3	4.7	135	n.m.	319	149571	90284	68544	312	264.292	3.35654	0.933352
1511_UN_B2	Unagi-onsen (hot spring); Ibusuki, Kagoshima	31°13′41″N, 130°36′47″E	2015-11-01	< 3	96.2	4.33	449	n.m.	248	370115	253605	206331	304	210.333	2.89592	0.897728
1511_UN_B3	Unagi-onsen (hot spring); Ibusuki, Kagoshima	31°13′41″N, 130°36′47″E	2015-11-01	< 3	75.9	4.24	309	n.m.	10	229180	143543	118214	113	75	1.08318	0.399299
1511_UN_B4_C	Unagi-onsen (hot spring); Ibusuki, Kagoshima	31°13′41″N, 130°36′47″E	2015-11-01	40	94.9	3.65	-50	n.m.	15	232777	118963	87190	159	141.867	2.11487	0.688458
1511_UN_B4_S	Unagi-onsen (hot spring); Ibusuki, Kagoshima	31°13′41″N, 130°36′47″E	2015-11-01	< 3	60.6	4.14	151	n.m.	424	34512	22592	18125	208	225	2.76242	0.844188
1511_UN_C1	Unagi-onsen (hot spring); Ibusuki, Kagoshima	31°13′41″N, 130°36′47″E	2015-11-01	< 3	91.3	3.8	-108	n.m.	81	155755	103895	81930	399	321.167	3.05318	0.832618
1511_UN_D1	Unagi-onsen (hot spring); Ibusuki, Kagoshima	31°13′41″N, 130°36′47″E	2015-11-01	< 3	41.2	3.59	413	n.m.	435	140249	79786	58827	338	288.6	2.7417	0.837107
1511_UN_D3	Unagi-onsen (hot spring); Ibusuki, Kagoshima	31°13′41″N, 130°36′47″E	2015-11-01	< 3	66.5	4.64	-121	n.m.	336	184298	125610	102651	194	129.75	1.89652	0.729591
1511_UN_D4_C	Unagi-onsen (hot spring); Ibusuki, Kagoshima	31°13′41″N, 130°36′47″E	2015-11-01	30	94.3	3.31	-96	n.m.	45	140444	89892	71530	177	158.636	2.24751	0.82854
1511_UN_D4_S	Unagi-onsen (hot spring); Ibusuki, Kagoshima	31°13′41″N, 130°36′47″E	2015-11-01	< 3	67.6	4.78	276	n.m.	198	95200	59087	46282	154	163	2.22796	0.75779
1511_UN_R3	Unagi-onsen (hot spring); Ibusuki, Kagoshima	31°13′41″N, 130°36′47″E	2015-11-01	< 3	46.2	4.03	-113	n.m.	1144	341559	224784	183392	403	289.276	3.1246	0.912981
1612_UN_A1_1	Unagi-onsen (hot spring); Ibusuki, Kagoshima	31°13′41″N, 130°36′47″E	2016-12-01	40	95.6	5.32	-234	0	n.d.	320	188	153	38
1612_UN_A1_2	Unagi-onsen (hot spring); Ibusuki, Kagoshima	31°13′41″N, 130°36′47″E	2016-12-01	30	96.9	5.23	-201	0	n.d.	3626	2669	2462	110
1612_UN_A1_3	Unagi-onsen (hot spring); Ibusuki, Kagoshima	31°13′41″N, 130°36′47″E	2016-12-01	20	96.1	5.05	-185	0	n.d.	4806	3892	3690	58
1612_UN_A1_4	Unagi-onsen (hot spring); Ibusuki, Kagoshima	31°13′41″N, 130°36′47″E	2016-12-01	10	92.8	5.09	-150	0	n.d.	1269	725	656	26
1612_UN_A1_5	Unagi-onsen (hot spring); Ibusuki, Kagoshima	31°13′41″N, 130°36′47″E	2016-12-01	< 3	88.2	4.04	-239	0	104	163225	130251	103809	390	348.276	3.93714	0.966482
1612_UN_B1	Unagi-onsen (hot spring); Ibusuki, Kagoshima	31°13′41″N, 130°36′47″E	2016-12-01	< 3	92.6	2.64	164	0	420	200744	174422	164923	476	354.292	3.01239	0.911962
1612_UN_B7_1	Unagi-onsen (hot spring); Ibusuki, Kagoshima	31°13′41″N, 130°36′47″E	2016-12-01	55	94	5.5	-160	0	n.d.	6647	5401	5114	71
1612_UN_B7_2	Unagi-onsen (hot spring); Ibusuki, Kagoshima	31°13′41″N, 130°36′47″E	2016-12-01	45	93.1	5.9	-227	0	n.d.	501	340	256	45
1612_UN_B7_3	Unagi-onsen (hot spring); Ibusuki, Kagoshima	31°13′41″N, 130°36′47″E	2016-12-01	35	90.3	5.14	-262	0	78	85410	74702	70244	367	318.61	1.45437	0.537094
1612_UN_B7_4	Unagi-onsen (hot spring); Ibusuki, Kagoshima	31°13′41″N, 130°36′47″E	2016-12-01	25	82.7	4.74	-92	0	n.d.	1953	1299	993	45
1612_UN_B7_5	Unagi-onsen (hot spring); Ibusuki, Kagoshima	31°13′41″N, 130°36′47″E	2016-12-01	15	76.1	3.73	-60	0	22	64247	55549	51332	69	60.1667	1.5514	0.658032
1612_UN_B9_1	Unagi-onsen (hot spring); Ibusuki, Kagoshima	31°13′41″N, 130°36′47″E	2016-12-01	65	89.2	3.67	-100	0	n.d.	3133	2172	1903	87
1612_UN_B9_2	Unagi-onsen (hot spring); Ibusuki, Kagoshima	31°13′41″N, 130°36′47″E	2016-12-01	50	70.1	3.65	-51	0	n.d.	2250	1462	1353	58
1612_UN_B9_3	Unagi-onsen (hot spring); Ibusuki, Kagoshima	31°13′41″N, 130°36′47″E	2016-12-01	35	60.1	3.61	-40	0	n.d.	5834	5049	4745	75
1612_UN_B9_4	Unagi-onsen (hot spring); Ibusuki, Kagoshima	31°13′41″N, 130°36′47″E	2016-12-01	20	48.6	4.27	-17	0	32	113501	98876	94821	151	122.714	1.1939	0.418784
1612_UN_B9_5	Unagi-onsen (hot spring); Ibusuki, Kagoshima	31°13′41″N, 130°36′47″E	2016-12-01	< 3	35.5	4.84	155	0	1429	137544	115062	75817	438	475	3.97446	0.948164
1612_UN_E1	Unagi-onsen (hot spring); Ibusuki, Kagoshima	31°13′41″N, 130°36′47″E	2016-12-01	< 3	84.6	4	-157	0	271	145063	124502	119082	120	79.1111	1.12816	0.523621
1612_UN_E2	Unagi-onsen (hot spring); Ibusuki, Kagoshima	31°13′41″N, 130°36′47″E	2016-12-01	< 3	68.1	3.61	151	0	413	165409	142986	112993	569	442.306	4.00319	0.951655
1612_KR_A1	Yamanoshiro-onsen (hot spring); Kirishima, Kagoshima	31°54′51″N, 130°49′46″E	2016-12-01	< 3	69.5	2.62	310	0	506	111982	97764	88943	132	153.667	1.62379	0.674628
1612_KR_A2	Yamanoshiro-onsen (hot spring); Kirishima, Kagoshima	31°54′51″N, 130°49′46″E	2016-12-01	< 3	75.2	2.62	-23	0	270	117971	102995	93963	205	198.667	2.82669	0.906204
1612_KR_A3	Yamanoshiro-onsen (hot spring); Kirishima, Kagoshima	31°54′51″N, 130°49′46″E	2016-12-01	< 3	74	2.53	-13	0	147	106489	93170	88561	100	94	1.14926	0.505318
1612_KR_B1	Yamanoshiro-onsen (hot spring); Kirishima, Kagoshima	31°54′51″N, 130°49′46″E	2016-12-01	< 3	82.8	3.12	-41	0	405	135679	117074	107985	216	150.217	2.21795	0.75946
1612_KR_B2	Yamanoshiro-onsen (hot spring); Kirishima, Kagoshima	31°54′51″N, 130°49′46″E	2016-12-01	< 3	72.5	2.67	262	0	244	114607	100028	92287	122	130	1.26291	0.521864
1612_KR_C1	Yamanoshiro-onsen (hot spring); Kirishima, Kagoshima	31°54′51″N, 130°49′46″E	2016-12-01	< 3	87.7	2.41	0	0	79	180943	160748	151386	86	67	1.43161	0.6919
1612_KR_C2	Yamanoshiro-onsen (hot spring); Kirishima, Kagoshima	31°54′51″N, 130°49′46″E	2016-12-01	< 3	88.7	2.78	-45	0	119	184953	163045	156340	147	81.2727	0.834455	0.350145
1612_KR_D1	Yamanoshiro-onsen (hot spring); Kirishima, Kagoshima	31°54′51″N, 130°49′46″E	2016-12-01	< 3	88.6	3.5	-179	0	101	79737	69519	64539	119	90.8571	1.77386	0.743993
1612_KR_D2	Yamanoshiro-onsen (hot spring); Kirishima, Kagoshima	31°54′51″N, 130°49′46″E	2016-12-01	< 3	63.4	3.19	-80	0	143	196456	171183	150908	311	247	3.3134	0.921092
1612_KR_E1	Yamanoshiro-onsen (hot spring); Kirishima, Kagoshima	31°54′51″N, 130°49′46″E	2016-12-01	< 3	64.4	4.08	-134	0	1279	179637	152804	132974	169	149.111	2.07466	0.75763
1703_KM_1	Komatsu-jigoku (hot spring); Kusugun Kokonoemachi, Oita	33°06′26″N, 131°11′22″E	2017-03-01	< 3	61.1	5.41	-34	n.m.	2888	14525	9137	7229	243
1703_KM_2-1_03	Komatsu-jigoku (hot spring); Kusugun Kokonoemachi, Oita	33°06′26″N, 131°11′22″E	2017-03-01	< 3	n.t.	n.t.	n.t.	n.m.	1631	84879	53525	41340	542	531.22	4.65126	0.980313
1703_KM_2-1_07	Komatsu-jigoku (hot spring); Kusugun Kokonoemachi, Oita	33°06′26″N, 131°11′22″E	2017-03-01	7	n.t.	n.t.	n.t.	n.m.	881	83277	52460	38434	465	459.172	4.11903	0.96381
1703_KM_2-2	Komatsu-jigoku (hot spring); Kusugun Kokonoemachi, Oita	33°06′26″N, 131°11′22″E	2017-03-01	< 3	61.6	2.54	130	n.m.	82	94557	63392	54013	202	159.5	2.33925	0.833961
1703_KM_3_05	Komatsu-jigoku (hot spring); Kusugun Kokonoemachi, Oita	33°06′26″N, 131°11′22″E	2017-03-01	< 3	n.t.	n.t.	n.t.	n.m.	73	21349	11178	9065	74
1703_KM_3_20	Komatsu-jigoku (hot spring); Kusugun Kokonoemachi, Oita	33°06′26″N, 131°11′22″E	2017-03-01	20	n.t.	n.t.	n.t.	n.m.	n.d.	12517	603	160	23
1703_KM_3_40	Komatsu-jigoku (hot spring); Kusugun Kokonoemachi, Oita	33°06′26″N, 131°11′22″E	2017-03-01	40	n.t.	n.t.	n.t.	n.m.	n.d.	2307	192	107	24
1703_KM_4	Komatsu-jigoku (hot spring); Kusugun Kokonoemachi, Oita	33°06′26″N, 131°11′22″E	2017-03-01	< 3	65.8	2.24	157	n.m.	398	36162	19005	16359	146	162.3	2.98911	0.903525
1703_KM_5	Komatsu-jigoku (hot spring); Kusugun Kokonoemachi, Oita	33°06′26″N, 131°11′22″E	2017-03-01	< 3	71.6	2.77	286	n.m.	140	45141	31244	26176	165	180.3	2.96005	0.89214
1703_KM_6	Komatsu-jigoku (hot spring); Kusugun Kokonoemachi, Oita	33°06′26″N, 131°11′22″E	2017-03-01	< 3	71	5.6	-179	n.m.	1710	36419	26812	19036	108	104.231	2.56668	0.854741
1703_KM_7	Komatsu-jigoku (hot spring); Kusugun Kokonoemachi, Oita	33°06′26″N, 131°11′22″E	2017-03-01	< 3	80.9	2.34	40	n.m.	146	18611	9658	7793	70
1703_KM_8_05	Komatsu-jigoku (hot spring); Kusugun Kokonoemachi, Oita	33°06′26″N, 131°11′22″E	2017-03-01	< 3	n.t.	n.t.	n.t.	n.m.	303	27478	19263	14242	138	160.895	2.4455	0.832542
1703_KM_8_10	Komatsu-jigoku (hot spring); Kusugun Kokonoemachi, Oita	33°06′26″N, 131°11′22″E	2017-03-01	10	n.t.	n.t.	n.t.	n.m.	72	15637	8876	5826	86
1703_KM_9	Komatsu-jigoku (hot spring); Kusugun Kokonoemachi, Oita	33°06′26″N, 131°11′22″E	2017-03-01	< 3	75.1	2.6	54	n.m.	68	22796	11903	9810	54
Izu peninsula, Japan (hot spring sediments)
1501_IZ_ATGH01	hot spring; Kamogun Higashiizucho, Shizuoka	34°48′55″N, 139°04′18″E	2015-01-01	< 3	73.5	8.5	121	0	n.d.	49115	45323	28823	75	86.4286	1.36645	0.582417
1501_IZ_ATGM02	drain; Kamogun Higashiizucho, Shizuoka	34°49′02″N, 139°04′07″E	2015-01-01	< 3	68.2	8.4	189	0.1	235	20001	18248	14146	125	162	2.50254	0.832462
1501_IZ_BZ05	Benzainoyu (hot spring); Kamogun Higashiizucho, Shizuoka	34°48′59″N, 139°04′13″E	2015-01-01	< 3	80.1	8.5	-7	0.1	n.d.	67427	59075	16992	92	94.5	1.78694	0.706978
1501_IZ_BZ06	Benzainoyu (hot spring); Kamogun Higashiizucho, Shizuoka	34°48′59″N, 139°04′13″E	2015-01-01	< 3	78.5	8.5	-22	0.2	n.d.	7961	6663	1775	41
1501_IZ_BZ07	Benzainoyu (hot spring); Kamogun Higashiizucho, Shizuoka	34°48′59″N, 139°04′13″E	2015-01-01		78.3	8.5	63	0.2	n.d.	3115	2349	762	47
1501_IZ_JD	Jiunji (drain); Kamogun Minamiizucho, Shizuoka	34°38′54″N, 138°52′00″E	2015-01-01	< 3	60.1	7.7	259	0.9	533	183670	165434	98280	1171	1072.62	4.56224	0.968059
1501_IZ_JU	Jiunji (drain); Kamogun Minamiizucho, Shizuoka	34°38′54″N, 138°52′00″E	2015-01-01	< 3	78.5	7.8	156	1	663	74488	66002	39452	1069	1115.38	3.85679	0.857439
1501_IZ_SM05	hot spring; Kamogun Minamiizucho, Shizuoka	34°38′59″N, 138°51′27″E	2015-01-01	< 3	63.2	7.9	81	2.4	1223	77505	67130	26283	518	546.523	4.00828	0.958847
1501_IZ_SM07	hot spring; Kamogun Minamiizucho, Shizuoka	34°38′55″N, 138°51′26″E	2015-01-01	< 3	61.4	8.3	94	2	1545	188828	167270	67058	378	370.526	3.39662	0.933439
1501_IZ_KD01	Yakushinoyu (hot spring); Kamogun Kawazucho, Shizuoka	34°44′39″N, 138°59′04″E	2015-01-01	< 3	70.4	8.9	-30	0	825	56458	48662	30657	115	124.6	3.18616	0.932753
Kyushu Island, Japan (lake sediment)
1612_UN_UL	Unagi-ike (lake); Ibusuki, Kagoshima	31°13′35″N , 130°36′37″E	2016-12-01	< 3	17.5	7.37	75	n.m.	1868	122928	101844	71662	4737	4323.48	7.06758	0.996044
n.m., not measured; n.d., not detected.
