# Supplementary material for: Diversity and distribution of thermophilic hydrogenogenic carboxydotrophs revealed by microbial community analysis in sediments from multiple hydrothermal environments in Japan
Source: Arch Microbiol. 2019 Apr 27;201(7):969–82. doi: 10.1007/s00203-019-01661-9 (PMC6687684; doi:10.1007/s00203-019-01661-9)
Supplement: Supplementary file 2 — Supplementary file3 (XLSX 5664 kb) [file 203_2019_1661_MOESM2_ESM.xlsx]

## Sheet: Sheet1
"Diversity and distribution of thermophilic hydrogenogenic carboxydotrophs revealed by microbial community analysis in sediments from multiple hydrothermal environments in Japan" Arch. Microbiol. Kimiho Omae, Yuto Fukuyama, Hisato Yasuda, Kenta Mise, Takashi Yoshida, and Yoshihiko Sako* Laboratory of Marine Microbiology, Graduate School of Agriculture, Kyoto University; sako@kais.kyoto-u.ac.jp
Online Resource 2 Abundance (i.e. the number of reads assigned) for OTUs with the taxonomic assignment determined by the SILVA classification
OTU	Length (nt)	Taxonomic classification by SILVA			Total read	Read abundance in environments
		Nearest SILVA hits	Top hit identity (%)	Taxonomy path		1405_UN_A1_D	1405_UN_A1_M	1405_UN_A1_S	1405_UN_A2_D	1405_UN_A2_M	1405_UN_A2_S	1405_UN_B1	1405_UN_B2	1405_UN_B3	1405_UN_B4	1405_UN_B7	1405_UN_B8	1405_UN_R2	1505_UN_A1_S	1505_UN_B1	1505_UN_B2	1505_UN_B3	1505_UN_B4	1505_UN_B6	1505_UN_B7	1505_UN_B8	1505_UN_C1	1505_UN_C2	1505_UN_C3	1505_UN_C4	1505_UN_C5	1505_UN_R1	1505_UN_R2	1511_UN_A1_C	1511_UN_A1_D	1511_UN_A1_M	1511_UN_A1_S	1511_UN_A2_C	1511_UN_A2_D	1511_UN_A2_M	1511_UN_A2_S	1511_UN_B1	1511_UN_B2	1511_UN_B3	1511_UN_B4_C	1511_UN_B4_S	1511_UN_C1	1511_UN_D1	1511_UN_D3
OTU_1	384	AB063645.1.1.1477~1 AB063630.1.1.1476~0.994792 CP002100.1.631480.632991~0.994792 AB931105.1.1.1363~0.994792 AB600357.1.1.941~0.994792 AB063639.1.1.1338~0.994792 AB931053.1.1.1354~0.994792 AB063641.1.1.1477~0.994792 AB931047.1.1.1363~0.994792 BCLI01000001.1.608786.610282~0.992188	100	Archaea;Crenarchaeota;Thermoprotei;	1844372	79829	48960	36125	219	528	48	3036	9943	2685	5241	43	59633	331	37671	106781	14544	229863	31769	52376	17010	62484	7798	23315	40919	5963	13774	8	5353	597	3195	3309	2882	32	52	20998	5294	8978	48277	90566	47063	6011	31786	12	13407
OTU_2	384	AB600343.1.1.1375~1 HM150090.1.1.943~0.997396 HM150088.1.1.943~0.997396 DQ834115.1.1.1260~0.989583 HE574567.1.17478.18953~0.989583 FJ797319.1.1.1336~0.989583 EF156498.1.1.1350~0.986979 EF156492.1.1.1207~0.986979 EF156538.1.1.1335~0.986979 AF325186.1.1.1402~0.984375	100	Archaea;Crenarchaeota;Crenarchaeota Incertae Sedis;Aigarchaeales;Terrestrial Hot Spring Gp(THSCG);	479063	1442	784	17478	5141	10279	1772	126	1	1939	1923	150	7685	12	47013	2095	42	15131	24065	8560	83356	11284	271	633	12936	1	7941	0	37839	385	8150	13863	14127	53	0	33	6799	380	497	0	1871	908	1188	4	47738
OTU_3	384	AB007307.1.1.1473~0.997396 HE574566.1.28426.29900~0.989583 AB007308.1.1.1474~0.981771 FJ797340.1.1.1336~0.973958 AB600343.1.1.1375~0.971354 HM150090.1.1.943~0.96875 HM150088.1.1.943~0.96875 FJ797319.1.1.1336~0.966146 HE574567.1.17478.18953~0.966146 DQ924798.1.1.1341~0.966146	99.7396	Archaea;Crenarchaeota;Crenarchaeota Incertae Sedis;Aigarchaeales;Terrestrial Hot Spring Gp(THSCG);	283646	24299	15426	23782	5	43	6	126	5	514	12289	5	4526	3	1989	23275	11	80464	12073	3677	253	2019	49	1366	3572	0	3093	0	30	85	1670	330	619	0	0	9	431	84	72	5954	20	223	1138	1	64
OTU_4	389	AB931065.1.1.1348~0.994859 JX428648.1.1.1034~0.989717 AB600331.1.1.1348~0.989717 JX428650.1.1.1034~0.989717 EF558679.1.1.1035~0.989717 AQVK01000046.1.1388.2849~0.987147 AB930962.1.1.1340~0.987147 JX428646.1.1.1038~0.984576 AB930976.1.1.1340~0.982005 AB930964.1.1.1335~0.976864	99.4859	Archaea;Euryarchaeota;Thermoplasmata;Thermoplasmatales;BSLdp215;	297572	296	100	2652	4547	11288	1984	23	22	1129	504	383	743	143	65620	799	251	9735	20222	25941	12623	2723	1158	50	538	0	2072	2	18288	100	6703	10682	11506	2	0	16	4341	9463	3094	0	2145	3047	1720	94	53
OTU_8	384	DQ924655.1.1.1336~0.984375 AB063645.1.1.1477~0.984375 DQ924789.1.1.1338~0.984375 DQ924651.1.1.1335~0.984375 EF558686.1.1.1029~0.984375 DQ924653.1.1.1335~0.984375 AY882719.2.1.1340~0.984375 EF156577.1.1.1341~0.984375 DQ243774.2.1.1391~0.984375 DQ924807.1.1.1336~0.984375	98.4375	Archaea;Crenarchaeota;Thermoprotei;Thermoproteales;Thermoproteaceae;	247529	5535	5303	3538	7	4	0	62	1	9	476	2	7511	0	8454	5134	9	1745	33305	2139	1321	2823	443	989	7283	22	45575	0	54	208	3754	1137	1338	34	53	3492	4695	7	4	97	0	111	1115	0	476
OTU_9	389	AB600339.1.1.1348~0.997429 JX989254.1.1.1365~0.953727	99.7429	Archaea;Euryarchaeota;Thermoplasmata;Thermoplasmatales;BSLdp215;	218720	36	5	157	4655	12589	2158	4	5	6	30	15679	1867	766	6036	27	3501	2	24761	49939	14847	23362	781	59	1516	4	6025	3	3364	36	809	1339	2457	0	51	0	847	1648	959	0	117	283	3871	21133	283
OTU_5	429	AB898788.1.1.1500~0.997669 KM410316.1.1.1455~0.988345 KT803966.1.1.1540~0.986014 DQ834031.1.1.1365~0.983683 JX459043.1.1.1537~0.974359 AF232923.1.1.1353~0.974359 DQ834033.1.1.1361~0.972028 JX459039.1.1.1541~0.967366	99.7669	Bacteria;Thermotogae;Thermotogae;Mesoaciditogales;Mesoaciditogaceae;Mesoaciditoga;	220097	38	5	580	335	1120	212	12	3	3	103	4061	319	39003	25306	6	106	227	675	5313	26511	4887	373	2	114	0	950	0	380	47	982	1351	2094	0	0	11	362	7495	2776	3	256	338	967	4010	469
OTU_11	380	JF509453.1.1.1510~0.989474 DQ243730.2.1.1285~0.989474 HM150476.1.1.935~0.986842 HM150492.1.1.936~0.984211 EU544524.1.1.938~0.976316 DQ060320.1.1.1195~0.973684 DQ060322.1.1.1432~0.971053 AB629609.1.1.935~0.971053 HQ317333.1.1.935~0.971053 HQ635955.1.1.901~0.971053	98.6877	Archaea;Crenarchaeota;Thermoprotei;Desulfurococcales;Ignisphaeraceae;Ignisphaera;	176230	0	0	0	0	0	0	0	0	0	0	0	0	0	0	0	0	0	0	0	15	135	0	16	0	10	0	0	0	1	8	20	4	32	60	7349	469	3	167	0	5098	5	717	1	9
OTU_12	384	HM150157.1.1.941~1 HE574568.1.7129.8591~1 FJ797318.1.1.1336~0.997396 EF558698.1.1.1031~0.989583 HE574570.1.1.1075~0.979167 AF325183.1.1.1369~0.973958 EF156533.1.1.1339~0.971354 EF558696.1.1.1032~0.96875 EF156582.1.1.1340~0.953125 DQ243777.2.1.1317~0.950521	100	Archaea;Crenarchaeota;Crenarchaeota Incertae Sedis;Aigarchaeales;Terrestrial Hot Spring Gp(THSCG);	176701	867	179	4996	2249	4962	1172	124	1	646	784	321	3748	1	19700	537	77	18180	8534	4316	16668	7273	77	149	8767	1	3495	0	3073	216	3689	4937	4984	0	0	17	2409	406	260	0	893	481	1876	4	5241
OTU_7	381	EU545801.1.1.1445~1 AB262000.1.1.946~1 D85507.1.381.1873~1 AB931090.1.1.1358~0.997375 BA000023.2.1186506.1187999~0.997375 AB010957.1.1.1493~0.997375 AB022438.1.385.1879~0.997375 AB931086.1.1.1357~0.997375 EF660336.1.1.1470~0.994751 FJ797342.1.1.1328~0.992126	100	Archaea;Crenarchaeota;Thermoprotei;Sulfolobales;Sulfolobaceae;	159337	11	7	58	0	0	2	9186	92	1052	13	4	413	2	211	2522	15	102	157	17993	36	134	432	1956	2623	21	63	3	25260	0	12	24	28	0	0	0	3	1043	26032	1366	0	3	2323	0	0
OTU_14	384	LC003040.1.1.2133~0.997396 AB009617.1.1.2923~0.997396 AB600381.1.1.1703~0.997396 CP002590.1.1330555.1332075~0.997396 LOBZ01000025.1.54942.57580~0.994792 FN869859.1.1699104.1700606~0.994792 M35966.1.1.1504~0.994792 AY538162.2.1.1470~0.992188 KC749963.1.1.1524~0.989583 HM594678.1.1.1435~0.986979	99.4805	Archaea;Crenarchaeota;Thermoprotei;Thermoproteales;Thermoproteaceae;Thermoproteus;	161926	3479	2059	6306	0	7	3	63	3	0	236	10	3953	2	1996	8305	8	2308	2	539	1533	4968	887	3119	3636	1407	294	0	9	66	686	531	407	5	0	448	380	3029	18226	59	599	40	4176	5	85
OTU_6	386	M38637.1.979.2449~1 AB931018.1.1.1338~1 AB931007.1.1.1338~1 LC158406.1.1.1303~0.997409 AF339746.1.1.1402~0.989637 AB871647.1.1.1474~0.989637 BA000011.4.1518773.1520246~0.989637 AJ299215.1.1.1411~0.979275 EF535324.1.1.1006~0.966321	100	Archaea;Euryarchaeota;Thermoplasmata;Thermoplasmatales;Thermoplasmataceae;Thermoplasma;	150840	29	29	90	433	1006	485	1	19	8678	38	255	1849	279	4733	1106	2264	141	21971	19647	2476	5771	973	23	771	1	553	2	21112	0	11	17	44	0	0	0	3	281	12720	119	0	3	972	55	48
OTU_15	403	EU638438.1.1.1354~0.977668 AB546033.1.1.1483~0.970223 KM819480.1.1.1495~0.970223 EU194835.1.1.1486~0.970223 AB539958.1.1.1406~0.967742 EU638822.1.1.1358~0.967742 AY297982.1.1.1410~0.965261 AY297976.1.1.1411~0.960298	97.5247	Bacteria;Firmicutes;Clostridia;Clostridiales;TTA-B61;	139241	16536	17470	3492	2712	4002	6452	13357	30164	5739	2610	2983	24272	1875	3	0	0	0	0	0	0	0	0	2	0	0	0	0	0	0	0	0	1	0	6	0	2	0	0	0	1	5	4	3	2
OTU_10	389	AB931002.1.1.1340~1 AB600329.1.1.1348~0.997429 AB931003.1.1.1336~0.997429 JX989254.1.1.1365~0.987147 AB930978.1.1.1340~0.979434 AB930970.1.1.1340~0.969152 AB930983.1.1.1340~0.969152 AB930964.1.1.1335~0.953727	100	Archaea;Euryarchaeota;Thermoplasmata;Thermoplasmatales;BSLdp215;	135688	101	31	828	2020	8290	3108	6	1	4	22	173	272	28247	9881	18	489	5	8254	11504	5718	7827	183	33	191	0	333	9	574	2	270	294	170	0	0	0	284	4751	101	0	25	83	588	1236	4
OTU_13	381	ADKL01000514.1.56562.58041~0.979003 FJ797311.1.1.1326~0.979003	97.9003	Archaea;Crenarchaeota;Thermoprotei;Sulfolobales;Sulfolobaceae;uncultured;	114024	216	139	676	0	3	24	84	0	1784	66	19	1786	7	1203	2468	18	101	46	20553	305	375	69	347	1669	34	269	0	3	0	235	177	199	0	0	0	59	524	767	201	125	60	1818	0	2
OTU_16	382	AB087499.1.1.1466~0.997382 CP003378.1.664985.666372~0.997382 EF057392.1.1.1430~0.992147 AB600347.1.1.1372~0.992147 FJ797337.1.1.1335~0.989529 EF156483.1.1.1340~0.989529 DQ833934.1.1.1337~0.984293 DQ833956.1.1.1336~0.984293 FJ797334.1.1.1335~0.97644 LC158381.1.1.1356~0.965969	99.7382	Archaea;Crenarchaeota;Thermoprotei;Desulfurococcales;Acidilobaceae;Caldisphaera;	124429	2715	2015	10444	432	903	109	103	0	1632	1212	47	2052	6	15292	5354	45	5772	7565	3332	5908	1075	157	572	8303	0	2724	0	7982	140	1525	2269	2216	0	2	9	2133	745	7499	0	687	224	484	0	192
OTU_17	381	D26491.1.822.2317~1 CP000682.1.1705274.1706771~1 EF142855.1.1.2588~1 X90481.1.1.1416~1 X90482.1.1.1420~1 D86414.1.1.1461~0.992126 AB600369.1.1.940~0.992126 BBBA01000002.1.166179.167660~0.992126 AF167083.1.1.1448~0.989501 D85508.1.498.1987~0.986877	100	Archaea;Crenarchaeota;Thermoprotei;Sulfolobales;Sulfolobaceae;Metallosphaera;	106829	24	7	167	0	0	11	162	2	13592	27	16	67	1	55	12057	24	43	756	1573	32	103	259	4637	9662	2	62	2	43835	0	138	99	142	0	0	2	107	553	5697	87	0	32	5707	0	0
OTU_24	382	EF156579.1.1.1335~0.979058 AB600385.1.1.941~0.979058 AYMB01000008.1.96097.97593~0.979058 DQ833882.1.1.1336~0.97644 EF156568.1.1.1334~0.971204 DQ833873.1.1.1343~0.968586 D85038.1.1.1491~0.968586 AY350586.2.1.1451~0.965969 CP001742.1.176279.177775~0.963351 AF191225.1.1.1411~0.950262	97.9058	Archaea;Crenarchaeota;Thermoprotei;Desulfurococcales;Acidilobaceae;	112108	2238	2137	1860	3	1	2	29	903	126	488	5	1787	10	3880	670	2652	9066	646	311	69	392	267	1716	771	23	112	0	6	0	19	36	15	0	0	12	13	34	26	9031	2086	64	1596	0	0
OTU_18	384	CP003423.1.1068522.1070023~0.979167 HQ395719.1.1.1432~0.960938 EF552404.1.1.1269~0.960938 FN429047.1.1.1074~0.953125 HQ395725.1.1.1556~0.953125 HQ395717.1.1.1429~0.950521	97.1576	Archaea;Crenarchaeota;Thermoprotei;Fervidicoccales;Fervidicoccaceae;Fervidicoccus;	105417	0	0	0	0	0	0	0	0	0	0	3	136	0	8	0	7	1505	6	28	68665	104	0	0	0	0	244	0	0	34	89	79	38	148	0	10	57	161	16570	0	65	43	237	2	5380
OTU_21	402	AB232581.1.1.1517~1 AB910313.1.1.1510~0.985075 KM819479.1.1.1560~0.985075 EU638462.1.1.1306~0.977612 EF198047.1.1.1490~0.972637 JN656279.1.1.1388~0.970149	100	Bacteria;Firmicutes;Clostridia;Thermoanaerobacterales;Family III;Tepidanaerobacter;	98647	11665	11681	2466	1858	2888	4659	10460	21386	4042	1775	2106	16955	1392	0	0	0	0	0	0	0	0	0	0	0	0	0	0	0	0	0	0	1	0	0	0	0	0	0	0	0	0	3	0	0
OTU_29	386	AY627862.1.1.1438~0.997409 AY627856.1.1.1327~0.997409 DQ834021.1.1.1141~0.989637 DQ834018.1.1.1316~0.987047 DQ833989.1.1.1171~0.987047 DQ833891.1.1.1390~0.984456 DQ834019.1.1.1049~0.979275 KM221257.1.1.919~0.979275 LC158415.1.1.1338~0.976684 HM150129.1.1.917~0.976684	99.7409	Archaea;Euryarchaeota;Thermoplasmata;Thermoplasmatales;A10;	92214	0	0	0	316	613	0	0	0	0	0	33	69	0	402	2	0	27	10	204	32283	46	4	0	3	0	714	0	0	255	757	1199	946	0	0	0	504	480	56	1	203	291	461	2	16436
OTU_23	404		89.604	Unclassified;	87668	0	0	0	0	0	0	0	0	0	0	0	0	0	0	0	23	0	0	9	0	0	82	0	0	0	0	87404	48	0	0	0	0	0	0	0	0	0	0	0	0	0	0	0	0
OTU_32	405	AY526501.1.1.1460~0.965432 JQ625007.1.1.1357~0.958025 FN563323.1.1.1456~0.953086 CZCB01031157.1.59.1557~0.953086 KP151225.1.1.1498~0.950617 CZCB01000470.1.66426.67944~0.950617	96.3054	Bacteria;Firmicutes;Clostridia;D8A-2;	84051	8308	10611	1880	1530	2496	3955	7843	18826	3806	1453	1849	15785	1016	0	0	0	0	0	0	0	0	0	0	0	0	0	0	0	0	0	0	1	0	0	0	0	0	0	0	0	0	1	0	0
OTU_19	381	CP002818.1.1107130.1108649~0.955381 JQ346764.1.1.1278~0.955381 CP002817.1.1107124.1108643~0.955381 CP000077.1.1107140.1108619~0.955381 CP013695.1.599842.601344~0.955381 D14053.1.1.1463~0.955381 CP006977.1.1074168.1075670~0.955381 D14876.1.260.1752~0.955381 AF425661.1.1.1275~0.952756 AB931074.1.1.1353~0.952756	95.5381	Archaea;Crenarchaeota;Thermoprotei;Sulfolobales;Sulfolobaceae;	66149	25	13	114	0	0	31	48319	4	338	2	6	87	12	1105	391	0	6	50	36	56	5	86	10	1534	0	8	0	548	0	32	28	39	0	0	0	56	41	1893	1159	1	11	268	0	0
OTU_22	384	DQ924842.1.1.1327~1 DQ924749.1.1.1328~0.992188 AF391990.1.1.1401~0.989583 DQ924854.1.1.1328~0.989583 ADKI01000120.1.2.1327~0.984375 DQ179007.2.1.1366~0.973958 DQ924843.1.1.1327~0.971354 DQ924856.1.1.1328~0.971354 EF535326.1.1.1000~0.971354 EF156620.1.1.1328~0.971354	100	Archaea;Crenarchaeota;Thermoprotei;Geoarchaeales;	76110	14	15	147	6	5	126	118	0	14	65	43	45	0	461	3472	176	153	663	314	13	2	8365	76	4383	0	92	1	47102	0	149	198	184	0	0	0	377	296	637	0	0	19	242	4	0
OTU_20	415	CP002777.1.235750.237256~1 FN687450.1.1.1513~1 AB603517.1.1.1457~1 CP003252.1.272446.273850~1 AB744654.1.1.1411~1 AP008226.1.131300.132803~1 X07998.1.1.1515~1 AIJQ01000002.1.152515.154042~1 AP008226.1.1633202.1634705~1 CP003252.1.1714260.1715664~1	100	Bacteria;Deinococcus-Thermus;Deinococci;Thermales;Thermaceae;Thermus;	62500	257	365	43	56	80	148	259	527	124	82	54	607	13	0	0	0	0	0	0	0	0	0	0	0	0	0	0	0	0	0	0	0	0	0	0	0	0	0	1	0	0	0	0	0
OTU_25	428		94.6262	Unclassified;	60408	576	547	60	69	75	122	349	682	141	36	81	485	30	0	0	0	0	0	0	0	0	0	0	0	0	0	0	0	0	0	0	0	0	0	0	0	0	0	0	0	0	0	0	0
OTU_26	414	KJ600978.1.1.1505~0.987923 GU731325.1.1.1386~0.978261 AY913288.1.1.1459~0.975845 JF429092.1.1.1517~0.971014 KC172361.1.1.1497~0.971014 GQ402619.1.1.1456~0.963768 HM445142.1.1.1359~0.963768 GQ402728.1.1.1439~0.963768 AY913265.1.1.1449~0.963768 EF019077.1.1.1385~0.961353	98.7923	Bacteria;Acidobacteria;Acidobacteriia;Subgroup 2;	69878	0	0	0	0	0	10	0	0	0	0	0	0	0	0	4	16	0	0	11	0	0	9	0	0	0	4	69772	41	0	0	0	0	0	0	0	0	0	0	0	0	0	0	0	0
OTU_46	428	EF156606.1.1.1376~0.985981 EF156605.1.1.1376~0.983645 EU545990.1.1.1431~0.978972 CP001130.1.789720.791268~0.978972 CP001130.1.1252642.1254190~0.978972 DQ831982.1.1.1376~0.976636 EF156469.1.1.1376~0.976636 CP004390.1.775792.777226~0.976636 DQ834084.1.1.1376~0.974299 DQ924712.1.1.1376~0.974299	98.5981	Bacteria;Aquificae;Aquificae;Aquificales;Hydrogenobaculaceae;Hydrogenobaculum;	73444	1225	262	1522	89	143	465	37	0	153	248	189	245	39	2240	3403	46	80	6939	1482	4223	1091	1505	480	505	1	1109	27	2784	49	802	748	701	18	0	5	440	1362	301	0	166	1661	2337	10	181
OTU_34	381	AE006641.1.871672.873167~1 CP002425.1.1035971.1037465~1 CP011055.1.1835872.1837371~1 CP003928.1.1036538.1038033~1 AF425653.1.1.1384~1 CP011056.1.1835873.1837372~1 X90478.1.1.1436~1 D26490.1.728.2222~1 CP011057.1.1835890.1837389~1 AF425656.1.1.1384~1	100	Archaea;Crenarchaeota;Thermoprotei;Sulfolobales;Sulfolobaceae;Sulfolobus;	55651	0	0	13	0	0	1	651	0	494	9	5	6	0	23	11953	5	51	47	4	1	8	1444	799	4655	0	20	1	18757	0	1	18	26	0	0	0	34	153	15495	0	0	2	449	0	0
OTU_35	384	ADKI01001867.1.5974.7442~0.955729 AY882838.2.1.1340~0.953125 AY882837.2.1.1335~0.953125 KP204538.1.1.1467~0.950521	95.3247	Archaea;Thaumarchaeota;SCGC AB-179-E04;	49588	71	20	467	807	1095	493	0	0	0	172	6867	225	3	1097	20	144	7	4022	1057	33	2	22112	2	43	3	4061	0	47	1	248	390	153	0	0	0	898	11	0	0	0	19	49	311	0
OTU_57	403		90.8189	Unclassified;	43342	0	0	0	0	0	1	0	2	0	0	0	3	2	0	0	0	0	0	0	0	0	0	0	0	0	0	0	0	0	0	0	0	0	0	0	0	0	0	0	0	0	0	0	0
OTU_28	386	HM150129.1.1.917~0.997409 LC158415.1.1.1338~0.997409 HQ395732.1.1.1406~0.994819 LC158429.1.1.1343~0.981865 AY627856.1.1.1327~0.976684 AY627862.1.1.1438~0.976684 DQ834021.1.1.1141~0.974093 FJ797333.1.1.1312~0.974093 LC158444.1.1.1340~0.974093 DQ833989.1.1.1171~0.974093	99.7409	Archaea;Euryarchaeota;Thermoplasmata;Thermoplasmatales;A10;	48663	5	0	21	1301	4494	511	0	0	19	17	5	187	4	20477	0	0	418	298	439	2465	1245	32	0	75	0	39	0	22	0	455	570	539	0	1	0	158	89	75	0	118	94	87	2	196
OTU_40	386	AB600332.1.1.1349~0.984456 AB600359.1.1.917~0.981865 AB931019.1.1.1341~0.981865 HM150070.1.1.916~0.976684 HQ395727.1.1.1404~0.971503 HQ395730.1.1.1402~0.971503 HM150065.1.1.916~0.953368 HQ395731.1.1.1406~0.950777	98.4456	Archaea;Euryarchaeota;Thermoplasmata;Thermoplasmatales;A10;	50353	58	12	2739	2	7	1	0	0	5	198	16	0	0	9867	379	1	1829	337	821	6757	26	57	2	30	0	76	0	0	85	3515	4951	6095	0	0	11	855	69	1	0	765	391	217	0	29
OTU_27	384	EF535318.1.1.1034~1 FN429059.1.1.1046~1 ACXJ01010134.1.1076.2532~1 DQ523826.1.1.1121~0.997396 AB600341.1.1.1343~0.997396 ACXK01000051.1.16727.18183~0.989583 HQ730611.1.1.1375~0.986979 JF737904.1.1.1111~0.981771 AF544222.1.1.1355~0.981771 AY702824.1.1.1046~0.981771	100	Archaea;Euryarchaeota;Thermoplasmata;Thermoplasmatales;Thermoplasmataceae;A-plasma;	44191	15	14	165	1733	5540	3139	0	2	0	105	24	219	1082	61	13	57	1	14627	6006	103	1662	193	0	147	0	103	0	1779	8	60	74	273	0	0	0	7	4	45	0	0	7	594	5104	4
OTU_44	429	HM595379.1.1.1467~0.988345 EU156151.1.1.1527~0.988345 AF402982.1.1.1489~0.986014 X72768.1.1.1563~0.983683 Y16941.1.1.1526~0.983683 Y16943.1.1.1526~0.983683 CP007051.1.1233750.1235317~0.983683 FMYU01000002.1.150609.152181~0.983683 CP007051.1.1537245.1538812~0.983683 MDSU01000018.1.588584.590144~0.979021	98.8345	Bacteria;Epsilonbacteraeota;Desulfurellia;Desulfurellales;Desulfurellaceae;Desulfurella;	48829	36	17	381	137	537	37	0	0	0	30	185	145	5915	3150	3	459	448	451	1560	6650	1919	785	0	244	0	134	0	176	5	87	88	102	0	0	0	93	842	111	0	72	114	77	109	374
OTU_31	402	AM749786.1.1.1365~1 AY140238.1.1.1340~1 AM749740.1.1.1376~0.997512 DQ834212.1.1.1317~0.995025 AF391980.1.1.1400~0.995025 AY882794.3.1.1316~0.992537 DQ834211.1.1.1319~0.977612 DQ834217.1.1.1331~0.970149 DQ834220.1.1.1323~0.970149 DQ834219.1.1.1236~0.970149	100	Bacteria;Proteobacteria;Alphaproteobacteria;Acetobacterales;Acetobacteraceae;Acidicaldus;	51699	128	82	1258	1	13	2481	9	0	63	112	96	1827	342	181	930	220	3	1382	2573	495	1486	825	50	63	0	323	21	5180	0	219	191	318	0	0	0	503	5122	9507	0	0	98	243	17	35
OTU_30	384	AB930989.1.1.1365~0.986979 HM150149.1.1.941~0.984375 EF156499.1.1.1177~0.973958 DQ834111.1.1.1339~0.973958 HM150145.1.1.941~0.973958 AF325181.1.1.1357~0.971354	98.6979	Archaea;Crenarchaeota;Crenarchaeota Incertae Sedis;Aigarchaeales;Terrestrial Hot Spring Gp(THSCG);	39874	12	15	22	2085	6458	1175	0	0	7	9	410	249	24	1617	1	526	4	10289	6663	1127	5612	36	0	167	1	375	0	776	1	152	177	188	0	0	0	219	4	0	0	9	33	222	126	0
OTU_41	404	AY391361.1.1.1216~1 KJ569775.1.16897.18333~0.967822 AY286123.1.46254.47656~0.95297 AB002583.1.17714.19138~0.95297	100	Bacteria;Cyanobacteria;Oxyphotobacteria;Chloroplast;	35007	2	4	10	4	15	31633	2	0	4	119	2	139	2	2	84	55	0	37	23	0	3	37	24	11	0	81	10	250	0	138	192	5	0	0	0	1264	0	1	0	84	0	39	2	0
OTU_37	384	AY882838.2.1.1340~0.994792 AY882837.2.1.1335~0.992188 ADKI01001867.1.5974.7442~0.989583 JX428644.1.1.1032~0.979167 FJ484792.1.1.1068~0.979167 KP204538.1.1.1467~0.971354	99.4792	Archaea;Thaumarchaeota;SCGC AB-179-E04;	37126	3	2	20	0	0	3	2	2	1	0	14979	12	1	264	63	99	0	12	28	31	1	5860	2	3	1	2514	0	42	0	31	22	19	0	0	0	386	1051	0	0	0	17	0	0	4
OTU_33	428	HF677557.1.1.1379~0.96028	96.028	Bacteria;Proteobacteria;Deltaproteobacteria;Myxococcales;bacteriap25;	40892	1	0	6	407	1207	16	0	1	1	1	4858	45	1	0	1	0	1	8	225	11769	201	14	0	1	0	285	0	0	0	315	539	835	0	0	0	137	1015	4	0	249	237	471	871	16
OTU_43	389	ATMD01000004.1.274550.276010~0.992288 KC537715.1.1.921~0.989717 KC537602.1.1.920~0.984576 KC537730.1.1.920~0.982005	99.2288	Archaea;Euryarchaeota;Thermoplasmata;Thermoplasmatales;BSLdp215;	40929	26	6	116	1325	6416	4378	4	0	1	26	771	263	1735	84	5	1264	1	4165	3912	331	2760	407	13	65	0	241	11	536	16	102	75	413	0	0	0	74	62	0	0	0	3	1040	7492	0
OTU_39	384	HQ395725.1.1.1556~0.997396 FN429047.1.1.1074~0.997396 FN429048.1.1.1021~0.992188 FN429044.1.1.1027~0.992188 FN429046.1.1.1032~0.992188 HQ395719.1.1.1432~0.989583 FN429045.1.1.1027~0.986979 KT453547.1.1.1342~0.984375 AY882728.2.1.1338~0.979167 DQ243775.1.1.1306~0.979167	99.7396	Archaea;Crenarchaeota;Thermoprotei;Fervidicoccales;Fervidicoccaceae;Fervidicoccus;	39661	606	709	135	117	137	247	570	995	335	99	84	945	69	8	1	0	0	0	0	19413	3	0	0	0	0	35	0	0	202	476	572	404	0	0	300	189	51	4719	0	4	61	446	0	765
OTU_36	421		83.2151	Unclassified;	31676	0	0	1	0	0	2	0	1	0	0	0	1	0	0	0	0	0	0	0	0	0	0	0	0	0	0	0	0	0	0	0	0	0	0	0	0	0	0	0	0	0	0	0	0
OTU_42	382	CP003378.1.664985.666372~0.973822 AB087499.1.1.1466~0.973822 AB600347.1.1.1372~0.968586 EF057392.1.1.1430~0.968586 FJ797337.1.1.1335~0.965969 EF156483.1.1.1340~0.965969 DQ833956.1.1.1336~0.960733 DQ833934.1.1.1337~0.960733 FJ797334.1.1.1335~0.95288 LC158381.1.1.1356~0.95288	97.3822	Archaea;Crenarchaeota;Thermoprotei;Desulfurococcales;Acidilobaceae;Caldisphaera;	34236	1029	757	1465	1	0	0	24	0	215	330	3	1801	0	549	12354	1	1569	1929	5298	19	229	7	727	753	4	233	0	52	25	60	33	29	0	0	0	28	494	1518	0	0	6	105	0	3
OTU_38	384	AB600352.1.1.1343~0.997396 KC537600.1.1.916~0.96875 DQ523826.1.1.1121~0.96875 FN429059.1.1.1046~0.966146 ACXJ01010134.1.1076.2532~0.966146 ACXK01000051.1.16727.18183~0.966146 EF535318.1.1.1034~0.966146 AB600341.1.1.1343~0.963542 HQ730611.1.1.1375~0.963542 AF544221.1.1.1448~0.958333	99.7396	Archaea;Euryarchaeota;Thermoplasmata;Thermoplasmatales;Thermoplasmataceae;A-plasma;	31762	13	17	127	1489	1693	1185	0	0	0	52	1570	151	88	193	27	1440	0	4462	3453	61	892	1500	2	84	0	55	13	2956	12	65	45	207	0	0	0	29	45	476	0	0	8	429	3260	0
OTU_55	403	GU113055.1.1.1478~0.987593 JX459083.1.1.1487~0.955335	98.7593	Bacteria;Chloroflexi;Ktedonobacteria;Ktedonobacterales;Ktedonobacteraceae;uncultured;	31182	28	44	237	0	1	1945	1	0	0	0	155	85	4	252	617	354	0	12	645	0	1	3674	1	11	0	213	1897	154	0	22	20	1	0	0	0	350	1364	371	0	0	5	16	78	0
OTU_61	273	AB005296.1.1.1469~0.996337 LOBW01000019.1.12686.14196~0.985348 HM150153.1.1.947~0.978022 EF156487.1.1.1348~0.974359 JX989262.1.1.1472~0.974359 AY882843.2.1.1334~0.96337 EU559680.1.1.970~0.956044 DQ417469.1.1.1072~0.956044 EF156486.1.1.1349~0.952381 AB629612.1.1.940~0.952381	99.6337	Archaea;Crenarchaeota;Thermoprotei;Thermoproteales;Thermoproteaceae;	27355	864	366	598	14	35	3	56	0	457	78	11	289	0	557	2348	8	327	1594	1758	666	351	26	168	1768	0	368	0	10565	6	141	180	200	0	0	6	196	107	808	0	66	38	248	0	101
OTU_58	383	CP009961.1.1507199.1508708~0.994778 FN429058.1.1.1074~0.981723 FN429057.1.1.946~0.981723 CP006646.1.536728.538240~0.968668 CP000505.1.366243.367743~0.966057 HK242026.1.3.1490~0.966057 DQ924698.1.1.1337~0.966057 X14835.1.987.2495~0.966057 KT453552.1.1.1337~0.966057 DQ179012.3.1.1340~0.963446	99.2188	Archaea;Crenarchaeota;Thermoprotei;Thermoproteales;Thermofilaceae;Thermofilum;	29183	2775	3388	349	476	608	1189	2697	6239	1328	476	478	3850	396	0	0	0	0	0	0	5	0	0	0	0	0	0	0	0	13	13	16	21	0	20	749	30	0	4	0	0	1	77	0	9
OTU_65	420	AF217495.1.1.1471~0.997619 CP001807.1.187227.188754~0.997619 AF217494.1.1.1471~0.997619 AF217493.1.1.1471~0.995238 X80994.1.2.1544~0.995238 EU652097.1.1.1472~0.992857 EU652068.1.1.1490~0.992857 KY355725.1.1.1276~0.988095 EU652070.1.1.1515~0.988095 JN091918.1.1.1543~0.985714	99.7619	Bacteria;Bacteroidetes;Rhodothermia;Rhodothermales;Rhodothermaceae;Rhodothermus;	21901	0	0	0	1	0	0	0	1	0	0	0	0	0	0	0	0	0	0	0	0	0	0	0	0	0	0	0	0	0	0	0	0	0	0	0	0	0	0	0	0	0	0	0	0
OTU_48	381	DQ924645.1.1.1331~1 DQ834073.1.1.1331~1 D85520.1.1.1457~1 EF558673.1.1.1025~1 AB931048.1.1.1357~1 X90480.1.1.1416~1 DQ834067.1.1.1332~0.997375 DQ383325.2.1.1471~0.994751 U38360.1.1.1424~0.992126 DQ924644.1.1.1331~0.992126	100	Archaea;Crenarchaeota;Thermoprotei;Sulfolobales;Sulfolobaceae;Stygiolobus;	21284	6	3	210	0	0	2	19205	0	58	2	3	0	0	138	156	0	0	6	0	1	0	25	42	99	0	6	0	18	0	9	5	3	0	0	0	0	106	27	0	0	3	733	0	0
OTU_45	384	JX428644.1.1.1032~0.989583 KP204538.1.1.1467~0.986979 ADKI01001867.1.5974.7442~0.981771 AY882838.2.1.1340~0.979167 AY882837.2.1.1335~0.979167 FJ484792.1.1.1068~0.96875	98.9583	Archaea;Thaumarchaeota;SCGC AB-179-E04;	24099	23	13	156	771	1458	2091	4	0	1	4	1771	116	21	279	10	211	0	1014	682	16	4	3725	0	0	0	53	8744	161	5	9	10	58	0	0	0	11	18	0	0	0	3	139	1176	0
OTU_75	414	AF027060.1.1.1458~0.992754 HM184963.1.1.1499~0.992754 KX213914.1.1.1463~0.992754 EF205508.1.1.1456~0.990338 KJ830139.1.1.1498~0.987923 KJ830152.1.1.1497~0.987923 EF515496.1.1.1396~0.987923 KM373094.1.1.1494~0.987923 EF515700.1.1.1413~0.985507 EF198038.1.1.1538~0.985507	99.2754	Bacteria;Acidobacteria;Aminicenantia;Aminicenantales;	19983	0	0	0	0	0	0	1	0	0	0	1420	3	0	0	0	0	0	0	0	287	0	5	0	0	0	0	0	0	0	22	50	45	0	0	0	0	5	0	0	0	5	15	44	142
OTU_52	427	DQ328622.1.1.1520~0.995316 KC620625.1.1.1518~0.992974 DQ463184.1.1.1373~0.990632 DQ659193.1.1.1372~0.98829 KC620835.1.1.1520~0.98829 JX297609.1.1.1507~0.985949 KC620891.1.1.1518~0.976581 KC619564.1.1.1515~0.969555 JF737923.1.1.1519~0.969555 DQ464131.1.1.1373~0.969555	99.5316	Bacteria;Nitrospirae;Nitrospira;Nitrospirales;Nitrospiraceae;Leptospirillum;	22235	0	0	8	568	4646	5151	1	1	1	67	0	27	9302	14	1	6	0	1121	84	0	177	93	2	6	0	28	16	147	0	1	1	0	0	0	0	1	1	5	0	0	0	0	0	0
OTU_62	403	CP001146.1.624121.625660~0.992556 JQ346741.1.1.1415~0.992556 X69194.1.1.1540~0.992556 CP001146.1.1077333.1078873~0.992556 FJ638602.1.1.1354~0.977668 EU635938.1.1.1469~0.977668 KM221435.1.1.1510~0.977668 CP001251.1.1244224.1245764~0.977668 CP001251.1.796084.797624~0.977668 KJ480680.1.1.1324~0.967742	99.2556	Bacteria;Dictyoglomi;Dictyoglomia;Dictyoglomales;Dictyoglomaceae;Dictyoglomus;	22954	1885	1446	314	309	388	645	1308	3245	696	271	340	2657	180	1	0	0	0	0	0	0	0	0	0	0	0	0	0	0	15	34	76	109	0	0	0	0	0	0	0	0	3	51	0	27
OTU_56	428	EU545990.1.1.1431~0.983645 CP001130.1.1252642.1254190~0.983645 CP001130.1.789720.791268~0.983645 EF156606.1.1.1376~0.981308 EF156469.1.1.1376~0.981308 AY559413.1.1.1551~0.981308 EF156502.1.1.1374~0.981308 DQ834084.1.1.1376~0.978972 DQ924712.1.1.1376~0.978972 EF156605.1.1.1376~0.978972	98.3645	Bacteria;Aquificae;Aquificae;Aquificales;Hydrogenobaculaceae;Hydrogenobaculum;	31449	362	82	410	44	79	175	0	0	0	84	106	60	141	1061	1212	27	10	860	1888	2622	1143	701	0	83	0	860	2	47	14	486	473	542	15	0	23	231	2310	27	0	133	967	21	21	222
OTU_53	384	AF402990.1.1.1018~0.979167	98.1723	Archaea;Crenarchaeota;Bathyarchaeia;	21794	0	0	0	0	0	0	0	0	0	0	5	0	0	0	0	0	0	1	0	16292	0	0	0	0	0	0	0	0	48	1158	704	549	0	0	6	268	0	0	0	0	106	452	0	98
OTU_47	384	EF558698.1.1.1031~0.976562 HE574568.1.7129.8591~0.966146 HM150157.1.1.941~0.966146 HE574570.1.1.1075~0.966146 FJ797318.1.1.1336~0.963542 EF558696.1.1.1032~0.950521	97.6562	Archaea;Crenarchaeota;Crenarchaeota Incertae Sedis;Aigarchaeales;Terrestrial Hot Spring Gp(THSCG);	21885	3115	2185	1662	0	0	0	5	0	1	569	0	794	0	100	227	0	1802	2628	213	1	70	1	121	640	0	223	0	1	0	132	17	1	0	0	4	62	4	5	1495	18	32	120	0	0
OTU_73	376		88.7139	Unclassified;	20013	24	11	224	0	0	15	6195	0	27	3	0	0	0	132	1275	0	9	4	1	2	2	134	22	777	0	46	0	9167	0	22	14	25	0	0	0	16	2	11	0	0	1	1224	0	0
OTU_50	428	AF523882.1.1.1286~0.985981 AF225447.1.1.1453~0.983645 AF523883.1.1.1314~0.981308 HQ730692.1.1.1519~0.981308 DQ328623.1.1.1518~0.974299 DQ328619.1.1.1517~0.971963 KC620883.1.1.1518~0.96028 JQ287187.1.1.1515~0.953271 JQ287409.1.1.1515~0.953271	98.5981	Bacteria;Proteobacteria;Deltaproteobacteria;Sva0485;	23430	2	0	28	71	96	435	0	0	0	307	5	76	59	15	7	233	0	3367	10139	2	5968	29	0	11	0	135	0	1282	0	27	106	112	0	0	0	92	45	10	0	0	27	377	5	0
OTU_72	387		94.0722	Unclassified;	20551	194	204	433	0	0	0	26	0	0	48	0	474	0	196	1665	0	148	12	108	54	319	17	276	44	24	69	0	0	3	55	31	32	0	0	52	83	51	394	0	0	0	108	0	0
OTU_51	384	HE574566.1.28426.29900~0.971354 FJ797340.1.1.1336~0.966146 FJ797319.1.1.1336~0.963542 AB007307.1.1.1473~0.963542 AB600343.1.1.1375~0.963542 HM150088.1.1.943~0.960938 HM150090.1.1.943~0.960938 DQ924798.1.1.1341~0.958333 HE574567.1.17478.18953~0.958333 EF156570.1.1.969~0.955729	97.1354	Archaea;Crenarchaeota;Crenarchaeota Incertae Sedis;Aigarchaeales;Terrestrial Hot Spring Gp(THSCG);	19773	0	3	0	342	171	5	0	0	0	2	0	133	0	4556	1	0	0	242	15	75	2186	7	0	295	1	1670	0	0	0	157	177	165	0	0	0	681	0	0	0	0	15	6	0	433
OTU_60	384	HQ395709.1.1.1408~0.997396 DQ834119.1.1.1129~0.979167 AF325185.1.1.1391~0.979167 HM150143.1.1.934~0.973958 HM150150.1.1.934~0.971354 AB600335.1.1.1355~0.971354	99.7396	Archaea;Crenarchaeota;Thermoprotei;Geoarchaeales;	21905	0	0	15	227	497	124	13	0	187	37	78	672	4	1918	56	45	49	997	1769	2214	1404	8	7	349	0	245	0	1341	0	195	254	260	0	0	4	104	8	902	0	8	30	153	5	4567
OTU_49	403	CP001631.1.1117010.1118507~1 CP001631.1.1616915.1618412~1 EU419133.1.1.1468~0.992556 U75647.1.1.1465~0.990074 AY140240.1.1.1262~0.987593 AY882847.2.1.1333~0.987593 AY882833.2.1.1329~0.987593 DQ834223.1.1.1330~0.975186 GQ225720.1.1.1489~0.975186 FJ268713.1.1.1421~0.972705	100	Bacteria;Actinobacteria;Acidimicrobiia;Acidimicrobiales;Acidimicrobiaceae;	19491	144	51	815	7	7	3066	6	1	1	90	22	144	3398	307	56	42	0	829	741	13	602	607	3	15	0	133	182	605	0	103	94	14	0	0	0	157	909	606	1	0	32	216	33	0
OTU_76	405	JF935190.1.1.1470~0.990123 CU920108.1.1.1329~0.962963 CU924636.1.1.1330~0.960494	99.0123	Bacteria;Acidobacteria;Subgroup 21;	16003	0	0	1	0	0	0	0	0	0	0	0	1	0	0	0	0	0	0	0	0	0	0	0	0	0	0	0	0	0	0	0	0	0	0	0	0	0	0	0	0	0	0	0	0
OTU_54	402	HM362449.1.1.1440~1 DQ834219.1.1.1236~0.985075 DQ834218.1.1.1329~0.980099 DQ834220.1.1.1323~0.980099 DQ834217.1.1.1331~0.975124 DQ834211.1.1.1319~0.972637 LN567374.1.1.1344~0.970149 LN567380.1.1.1348~0.967662 LN567378.1.1.1351~0.967662 FM874399.1.1.1462~0.967662	100	Bacteria;Proteobacteria;Alphaproteobacteria;Acetobacterales;Acetobacteraceae;	18890	12	3	105	763	2141	966	0	0	0	30	2960	56	21	128	58	508	0	999	841	204	310	2027	4	94	0	220	142	1511	0	116	102	206	0	0	0	349	583	104	0	0	16	20	68	0
OTU_86	385	JX428647.1.1.1029~0.98961 AB600354.1.1.1343~0.961039 AB600333.1.1.1343~0.955844	98.961	Archaea;Euryarchaeota;Thermoplasmata;Methanomassiliicoccales;uncultured;	15671	16	1	163	10	2	1055	0	0	0	75	5	209	1	64	75	92	0	2317	674	0	630	330	17	19	0	22	0	6798	0	9	45	3	0	0	0	82	1	21	0	0	7	0	8	0
OTU_67	404		89.3564	Unclassified;	17784	21	0	2	0	0	0	0	0	0	0	0	0	2	9	0	16	0	19	109	0	0	628	0	0	0	0	16393	69	0	0	0	1	0	0	0	0	0	0	0	0	0	0	1	0
OTU_59	384	AY882856.2.1.1329~0.994792 DQ924843.1.1.1327~0.960938 EF156620.1.1.1328~0.960938 DQ924856.1.1.1328~0.960938 AF523942.1.1.1455~0.955729 AF391992.1.1.1358~0.953125	99.4792	Archaea;Crenarchaeota;Thermoprotei;Geoarchaeales;	17141	28	12	119	413	1304	445	1	0	0	45	2219	69	2	248	19	594	0	2400	1034	83	72	2495	1	88	1	203	0	605	1	187	237	166	0	0	0	432	156	0	0	0	27	34	21	0
OTU_66	380	HQ317333.1.1.935~0.986842 EU530578.1.1.1365~0.981579 JF935165.1.1.1281~0.978947 HM150476.1.1.935~0.978947 HM150492.1.1.936~0.976316 JF509453.1.1.1510~0.971053 DQ243730.2.1.1285~0.971053 KM221282.1.1.939~0.968421 HQ635955.1.1.901~0.965789 AB629609.1.1.935~0.965789	98.4252	Archaea;Crenarchaeota;Thermoprotei;Desulfurococcales;Ignisphaeraceae;Ignisphaera;	13816	0	0	0	0	0	0	0	0	0	0	0	0	0	0	0	0	0	0	0	1	0	0	0	0	0	0	0	0	7	0	0	0	25	0	8	10	0	0	0	195	0	0	0	0
OTU_74	381	ADKL01000514.1.56562.58041~0.981627 FJ797311.1.1.1326~0.981627	98.1627	Archaea;Crenarchaeota;Thermoprotei;Sulfolobales;Sulfolobaceae;uncultured;	14943	57	33	132	0	1	59	392	128	790	8	3	64	6	881	107	0	24	65	31	16	0	21	0	1216	7	1	0	43	10	34	18	22	0	0	0	71	21	2145	0	0	9	0	0	0
OTU_64	261		92.3372	Unclassified;	14076	1	0	19	1	9	1	0	0	0	17	1	10	0	3095	1	0	404	54	324	1836	4	14	0	3	0	31	0	0	4	735	861	910	0	0	0	164	79	54	0	565	166	105	0	1128
OTU_63	402	HF677550.1.1.1325~0.977612 HQ598652.1.1.1454~0.977612 KP334258.1.1.1461~0.977612 KM253222.1.1.1391~0.977612 AY913532.1.1.1280~0.975124 JF935220.1.1.1462~0.975124 HQ599028.1.1.1453~0.975124 HQ598413.1.1.1454~0.975124 HQ598993.1.1.1454~0.972637 HQ598754.1.1.1454~0.972637	97.7612	Bacteria;Acidobacteria;Acidobacteriia;Acidobacteriales;Acidobacteriaceae (Subgroup 1);	13284	0	0	0	0	0	0	4	2	1	1	1	0	12999	0	0	0	0	0	0	0	0	0	0	0	0	0	0	0	0	0	0	0	0	0	0	0	0	0	0	0	0	0	0	0
OTU_110	421	AB089842.1.1.1525~1 CP003179.1.260885.262415~0.997625 CP002901.1.268225.269755~0.997625 CP002901.1.172705.174236~0.997625 CP002901.1.165125.166657~0.995249 CP002901.1.783773.785304~0.995249 CP003179.1.165365.166895~0.995249 CP002901.1.276073.277603~0.995249 CP003179.1.268733.270263~0.995249 CP003179.1.2773383.2774913~0.995249	99.763	Bacteria;Firmicutes;Clostridia;Clostridiales;Family XVII;Sulfobacillus;	19211	13	2	130	80	83	164	35	0	4649	11	43	109	180	334	984	13	6	822	925	1809	142	180	122	7	0	54	8	635	0	0	2	0	0	0	0	3	381	95	130	0	23	30	9	10
OTU_89	384	EF558698.1.1.1031~0.958333 HE574570.1.1.1075~0.958333 FJ797318.1.1.1336~0.955729 HE574568.1.7129.8591~0.953125 HM150157.1.1.941~0.953125	95.8333	Archaea;Crenarchaeota;Crenarchaeota Incertae Sedis;Aigarchaeales;Terrestrial Hot Spring Gp(THSCG);	13559	0	0	0	0	0	0	0	0	0	0	0	0	0	0	0	0	0	0	0	0	0	0	0	0	0	0	0	0	0	0	0	0	0	0	0	0	0	0	0	0	0	0	0	0
OTU_83	403		91.3151	Unclassified;	14514	0	0	1	0	0	0	0	0	0	0	0	0	0	0	0	0	0	0	0	0	0	0	0	0	0	0	0	0	0	0	0	0	0	0	0	0	0	0	0	0	0	0	0	0
OTU_70	428	AB308269.1.1.1395~1 GU233443.1.1.1467~0.990654 AB462557.1.1.1485~0.969626 EU625663.1.1.1492~0.962617 DQ146142.1.1.1522~0.96028 DQ146051.1.1.1522~0.96028 DQ146099.1.1.1508~0.96028 DQ834045.1.1.1351~0.96028 DQ146130.1.1.1521~0.957944 DQ146120.1.1.1529~0.957944	100	Bacteria;Proteobacteria;Gammaproteobacteria;Betaproteobacteriales;Burkholderiaceae;Thiomonas;	15137	24	0	13	0	4	63	0	0	0	7	268	15	11	21	1234	32	3	52	2045	42	6	183	0	0	0	231	24	15	0	116	135	151	0	0	0	98	32	0	0	0	6	0	17	0
OTU_92	428	AY340822.1.1.1478~0.985981 EU156145.1.1.1516~0.985981 JQ346734.1.1.1426~0.983645 AP012051.1.541386.542944~0.983645 AB428365.1.1.1481~0.983645 KT453625.1.1.1393~0.976636 GU390767.1.1.1516~0.957944	98.5981	Bacteria;Caldiserica;Caldisericia;Caldisericales;Caldisericaceae;Caldisericum;	14528	0	0	0	0	0	0	0	0	0	0	1	0	0	8	0	0	3	0	0	1273	0	2	0	0	0	6	0	0	26	13	23	14	0	0	0	0	26	0	0	0	7	4	1	399
OTU_68	402	HM062170.1.1.1418~0.980099 HM745425.1.1.1458~0.980099 HQ598697.1.1.1454~0.980099 HQ598464.1.1.1454~0.977612 JX505127.1.1.1422~0.977612 HM061940.1.1.1418~0.977612 KJ600940.1.1.1471~0.977612 HM061941.1.1.1418~0.977612 HM061937.1.1.1420~0.977612 HQ598838.1.1.1454~0.975124	98.0099	Bacteria;Acidobacteria;Acidobacteriia;Acidobacteriales;Acidobacteriaceae (Subgroup 1);	16358	35	13	509	25	154	173	0	0	0	0	112	7	172	93	137	265	0	31	807	783	843	355	1	16	0	138	2	176	0	72	88	119	0	0	0	152	1612	0	0	0	29	36	374	2
OTU_69	384	AB063645.1.1.1477~0.986979 CP002529.1.1487045.1488557~0.984375 AB931047.1.1.1363~0.981771 AB063639.1.1.1338~0.981771 AB600357.1.1.941~0.981771 AB931053.1.1.1354~0.981771 AB063641.1.1.1477~0.981771 AB063640.1.1.1477~0.981771 CP002100.1.631480.632991~0.981771 AB063630.1.1.1476~0.981771	98.6979	Archaea;Crenarchaeota;Thermoprotei;	13243	63	15	28	0	0	0	2699	0	3	4	2	0	0	77	5018	9	88	121	15	9	3	156	429	469	1	395	0	11	0	10	10	11	0	0	0	6	36	0	78	1	0	0	0	0
OTU_111	403	AB576167.1.1.1453~0.997519 JQ183092.1.1.1497~0.987593 JN881657.1.1.1439~0.987593	99.7519	Bacteria;Chloroflexi;Anaerolineae;Ardenticatenales;Ardenticatenaceae;Ardenticatena;	11844	0	0	0	0	0	0	0	2	0	0	0	1	0	0	0	0	0	0	0	0	0	0	0	0	0	0	0	0	0	0	0	0	0	0	0	0	0	0	0	0	0	0	0	0
OTU_128	383	EU530583.2.1.1373~0.986945 KM221228.1.1.943~0.986945 AB496485.1.1.943~0.979112 AB496486.1.1.944~0.979112 KM221280.1.1.938~0.979112 DQ243727.1.1.1319~0.971279 EU635922.1.1.1343~0.968668 EU924231.1.1.1369~0.960836 JX507254.1.1.943~0.955614 KM221276.1.1.959~0.953003	98.6945	Archaea;Crenarchaeota;Thermoprotei;	13620	0	0	0	0	0	0	0	0	0	0	0	0	0	0	0	0	0	0	0	0	0	0	0	0	5	0	0	0	0	1	0	0	0	109	3314	70	0	0	1	21	0	66	0	0
OTU_112	428	AF026989.1.1.1366~0.953271 EU156147.1.1.1524~0.950935	95.1049	Bacteria;Proteobacteria;Deltaproteobacteria;Syntrophobacterales;Syntrophobacteraceae;Thermodesulforhabdus;	17294	0	0	0	0	0	0	0	0	0	0	64	0	0	0	0	0	0	0	0	147	0	0	0	0	0	0	0	0	0	30	52	86	0	0	0	2	0	1	0	0	10	6	0	111
OTU_109	428	AF225447.1.1.1453~0.997664 AF523883.1.1.1314~0.985981 AF523882.1.1.1286~0.985981 DQ328623.1.1.1518~0.983645 DQ328619.1.1.1517~0.981308 HQ730692.1.1.1519~0.981308 KC620883.1.1.1518~0.964953	99.7664	Bacteria;Proteobacteria;Deltaproteobacteria;Sva0485;	11869	0	0	1	37	169	3671	0	0	0	5	0	0	2537	0	0	0	0	2753	25	0	1212	6	4	4	0	38	0	5	0	0	0	0	0	0	0	0	10	0	0	0	10	43	3	0
OTU_91	429		84.8837	Unclassified;	12785	0	0	0	0	0	0	0	0	0	0	1	0	0	0	0	0	0	0	0	0	0	0	0	0	0	0	0	0	0	0	0	0	0	0	0	0	0	0	0	0	0	0	0	0
OTU_84	392		71.2468	Unclassified;	12703	496	458	2627	0	2	1	1	0	7	90	0	17	0	24	862	1	3984	163	2	1	20	2	6	186	0	76	0	0	0	0	0	1	0	0	0	16	5	0	728	0	0	154	0	0
OTU_77	428	AY559413.1.1.1551~0.988318 EU545990.1.1.1431~0.985981 CP001130.1.1252642.1254190~0.985981 CP001130.1.789720.791268~0.985981 D16296.1.1.1436~0.983645 EF156606.1.1.1376~0.983645 DQ924764.1.1.1376~0.981308 EF156594.1.1.1376~0.981308 DQ834121.1.1.1353~0.981308 EF156605.1.1.1376~0.981308	98.8318	Bacteria;Aquificae;Aquificae;Aquificales;Hydrogenobaculaceae;Hydrogenobaculum;	13030	26	10	137	744	1430	185	3	0	0	55	48	11	22	95	0	108	46	209	1903	754	51	247	1	69	0	272	0	1132	0	112	74	92	0	0	0	32	210	2	0	0	36	140	11	0
OTU_587	384	AB600343.1.1.1375~0.986979 HE574567.1.17478.18953~0.986979 EF156492.1.1.1207~0.984375 HM150088.1.1.943~0.984375 HM150090.1.1.943~0.984375 EF156538.1.1.1335~0.984375 EF156498.1.1.1350~0.984375 AF325186.1.1.1402~0.981771 DQ834115.1.1.1260~0.981771 FJ797340.1.1.1336~0.979167	98.6979	Archaea;Crenarchaeota;Crenarchaeota Incertae Sedis;Aigarchaeales;Terrestrial Hot Spring Gp(THSCG);	18208	6	2	284	102	271	5	13	0	20	6	6	562	0	1840	38	3	177	1812	644	1661	1345	6	19	760	0	908	0	401	6	220	518	483	0	0	13	474	0	0	0	16	25	133	0	2446
OTU_71	402	AB487539.1.1.1349~0.972637 AB669474.1.1.1443~0.967662 AJ229225.1.1.1309~0.965174 EU753610.1.1.1464~0.960199 HQ010176.1.1.1312~0.957711 FJ821640.1.1.1361~0.957711 JQ625022.1.1.1335~0.955224 GQ402678.1.1.1425~0.955224 DQ125705.1.1.1429~0.955224 DQ125526.1.1.1428~0.955224	97.2637	Bacteria;Firmicutes;Clostridia;Clostridiales;Heliobacteriaceae;Hydrogenispora;	9318	0	0	0	0	0	0	0	0	0	0	95	0	0	0	0	0	0	0	0	94	0	0	0	0	0	1	0	0	0	0	0	0	0	0	0	0	0	0	0	0	0	2	19	0
OTU_82	405		94.0887	Unclassified;	12088	0	0	0	0	0	0	0	0	0	0	37	19	0	0	1	0	0	0	6	857	0	0	0	0	0	0	0	0	0	357	389	568	0	0	0	4	1352	0	0	0	27	13	125	15
OTU_78	406	FN870192.1.1.1484~0.982759	98.2759	Bacteria;Armatimonadetes;Chthonomonadetes;Chthonomonadales;	13066	2	0	120	443	1184	589	0	0	0	0	597	1	21	79	0	13	1	6	277	1105	595	34	0	1	0	106	0	27	4	110	87	113	0	0	0	38	770	0	1	192	28	163	1326	0
OTU_102	419	AB364868.1.1.1468~0.966587 FN870283.1.1.1502~0.959427	96.6587	Bacteria;Bacteroidetes;Ignavibacteria;Kryptoniales;Kryptoniaceae;	10924	0	0	0	0	0	0	0	0	0	0	5195	3	0	0	0	9	0	0	0	160	0	9	0	0	0	4	0	0	5	15	9	88	0	0	0	0	487	0	2	0	1	232	1976	3
OTU_79	429	AY861800.1.1.1382~0.955711 CP002829.1.235688.237255~0.95338 EF554596.2.1.1464~0.95338 EU924253.1.1.1420~0.951049	95.5711	Bacteria;Proteobacteria;Deltaproteobacteria;Thermodesulfobacteriales;Thermodesulfobacteriaceae;Caldimicrobium;	10344	0	0	0	0	0	0	0	0	0	0	0	0	0	0	0	0	0	0	0	0	0	0	0	0	0	0	0	0	13	77	119	46	0	0	0	0	0	0	0	0	0	59	0	0
OTU_100	272	CP000852.1.129290.130825~0.988971 AB013926.1.1.1642~0.988971 JQ346759.1.1.1461~0.988971 AB600351.1.1.1923~0.977941 HM594677.1.1.1441~0.974265 BCLI01000001.1.608786.610282~0.974265 AB600364.1.1.946~0.974265 LCTF01000026.1.36380.37340~0.970588 DQ924651.1.1.1335~0.966912 EF558686.1.1.1029~0.966912	98.8971	Archaea;Crenarchaeota;Thermoprotei;Thermoproteales;Thermoproteaceae;	10869	815	445	528	0	0	0	13	0	16	66	0	901	0	34	1473	0	308	371	853	3	307	6	255	480	14	32	0	50	2	45	35	28	1	0	44	69	111	890	125	29	26	138	0	1
OTU_87	384	AB269873.1.1.1370~1	100	Archaea;Euryarchaeota;Thermoplasmata;Thermoplasmatales;Thermoplasmatales Incertae Sedis;Thermogymnomonas;	10642	0	0	11	0	0	2	24	0	0	2	0	0	0	1	197	3	0	0	0	1	4	19	0	2	0	0	1	3140	0	0	0	0	0	0	0	17	2	6976	0	97	0	126	0	0
OTU_152	403		93.0521	Unclassified;	12027	0	0	8	0	0	0	0	0	0	0	0	0	0	66	3	23	0	0	1	0	0	220	1	0	0	8	11367	90	0	0	0	0	0	0	0	0	4	0	0	0	0	1	6	0
OTU_99	384		94.7917	Unclassified;	11269	7	4	54	8	2	735	7	0	0	47	0	57	0	64	42	8	0	1070	106	0	80	83	10	20	0	35	0	6751	0	11	13	11	0	0	0	52	1	0	0	0	2	4	2	0
OTU_194	272	CP002529.1.1487045.1488557~0.988971 DQ924708.1.1.1336~0.988971 AB931105.1.1.1363~0.985294 BCLI01000001.1.608786.610282~0.985294 AB931053.1.1.1354~0.985294 AB063639.1.1.1338~0.985294 AB063645.1.1.1477~0.985294 AB063630.1.1.1476~0.985294 HM594677.1.1.1441~0.985294 AB063641.1.1.1477~0.985294	98.8971	Archaea;Crenarchaeota;Thermoprotei;Thermoproteales;Thermoproteaceae;	7925	16	8	30	0	0	0	2	0	0	0	0	21	0	289	0	1	328	0	93	8	0	9	782	57	0	0	0	0	0	0	1	2	0	0	0	0	0	0	83	4692	0	91	0	0
OTU_105	384	JX428655.1.1.1024~0.976562	97.6562	Archaea;Euryarchaeota;Thermoplasmata;uncultured;	10107	3	7	10	172	397	44	0	0	0	9	0	1	1	6	0	0	0	257	186	200	194	10	0	0	0	48	0	817	0	186	288	184	0	0	0	70	182	0	0	0	47	229	16	2
OTU_80	387	HM150098.1.1.918~0.997416 AF325184.1.1.1330~0.994832 AY882711.3.1.1317~0.992248 LC158429.1.1.1343~0.97416 FJ797333.1.1.1312~0.966408 LC158444.1.1.1340~0.966408 HM150129.1.1.917~0.956072 LC158415.1.1.1338~0.956072 HQ395732.1.1.1406~0.953488 AY627856.1.1.1327~0.950904	99.7416	Archaea;Euryarchaeota;Thermoplasmata;Thermoplasmatales;A10;	10352	1	0	0	846	2572	103	0	0	0	0	16	2	0	1854	0	0	4	40	152	1384	630	4	0	7	0	71	0	0	0	6	13	29	0	0	0	2	1	0	0	4	26	5	0	139
OTU_88	405	KU664659.1.1.1544~0.992593 CP002690.1.334025.335532~0.987654 CP002690.1.1073121.1074628~0.987654 AB077817.1.1.1363~0.985185 JQ815731.1.1.1484~0.982716 DQ834002.1.1.1347~0.975309	99.2593	Bacteria;Firmicutes;Clostridia;Thermoanaerobacterales;Thermodesulfobiaceae;Thermodesulfobium;	10882	2	7	4	0	0	0	0	0	0	0	604	2	46	21	0	24	89	21	54	3478	29	18	0	8	0	64	0	22	0	24	28	57	0	0	0	8	188	0	0	0	71	46	236	89
OTU_94	402	AY913563.1.1.1280~0.987562 JF737898.1.1.1465~0.975124 KY992640.1.1.1461~0.965174 LC076733.1.1.1427~0.965174 AB464941.2.1.1424~0.965174 JN023578.1.1.1454~0.962687 JN023230.1.1.1456~0.962687 JN023197.1.1.1457~0.960199 KY992694.1.1.1474~0.957711 FPLS01027341.1.17.1497~0.957711	98.7562	Bacteria;WPS-2;	10392	0	0	0	0	0	0	0	0	0	0	0	0	0	0	0	0	0	0	3	0	0	8	0	0	0	9	10338	6	0	0	0	0	0	0	0	0	0	0	0	0	0	0	0	0
OTU_139	429	KM221310.1.1.1494~0.981352 CP000975.1.892025.893540~0.97669 EU223931.1.1.1517~0.97669 EU419170.1.1.1482~0.969697 EF591088.1.1.1543~0.969697 EU419168.1.1.1482~0.967366	98.1352	Bacteria;Verrucomicrobia;Verrucomicrobiae;Methylacidiphilales;Methylacidiphilaceae;Candidatus Methylacidiphilum;	11551	0	0	3	0	0	2	0	0	2	0	1	0	0	8	87	0	0	2	0	4	0	27	0	1	0	36	0	11167	0	0	2	0	0	0	0	4	1	68	0	0	0	0	0	0
OTU_90	390		72.0102	Unclassified;	10423	4	0	10	68	286	37	1	0	4	6	8	26	0	4200	0	0	1	372	1162	620	429	8	0	18	0	21	0	105	0	209	280	200	0	0	0	49	79	14	0	66	71	26	4	0
OTU_85	384	AB930989.1.1.1365~1 HM150149.1.1.941~0.997396 EF156499.1.1.1177~0.976562 DQ834111.1.1.1339~0.976562 HM150145.1.1.941~0.976562 AF325181.1.1.1357~0.973958	100	Archaea;Crenarchaeota;Crenarchaeota Incertae Sedis;Aigarchaeales;Terrestrial Hot Spring Gp(THSCG);	9928	1	0	1	177	1168	476	0	0	0	0	24	24	59	807	0	0	1	1081	1852	936	1571	1	1	30	0	72	1	104	0	1	3	9	0	0	0	0	0	0	0	0	0	59	151	0
OTU_93	402	FN870233.1.1.1465~0.995025 GQ402560.1.1.1424~0.99005 GQ402776.1.1.1424~0.980099 HQ445644.1.1.1484~0.980099 GQ402546.1.1.1422~0.980099 HQ599084.1.1.1456~0.980099 DQ451516.1.1.1457~0.980099 AF523983.1.1.1226~0.977612 GU127786.1.1.1428~0.977612 GU127783.1.1.1428~0.977612	99.5025	Bacteria;Acidobacteria;Acidobacteriia;Acidobacteriales;	9227	0	0	0	0	4	17	1	2	0	0	3	0	5642	16	0	1	0	0	69	0	0	146	0	0	0	33	1950	37	0	0	0	0	0	0	0	0	4	0	0	0	0	0	7	0
OTU_101	427	FJ216442.1.1.1305~1 CP002573.1.2528387.2529829~1 JX459037.1.1.1533~1 FJ268715.1.1.1445~1 CP002573.1.2840341.2841783~1 DQ523822.1.1.1366~1 KF848635.1.1.1502~0.997658 DQ347502.1.1.1359~0.997658 DQ470072.1.1.1493~0.997658 FJ644634.1.1.1443~0.997658	100	Bacteria;Proteobacteria;Gammaproteobacteria;Acidithiobacillales;Acidithiobacillaceae;Acidithiobacillus;	11494	54	3	232	2	0	438	3	1	2561	71	4	254	1640	104	88	66	3	250	133	0	261	171	13	3	0	217	92	182	2	14	24	2	0	0	0	8	220	21	0	0	76	139	2	2
OTU_97	427	JN007036.1.1.1479~1 DQ469236.1.1.1480~1 KP972161.1.1.1344~1 KP972150.1.1.1350~1 HM745454.1.1.1514~0.997658 DQ469199.1.1.1519~0.997658 DQ303293.1.1.1514~0.995316 JF737923.1.1.1519~0.995316 JX459051.1.1.1550~0.995316 AF543497.1.1.1482~0.992974	100	Bacteria;Nitrospirae;Nitrospira;Nitrospirales;Nitrospiraceae;Leptospirillum;	9349	0	0	0	0	0	97	0	1	0	107	0	0	7453	3	1	0	0	9	10	0	53	4	0	0	0	28	1	56	0	0	0	0	0	0	0	7	0	0	0	0	286	113	19	1
OTU_81	382	AWOE01000013.1.10556.12032~1 EF100624.1.1.1377~0.997382 HM448141.1.1.1385~0.997382 AF361214.1.1.1351~0.997382 EU635912.1.1.1332~0.994764 HQ317328.1.1.940~0.992147 EU635914.1.1.1335~0.989529 HQ317331.1.1.941~0.986911 HQ317329.1.1.943~0.984293 AWOC01000023.1.11513.12991~0.965969	100	Archaea;Crenarchaeota;Crenarchaeota Incertae Sedis;Aigarchaeales;Caldiarchaeaceae;Candidatus Caldiarchaeum;	8065	17	1	0	0	1	0	19	0	0	0	5	23	0	0	0	0	0	0	0	0	0	0	0	0	0	0	0	0	0	0	0	0	0	0	0	0	0	0	0	0	0	0	0	0
OTU_104	387		90.4639	Unclassified;	10486	22	30	423	0	3	0	8	0	16	37	0	19	1	77	1869	3	118	91	1502	61	123	11	34	1230	0	46	0	1859	0	11	19	23	0	0	0	14	78	712	0	29	7	307	0	0
OTU_121	414	GU127769.1.1.1460~0.985507 GQ402596.1.1.1439~0.980676 GQ402770.1.1.1457~0.980676 FJ466194.1.1.1365~0.97343 GQ487962.1.1.1496~0.97343 AY913265.1.1.1449~0.971014 FJ466290.1.1.1380~0.971014 GQ402640.1.1.1456~0.971014 AB262726.1.1.1456~0.968599 AB364784.1.1.1451~0.968599	98.5507	Bacteria;Acidobacteria;Acidobacteriia;Subgroup 2;	10424	0	0	0	0	0	0	0	0	0	0	0	0	0	0	0	6	0	0	14	0	0	27	0	0	0	4	10240	15	0	0	0	0	0	0	0	0	0	0	0	0	0	0	0	0
OTU_107	428	HQ730668.1.1.1526~0.990654 HQ730666.1.1.1526~0.990654 HM745416.1.1.1521~0.985981 AY775505.1.1.1324~0.955607 GQ402720.1.1.1482~0.953271 AF524857.1.1.1418~0.953271 AB364740.1.1.1484~0.953271 GQ402673.1.1.1482~0.953271 CU919614.1.1.1382~0.950935	99.0654	Bacteria;Proteobacteria;Deltaproteobacteria;Syntrophobacterales;Syntrophobacteraceae;Syntrophobacter;	8301	0	0	0	16	138	74	1	1	0	0	0	0	6522	0	0	0	0	25	0	0	4	0	0	0	0	0	0	0	0	0	0	0	0	0	0	0	0	0	0	0	0	2	6	0
OTU_106	429	KM221310.1.1.1494~1 EU223931.1.1.1517~0.986014 CP000975.1.892025.893540~0.986014 EF591088.1.1.1543~0.983683 EU419170.1.1.1482~0.981352 EU419168.1.1.1482~0.979021	100	Bacteria;Verrucomicrobia;Verrucomicrobiae;Methylacidiphilales;Methylacidiphilaceae;Candidatus Methylacidiphilum;	10571	0	0	24	73	36	60	0	0	0	6	52	0	0	15	7	30	0	7470	44	1	29	587	29	29	0	99	0	648	0	5	7	0	0	0	0	74	2	0	0	0	0	17	0	0
OTU_117	261		86.9732	Unclassified;	8133	4	3	593	0	0	0	4	0	12	29	9	72	0	225	667	9	884	134	188	270	132	7	13	202	0	113	0	1328	0	144	263	328	0	0	0	132	88	235	0	61	44	57	3	2
OTU_195	385		81.4433	Unclassified;	9614	3	0	14	84	158	6	0	0	34	12	45	135	0	1403	13	0	29	591	140	687	340	36	0	204	0	56	0	375	2	354	637	592	0	0	0	198	10	0	0	123	43	60	0	230
OTU_130	405	KM819481.1.1.1505~0.967901	96.7901	Bacteria;Firmicutes;Clostridia;D8A-2;	8507	1117	935	226	123	256	383	727	1962	368	127	225	1310	110	0	0	0	0	0	0	37	0	0	0	0	0	0	0	0	0	0	0	0	0	0	0	0	0	16	0	0	0	0	0	0
OTU_125	390		70.9924	Unclassified;	9191	2	1	2	340	1197	168	0	0	18	1	24	36	1	2761	0	0	0	755	228	619	298	4	0	26	0	22	0	29	0	90	189	239	0	0	0	41	0	0	0	0	22	11	0	201
OTU_103	425		92.7739	Unclassified;	8150	9	0	0	3	0	1146	1	0	1	0	2	0	5459	0	0	1	0	0	7	0	1	3	0	0	0	10	18	90	0	0	0	0	0	0	0	2	0	7	0	0	0	0	0	0
OTU_95	403	HM641010.1.1.1492~0.962779 FJ936959.1.1.1493~0.962779 AF027001.1.1.1455~0.960298	96.2779	Bacteria;Nitrospirae;Thermodesulfovibrionia;Thermodesulfovibrionales;Thermodesulfovibrionaceae;Thermodesulfovibrio;	7553	0	0	0	0	0	0	0	0	0	0	0	0	0	0	0	0	0	0	0	0	0	0	0	0	0	0	0	0	35	290	536	449	0	0	0	3	0	0	0	0	0	0	0	0
OTU_96	403		93.3168	Unclassified;	7550	0	0	0	0	0	0	0	0	0	0	3550	0	0	0	1	0	0	0	0	448	0	0	0	0	0	0	0	0	0	12	18	14	0	0	0	0	69	0	0	0	4	59	8	104
OTU_134	422	AM749754.1.1.1417~0.988152 AB364774.1.1.1472~0.978673 HQ445649.1.1.1523~0.976303 HM187010.1.1.1393~0.976303 AF529350.1.1.1476~0.973934 AJ519383.1.1.1302~0.966825 AJ519381.1.1.1304~0.966825 HQ445767.1.1.1523~0.964455 AB364802.1.1.1478~0.964455 EF492955.1.1.1500~0.962085	98.8152	Bacteria;Acidobacteria;Acidobacteriia;Subgroup 13;	9804	0	0	0	0	0	0	0	0	0	0	0	0	0	0	0	0	0	0	0	0	1	13	0	0	1	2	9759	2	0	0	0	0	0	0	0	0	0	0	0	0	0	0	0	0
OTU_98	383	AB462560.1.1.1180~0.986945 KM221198.1.1.943~0.971279 CP000505.1.366243.367743~0.966057 KJ549309.1.1.942~0.966057 HK242026.1.3.1490~0.966057 X14835.1.987.2495~0.966057 DQ243727.1.1.1319~0.963446 KM221228.1.1.943~0.963446 EU530583.2.1.1373~0.963446 CP006646.1.536728.538240~0.963446	98.4375	Archaea;Crenarchaeota;Thermoprotei;	7164	0	0	0	0	0	0	0	0	0	0	0	0	0	0	0	0	0	0	0	0	0	0	0	0	0	0	0	0	7	0	0	0	0	48	203	0	0	0	0	64	0	15	0	0
OTU_212	428		88.0841	Unclassified;	12104	2	0	28	140	63	651	0	0	0	0	108	20	0	42	0	14	0	117	1313	194	300	101	0	0	0	213	0	232	0	1631	934	1733	0	1	0	2148	51	1	0	0	82	149	35	0
OTU_113	403		88.642	Unclassified;	6912	0	0	0	0	5	0	0	0	0	0	1	0	0	0	0	0	0	0	0	0	0	0	0	0	0	0	0	0	0	0	0	0	0	0	0	0	0	0	0	0	0	0	0	0
OTU_126	422	HQ845920.1.1.1400~0.964455 AM086115.1.1.1463~0.962085 HQ445649.1.1.1523~0.957346 HM185863.1.1.1390~0.957346 HQ330636.1.1.1398~0.954976 AJ519370.1.1.1323~0.952607 EF492955.1.1.1500~0.950237 FJ485040.1.1.1365~0.950237 HM187010.1.1.1393~0.950237 DQ499308.1.1.1510~0.950237	96.4455	Bacteria;Acidobacteria;Acidobacteriia;Subgroup 13;	9307	0	0	1	0	0	0	0	0	0	0	829	0	0	55	0	9	0	0	4	59	0	364	0	0	0	24	6607	32	0	2	0	7	0	0	0	0	583	0	0	0	0	19	85	0
OTU_129	403	JQ733906.1.809.2351~1	100	Bacteria;Chloroflexi;Anaerolineae;Caldilineales;Caldilineaceae;Litorilinea;	7078	0	0	0	0	0	0	0	0	0	0	0	0	0	0	0	0	0	0	0	0	0	0	0	0	0	0	0	0	0	0	0	0	0	0	0	0	0	0	0	0	0	0	0	0
OTU_122	384	AB600367.1.1.915~0.997396 AF523939.1.1.1427~0.997396 AB364937.1.1.1399~0.989583 EF446193.1.1.1447~0.986979 AJ548936.1.1.1144~0.986979 FJ228391.1.1.1342~0.984375 AB262703.1.1.1400~0.984375 EF396245.1.1.1345~0.979167 KC537636.1.1.918~0.979167 HM745448.1.1.1432~0.979167	99.7396	Archaea;Euryarchaeota;Thermoplasmata;uncultured;	7465	0	0	0	0	3	263	0	0	0	0	0	12	7	19	0	26	0	0	49	0	0	348	0	0	0	12	6626	48	0	0	0	0	0	0	0	0	0	1	0	0	0	0	0	0
OTU_137	407		90.172	Unclassified;	8799	0	0	0	0	0	0	0	0	0	0	0	0	1	3	25	6	0	0	23	0	0	116	0	0	0	1	8122	24	0	0	0	0	0	0	0	0	0	0	0	0	0	0	0	0
OTU_141	402	AP011749.1.4992.6512~0.995025	99.5025	Bacteria;Proteobacteria;Alphaproteobacteria;Tistrellales;Geminicoccaceae;Candidatus Alysiosphaera;	7164	0	25	4	0	0	12	16	0	2	2	0	0	0	0	0	0	0	0	0	0	0	0	0	0	0	0	0	0	0	0	0	0	0	0	0	0	0	0	0	0	0	0	0	0
OTU_123	385		94.8819	Unclassified;	7337	0	0	1	95	69	4	0	0	0	1	218	12	0	0	0	0	0	0	0	49	8	1	0	0	0	4	0	0	1	1	1	11	0	0	0	0	250	0	0	0	21	113	269	0
OTU_115	406	AY882849.3.1.1331~0.990148 EF613018.1.1.1344~0.955665 KF182219.1.1.1502~0.955665 FJ592841.1.1.1397~0.953202 GQ495419.1.1.1512~0.953202 EU419180.1.1.1461~0.953202 EF409867.1.1.1345~0.953202 HM331024.1.1.1344~0.950739 KC554885.1.1.1488~0.950739 EU372632.1.1.1463~0.950739	99.0148	Bacteria;Actinobacteria;Acidimicrobiia;	7820	2	1	18	43	40	26	1	0	0	3	94	35	1	20	42	35	0	453	528	42	274	38	1	190	0	17	0	2636	0	85	59	150	0	1	0	161	1	132	0	0	78	7	0	0
OTU_119	378	BBCL01000038.1.3824.5278~1 FJ797343.1.1.1305~0.992063 LC158405.1.1.1336~0.984127 D85519.1.1.1433~0.968254 BBBY01000020.1.16240.17698~0.965608 X90479.1.1.1395~0.965608	100	Archaea;Crenarchaeota;Thermoprotei;Sulfolobales;Sulfolobaceae;Sulfolobus;	6669	16	11	233	0	0	9	968	0	698	0	0	0	0	16	247	4	0	7	20	0	0	63	0	0	0	1	0	3	0	2	0	1	0	0	0	3	162	91	65	0	3	1331	0	0
OTU_213	404	EF100642.1.1.1379~0.965347 EF100641.1.1.1332~0.962871	96.5347	Bacteria;Hydrothermae;	6332	17	28	18	17	14	24	61	120	20	13	13	71	3	0	0	0	0	0	0	0	0	0	0	0	0	0	0	0	0	0	0	0	0	0	0	0	0	0	0	0	0	0	0	0
OTU_120	403	HM243963.1.1.1474~0.952854 KP636073.1.1.1465~0.950372 GU056069.1.1.1477~0.950372	95.2854	Bacteria;Chloroflexi;Anaerolineae;Anaerolineales;Anaerolineaceae;uncultured;	6164	0	0	0	0	0	0	0	0	0	0	0	0	0	0	0	0	0	0	0	0	0	0	0	0	0	0	0	0	0	0	0	0	0	0	0	0	0	0	0	0	0	0	0	0
OTU_118	426	JN881593.1.1.1530~0.997653	99.7653	Bacteria;Planctomycetes;Planctomycetacia;uncultured;	6668	0	0	0	0	0	0	0	0	0	0	0	0	0	0	0	0	0	0	0	0	0	0	0	0	0	0	0	0	0	0	0	0	0	0	0	0	0	0	0	0	0	0	0	0
OTU_108	417		74.3405	Unclassified;	5760	0	0	0	0	0	0	0	0	0	0	528	0	0	0	0	0	0	0	0	347	0	0	0	0	0	0	0	0	0	0	1	6	0	0	0	0	0	0	0	0	3	0	0	0
OTU_279	420	EU652097.1.1.1472~0.992857 AF217493.1.1.1471~0.990476 AF217494.1.1.1471~0.988095 CP001807.1.187227.188754~0.988095 X80994.1.2.1544~0.985714 EU652068.1.1.1490~0.983333 AF217495.1.1.1471~0.983333 FJ624399.1.1.1509~0.980952 FRAU01000004.1.274914.276454~0.980952 EU652070.1.1.1515~0.978571	99.2857	Bacteria;Bacteroidetes;Rhodothermia;Rhodothermales;Rhodothermaceae;Rhodothermus;	7946	0	0	0	0	0	0	0	35	4	0	0	0	0	0	0	0	0	0	0	0	0	0	0	0	0	0	0	0	0	0	0	0	0	0	0	0	0	0	0	0	0	0	0	0
OTU_200	400	CP003184.1.672084.673583~1 HG324062.2.1.1442~1 CP003184.1.1778990.1780489~1 HG324063.1.1.1441~1 CP003184.1.655199.656698~1 AY350594.2.1.1442~0.9975 HC491089.1.1.1474~0.9975 KJ480384.1.1.1497~0.995 FR749964.1.1.1506~0.9925 EU563363.1.1.1580~0.9925	100	Bacteria;Firmicutes;Clostridia;Thermoanaerobacterales;Family III;Thermoanaerobacterium;	6236	0	0	5	0	0	0	0	0	0	0	47	0	1	211	0	0	13	0	0	3189	45	1845	0	3	0	6	0	6	0	0	0	0	0	0	0	0	10	511	0	0	1	0	2	5
OTU_140	427	AB023405.1.1.1453~0.976581 DQ347502.1.1.1359~0.974239 DQ834035.1.1.1358~0.974239 DQ834036.1.1.1239~0.974239 X72851.1.1.1338~0.974239 KF848635.1.1.1502~0.974239 FJ268715.1.1.1445~0.974239 DQ470072.1.1.1493~0.974239 FJ644634.1.1.1443~0.974239 FJ216442.1.1.1305~0.974239	97.6581	Bacteria;Proteobacteria;Gammaproteobacteria;Acidithiobacillales;Acidithiobacillaceae;Acidithiobacillus;	6740	28	0	49	0	0	16	12	0	0	39	1	17	0	18	47	5	0	0	35	0	5	8	0	0	0	3	0	4	1	83	111	195	0	25	0	39	118	122	0	0	13	416	1	0
OTU_243	427		90.6323	Unclassified;	7129	0	0	0	0	0	0	0	0	0	0	0	0	0	0	0	0	0	0	0	0	0	0	0	0	0	0	0	0	0	0	0	0	0	0	0	0	0	0	0	0	0	0	0	0
OTU_124	427		93.4426	Unclassified;	6501	0	0	0	22	279	175	0	1	0	0	1	0	3714	0	0	0	0	360	6	5	35	16	1	1	0	8	0	0	0	0	0	0	0	0	0	0	6	0	0	0	1	42	0	0
OTU_163	402	LN880501.1.1.1483~0.985075 HE604014.1.1.1455~0.980099 FJ228293.1.1.1416~0.975124	98.5075	Bacteria;Chloroflexi;AD3;	5957	0	0	2	10	124	2134	0	0	0	4	0	8	729	8	12	8	0	142	48	0	82	27	0	0	0	10	0	173	0	0	2	0	0	0	0	0	0	0	0	0	0	0	0	0
OTU_116	403	AF027004.1.1.1432~0.987593 KX213916.1.1.1344~0.98263	98.7593	Bacteria;Acidobacteria;Acidobacteriia;Solibacterales;Solibacteraceae (Subgroup 3);	5387	0	0	0	0	0	0	0	0	0	0	0	0	0	0	0	0	0	0	0	0	0	0	0	0	0	0	0	0	0	80	137	195	0	0	0	1	0	0	0	0	0	0	0	65
OTU_147	405		84.9383	Unclassified;	6222	0	0	0	14	24	0	0	0	0	0	1094	8	3	0	0	0	0	0	0	216	7	0	0	0	0	5	0	0	0	5	0	1	0	0	0	4	62	0	0	0	15	34	114	0
OTU_135	384	KP204535.1.1.1464~0.997396 DQ223192.1.1.1314~0.994792 KP204531.1.1.1468~0.992188 EU306967.1.1.940~0.986979 KP204543.1.1.1363~0.986979 JF917255.1.1.940~0.986979 KP204542.1.1.1384~0.984375 DQ223193.1.1.1312~0.984375 HM745411.1.1.1461~0.984375 KP204532.1.1.1470~0.981771	99.7396	Archaea;Thaumarchaeota;Nitrososphaeria;Nitrosotaleales;Nitrosotaleaceae;	5619	0	0	0	0	0	41	0	0	0	0	0	0	0	2	0	1	0	0	10	0	0	76	0	0	0	0	5460	14	0	0	0	0	0	0	0	0	0	0	0	0	0	0	0	0
OTU_114	404	AY882833.2.1.1329~1 AY882847.2.1.1333~1 AY140240.1.1.1262~1 EU419133.1.1.1468~0.992574 DQ834223.1.1.1330~0.987624 CP001631.1.1616915.1618412~0.985148 CP001631.1.1117010.1118507~0.985148 U75647.1.1.1465~0.975248 EU419131.1.1.1476~0.972772 EU419132.1.1.1489~0.970297	100	Bacteria;Actinobacteria;Acidimicrobiia;Acidimicrobiales;Acidimicrobiaceae;Acidimicrobium;	6658	46	4	261	0	1	261	2	0	1	22	90	70	5	57	141	9	0	1	46	30	69	82	1	1	0	74	0	8	0	295	238	384	0	0	0	317	202	674	0	0	103	420	2	0
OTU_174	388		94.0874	Unclassified;	4802	0	0	0	0	0	0	105	0	3	0	0	0	0	2	89	0	0	5	44	0	0	0	0	21	0	2	0	6	0	0	0	0	0	0	0	0	0	847	0	0	0	2	0	0
OTU_133	384	HM041916.1.1.1464~0.992188 JF935160.1.1.1294~0.984375 AB301868.1.1.944~0.981771 EU924226.1.1.1349~0.966146 KM585434.1.1.923~0.963542 EU239998.1.1.907~0.960938 DQ243753.2.1.1313~0.960938 L25305.1.1.1336~0.960938 FJ638517.1.1.1349~0.955729 EU924225.1.1.1336~0.955729	99.2188	Archaea;Crenarchaeota;Bathyarchaeia;	6218	0	0	0	0	0	0	0	0	0	0	62	0	0	0	0	0	0	0	1	2311	0	0	0	0	0	0	0	0	42	334	270	211	0	0	0	19	0	0	0	0	45	109	0	180
OTU_131	404	KF287770.1.1.1486~0.990099 KC619556.1.1.1480~0.987624 AB254793.1.1.1483~0.985148 GU167997.1.1.1474~0.982673 GU167979.1.1.1471~0.980198 KF182221.1.1.1489~0.980198 GQ225722.1.1.1447~0.980198 GU168000.1.1.1473~0.980198 JQ815654.1.1.1495~0.972772	99.0099	Bacteria;Actinobacteria;Acidimicrobiia;Acidimicrobiales;Acidimicrobiaceae;Ferrithrix;	6430	0	0	1	25	22	1084	0	0	0	29	8	41	5	8	0	43	0	910	1299	6	294	53	0	18	0	27	0	2149	0	8	8	2	0	0	0	4	0	0	0	0	0	8	53	0
OTU_216	403		92.3077	Unclassified;	6050	0	0	0	0	0	0	0	0	0	0	0	0	0	0	0	0	0	0	0	0	0	0	0	0	0	0	6036	1	0	0	0	0	0	0	0	0	0	0	0	0	0	0	0	0
OTU_142	384	KP204545.1.1.1435~0.979167 FJ386380.1.1.914~0.960938 AB600367.1.1.915~0.960938 AF523939.1.1.1427~0.960938 KC537636.1.1.918~0.958333 HM745448.1.1.1432~0.958333 HM745465.1.1.1431~0.958333 EF446193.1.1.1447~0.955729 FJ174742.1.1.914~0.955729 FJ174744.1.1.914~0.955729	97.9167	Archaea;Euryarchaeota;Thermoplasmata;uncultured;	5563	0	0	0	0	0	13	0	0	0	0	0	0	0	19	0	0	0	0	5	0	0	199	0	0	0	0	5326	1	0	0	0	0	0	0	0	0	0	0	0	0	0	0	0	0
OTU_272	429	CP002829.1.235688.237255~0.969697 JX298760.1.1.1531~0.967366 KP091116.1.1.1541~0.967366 EU924252.1.1.1433~0.967366 AF411013.1.1.1546~0.967366 AB462554.1.1.1529~0.965035 AY082369.1.1.1609~0.965035 EU924251.1.1.1412~0.965035 AY861800.1.1.1382~0.962704 EF554596.2.1.1464~0.962704	96.9697	Bacteria;Proteobacteria;Deltaproteobacteria;Thermodesulfobacteriales;Thermodesulfobacteriaceae;	9268	0	0	0	0	0	0	0	0	0	0	0	0	0	0	0	0	0	0	0	0	0	0	0	0	0	0	0	0	0	0	0	0	0	0	76	66	0	1	0	0	0	0	0	0
OTU_143	421	DQ464136.1.1.1471~1 JX966410.1.1.1477~1 EU419147.1.1.1472~1 DQ469233.1.1.1471~1 DQ661639.1.1.1473~1 DQ124681.1.1.1433~1 JF429143.1.1.1475~1 JF313230.1.1.1473~1 DQ661626.1.1.1477~1 DQ455572.1.1.1472~0.997625	100	Bacteria;Firmicutes;Clostridia;Clostridiales;Family XVII;Sulfobacillus;	5614	0	21	5	0	6	11	3	0	4226	0	2	2	20	178	15	0	0	122	29	62	19	0	0	13	0	1	0	3	0	0	0	1	0	0	0	0	1	0	0	0	0	1	12	9
OTU_127	404		83.2099	Unclassified;	5255	0	0	0	0	0	0	0	0	0	0	825	1	0	0	0	0	0	1	0	189	0	0	0	0	0	0	0	0	0	238	270	276	0	0	0	0	3	0	0	0	7	13	0	225
OTU_336	405	JF344414.1.1.1442~1 KM200464.1.1.1448~1 KJ192053.1.1.1445~1 FJ002185.1.1.1436~0.997531 JF344122.1.1.1440~0.997531 JN397995.1.1.1404~0.997531 KT952293.1.1.1444~0.997531 JQ579927.1.1.1440~0.997531 JF344683.1.1.1440~0.997531 JF344066.1.1.1440~0.997531	100	Bacteria;Cyanobacteria;Oxyphotobacteria;Chloroplast;	4902	4	0	0	0	0	0	0	0	0	0	0	0	6	0	0	0	1	57	82	0	0	0	0	0	0	15	183	105	0	1	0	3	0	0	0	2	0	0	0	0	3	2	72	0
OTU_192	387		94.5876	Unclassified;	5294	0	0	3	0	0	0	6	26	11	0	0	61	1	3	15	17	14	15	5	11	156	5	120	18	0	5	0	0	0	1	1	1	0	0	117	17	56	7	1	11	1	57	0	0
OTU_169	422	HQ445778.1.1.1521~0.976303 AJ519381.1.1.1304~0.969194 AJ519383.1.1.1302~0.969194 HM187010.1.1.1393~0.969194 AB364774.1.1.1472~0.964455 EF492955.1.1.1500~0.964455 HQ445649.1.1.1523~0.964455 FJ485040.1.1.1365~0.964455 AB364762.1.1.1470~0.962085 AJ519370.1.1.1323~0.962085	97.6303	Bacteria;Acidobacteria;Acidobacteriia;Subgroup 13;	6140	0	0	1	0	0	161	0	0	0	0	0	17	3	9	0	16	0	0	1	0	0	13	0	0	0	7	5774	44	0	0	0	0	0	0	0	0	0	0	0	0	0	0	0	0
OTU_151	402	KC954751.1.1.1362~0.995025 EF173346.1.1.1475~0.995025 FJ466403.1.1.1389~0.99005 FR874231.1.1.1344~0.99005 HQ598431.1.1.1454~0.99005 KU519592.1.1.1435~0.99005 JN023787.1.1.1453~0.99005 HQ598838.1.1.1454~0.99005 AJ292586.1.1.1463~0.987562 AF524859.1.1.1357~0.987562	99.5025	Bacteria;Acidobacteria;Acidobacteriia;Acidobacteriales;Acidobacteriaceae (Subgroup 1);	5263	3	1	0	2	17	1674	0	0	0	0	0	12	620	2	0	14	4	37	133	0	53	89	0	0	0	27	916	333	0	0	2	0	0	0	0	0	1	0	0	0	2	1	16	0
OTU_136	402	KP784757.1.1.1472~0.99005 AF027032.1.1.1420~0.982587 FJ821655.1.1.1425~0.965174	99.005	Bacteria;Chloroflexi;Anaerolineae;SBR1031;	4678	0	0	0	0	0	0	0	0	0	0	0	0	0	0	0	0	0	0	0	0	0	0	0	0	0	0	0	0	0	0	0	0	0	0	0	0	0	0	0	0	0	0	0	0
OTU_144	379	LC061218.1.1.1438~1 JN971012.1.1.1552~0.978892 DQ924848.1.1.1333~0.968338 DQ924844.1.1.1338~0.952507	100	Archaea;Crenarchaeota;Thermoprotei;Sulfolobales;Sulfolobaceae;Sulfolobus;	5484	8	0	14	0	0	2	142	0	4	1	0	1	1	3	243	0	0	7	1	0	0	34	8	596	0	2	0	3888	0	1	3	16	0	0	0	2	0	301	0	0	0	167	0	0
OTU_138	418		79.0476	Unclassified;	4565	0	0	0	0	0	0	0	0	0	0	0	0	0	0	0	0	0	0	0	0	0	0	0	0	0	0	0	0	0	0	0	0	0	0	0	0	0	0	0	0	0	0	0	0
OTU_132	403	KF939398.1.1.1425~0.975186	97.5186	Bacteria;Nitrospirae;Thermodesulfovibrionia;uncultured;	4255	0	0	0	0	0	0	0	0	0	0	0	0	0	0	0	0	0	0	0	0	0	0	0	0	0	0	0	0	0	0	0	0	0	0	0	0	0	0	0	0	0	0	0	23
OTU_164	428	AY559413.1.1.1551~0.969626 EF156606.1.1.1376~0.964953 EF156469.1.1.1376~0.964953 DQ834084.1.1.1376~0.962617 DQ924712.1.1.1376~0.962617 CP001130.1.789720.791268~0.962617 AY882704.2.1.1376~0.962617 CP001130.1.1252642.1254190~0.962617 EF156605.1.1.1376~0.962617 EF156509.1.1.1376~0.962617	96.9626	Bacteria;Aquificae;Aquificae;Aquificales;Hydrogenobaculaceae;Hydrogenobaculum;	4539	0	0	0	0	0	0	0	0	0	0	0	0	0	0	0	0	0	0	0	0	0	0	0	0	0	0	0	0	0	0	0	0	0	0	0	0	0	0	0	0	0	0	0	0
OTU_146	381	DQ924756.1.1.1334~0.965879	96.5879	Archaea;Crenarchaeota;Thermoprotei;Sulfolobales;Sulfolobaceae;	5165	0	0	12	0	0	1	27	0	1	0	0	0	0	11	504	0	20	0	0	0	0	526	7	847	0	6	1	2678	0	0	5	2	0	0	0	5	3	0	0	0	0	0	0	0
OTU_252	415	KF279365.1.1.1479~1 GU233837.1.1.1420~1 LJJR01000018.1.27107.28555~1 EU249945.1.1.1396~1 GU233834.1.1.1382~0.995181 Z15061.1.1.1426~0.995181 CP001962.1.592399.595224~0.992771 LJJR01000019.1.11991.13510~0.992771 AF448817.1.1.1511~0.992771 AF407742.1.1.1501~0.992771	100	Bacteria;Deinococcus-Thermus;Deinococci;Thermales;Thermaceae;Thermus;	4458	100	63	15	14	18	2	57	5	11	11	7	33	5	0	48	11	0	0	0	0	0	0	0	0	0	4	1	0	0	0	0	0	63	0	44	0	0	0	0	138	2	0	0	3
OTU_156	384	L25300.1.1.1338~0.989583 EU635923.1.1.1332~0.984375 EU924230.1.1.1340~0.984375 HQ317327.1.1.944~0.981771 KM221278.1.1.944~0.96875	98.9583	Archaea;Crenarchaeota;Thermoprotei;Terrestrial Miscellaneous Gp(TMCG);	5171	0	0	0	0	0	0	0	0	0	0	0	0	0	0	0	0	0	0	0	0	0	0	0	0	0	0	0	0	0	0	0	0	7	56	2920	6	0	0	1	0	0	103	0	0
OTU_153	385	FN429063.1.1.1045~0.963636 KC537655.1.1.918~0.963636 AB600337.1.1.1345~0.961039 AUZY01009667.1.1.946~0.953247 KJ907755.1.1.1470~0.953247 EU370308.1.1.1440~0.953247 AF544223.1.1.1433~0.953247 EF441875.1.1.1273~0.950649	96.3636	Archaea;Euryarchaeota;Thermoplasmata;Thermoplasmatales;Thermoplasmataceae;	5458	0	5	23	91	131	135	0	0	0	12	25	16	1	3	3	90	0	1125	716	0	426	56	1	6	0	5	0	1152	3	12	4	48	0	0	0	6	0	0	0	0	0	138	1029	0
OTU_162	421	KC493660.1.1.1508~0.978622 AB089842.1.1.1525~0.976247 CP002901.1.172705.174236~0.973872 CP003179.1.260885.262415~0.973872 CP002901.1.268225.269755~0.973872 CP003179.1.165365.166895~0.973872 CP003179.1.268733.270263~0.971496 CP002901.1.276073.277603~0.971496 CP003179.1.2773383.2774913~0.971496 CP002901.1.165125.166657~0.971496	97.6303	Bacteria;Firmicutes;Clostridia;Clostridiales;Family XVII;Sulfobacillus;	6725	0	6	2	2	2	18	11	0	316	0	0	125	2	6	883	2	19	389	104	122	15	3	149	248	0	186	0	133	0	0	0	0	0	0	0	1	109	0	2827	0	43	47	0	2
OTU_165	428	KM221480.1.1.1547~0.964953	96.4953	Bacteria;Thermosulfidibacteraeota;Thermosulfidibacteria;Thermosulfidibacterales;Thermosulfidibacteraceae;Thermosulfidibacter;	6491	0	0	0	0	0	0	0	0	0	0	1	0	0	0	0	0	0	0	0	338	0	0	0	0	0	0	0	0	20	83	171	203	0	0	80	5	0	0	0	0	0	7	0	0
OTU_181	384	HM150463.1.1.945~0.997396 FJ638517.1.1.1349~0.997396 HM150598.1.1.944~0.994792 DQ243757.2.1.1380~0.994792 EU239998.1.1.907~0.992188 EU924225.1.1.1336~0.986979 KP341437.1.1.903~0.986979 EU924224.1.1.1336~0.984375 KM585434.1.1.923~0.984375 AB113634.1.1.1424~0.984375	99.7396	Archaea;Crenarchaeota;Bathyarchaeia;	4240	0	0	0	0	0	0	0	0	0	0	0	0	0	0	0	0	0	0	0	0	0	0	0	0	0	0	0	0	0	0	0	0	0	0	0	0	0	0	0	0	0	0	0	0
OTU_167	405	AM749738.1.1.1410~0.987654 HF951689.1.2845191.2846606~0.987654 HF951689.1.155770.157185~0.987654 AM749780.1.1.1411~0.987654	98.2801	Bacteria;Armatimonadetes;Chthonomonadetes;Chthonomonadales;Chthonomonadaceae;Chthonomonas;	4134	3	0	1	0	0	0	0	0	0	0	10	0	0	5	7	13	1	3	0	0	0	0	0	0	0	7	3	4	0	0	0	3	0	0	0	1	0	0	0	0	0	0	2	0
OTU_193	428	AB120294.1.1.1492~0.995327 ABHJ01000001.1.293368.294922~0.976636 AB235314.1.1.1461~0.974299 AJ320224.1.1.1500~0.971963 AM285300.1.1.1395~0.969626 M83548.2.1.1564~0.953271	99.5327	Bacteria;Aquificae;Aquificae;Aquificales;Aquificaceae;	4771	0	0	1	0	0	0	0	0	0	0	0	0	0	0	0	0	0	0	0	0	0	0	0	0	0	0	0	0	0	0	0	0	0	0	0	0	0	0	0	0	0	0	0	0
OTU_189	420		90.7143	Unclassified;	5117	0	0	0	0	0	0	0	0	0	0	532	0	0	0	0	0	0	0	0	256	0	8	0	0	0	10	0	0	0	6	1	8	0	0	0	0	629	0	0	0	15	72	279	0
OTU_158	381	FJ797339.1.1.1331~0.973753 X90484.1.1.1422~0.965879 CP002535.1.1296061.1297559~0.965879 EU419162.1.1.1029~0.963255 D85506.1.1.1462~0.96063 X89852.1.1.1428~0.96063 D85505.1.1.1463~0.958005 AJ888030.1.1.996~0.955381 AJ634763.1.1.1042~0.952756	97.3753	Archaea;Crenarchaeota;Thermoprotei;Sulfolobales;Sulfolobaceae;Acidianus;	4383	0	0	2	0	0	0	0	0	312	0	0	0	1	36	0	0	1	260	39	9	1	0	0	0	0	0	0	3223	0	0	0	0	0	0	0	0	12	0	0	0	0	0	0	0
OTU_270	381		94.7507	Unclassified;	4118	0	0	6	0	0	0	4085	0	1	0	0	0	0	17	5	0	0	0	0	0	0	4	0	0	0	0	0	0	0	0	0	0	0	0	0	0	0	0	0	0	0	0	0	0
OTU_157	381	KY465723.1.1.1498~1 DQ831977.1.1.1209~0.997375 DQ924659.1.1.1334~0.994751 DQ924695.1.1.1333~0.994751 EU419157.1.1.1031~0.994751 DQ219784.1.1.1225~0.992126 EF660335.1.1.1400~0.986877 DQ383320.1.1.1443~0.986877 CP017006.1.284121.285622~0.984252 DQ832010.1.1.1329~0.973753	100	Archaea;Crenarchaeota;Thermoprotei;Sulfolobales;Sulfolobaceae;	3859	0	0	0	0	0	0	3357	0	1	0	0	0	0	32	38	0	0	0	0	0	0	40	29	0	0	7	0	28	0	2	2	0	0	0	0	1	3	0	0	0	0	0	0	0
OTU_160	424	AP011715.1.32090.33616~1 KP784747.1.1.1485~0.962264 DQ645241.1.1.1493~0.955189 DQ645243.1.1.1500~0.95283	100	Bacteria;Bacteroidetes;Ignavibacteria;OPB56;	4160	0	0	0	0	1	0	0	0	0	0	0	0	0	0	0	0	0	0	0	0	0	0	0	0	0	0	0	0	0	0	0	0	0	0	0	0	0	0	0	0	0	0	0	0
OTU_171	404	AY193180.1.1.1296~0.977723 JF727734.1.1.1458~0.950495 AM934855.1.1.1310~0.950495	97.2906	Bacteria;Chloroflexi;	3979	0	0	1	0	0	0	0	0	0	0	0	0	0	0	0	0	0	0	0	0	0	0	0	0	0	0	0	0	0	0	0	0	0	0	0	0	0	0	0	0	0	0	0	0
OTU_149	405	GQ141760.1.1.1362~0.990123 EU419144.1.1.1476~0.985185 EU419143.1.1.1474~0.975309 EF441916.1.1.1367~0.967901	99.0123	Bacteria;Firmicutes;Clostridia;Clostridiales;Family XVII;uncultured;	5365	0	3	21	123	396	112	0	0	0	4	6	50	83	15	96	312	0	1125	739	68	298	31	0	19	0	4	0	790	0	13	18	11	0	0	0	18	512	96	0	0	3	17	9	0
OTU_145	385	AB600333.1.1.1343~0.984416 AB600354.1.1.1343~0.958442	98.4416	Archaea;Euryarchaeota;Thermoplasmata;Methanomassiliicoccales;uncultured;	4121	1	0	7	7	1	937	0	0	0	37	3	13	0	5	0	10	1	2537	120	1	70	6	10	1	0	15	0	191	0	4	0	2	0	0	0	2	0	0	0	0	0	16	94	0
OTU_836	381	D86414.1.1.1461~0.994751 AB600369.1.1.940~0.994751 BBBA01000002.1.166179.167660~0.994751 D26491.1.822.2317~0.986877 X90482.1.1.1420~0.986877 CP000682.1.1705274.1706771~0.986877 X90481.1.1.1416~0.986877 EF142855.1.1.2588~0.986877 AF167083.1.1.1448~0.976378 FN796482.1.1.1430~0.973753	99.4751	Archaea;Crenarchaeota;Thermoprotei;Sulfolobales;Sulfolobaceae;Metallosphaera;	7318	0	2	21	0	0	0	20	0	551	5	3	2	0	12	1131	3	14	104	119	5	5	61	56	1313	0	6	1	3092	0	16	14	19	0	0	0	22	44	74	1	0	1	246	0	0
OTU_186	426	GQ402808.1.1.1475~0.983568 FN870309.1.1.1516~0.971831 GU127824.1.1.1463~0.967136 FJ466186.1.1.1385~0.960094 DQ450782.1.1.1423~0.960094 AF523995.1.1.1309~0.960094	98.3568	Bacteria;Verrucomicrobia;Verrucomicrobiae;Pedosphaerales;Pedosphaeraceae;	5025	0	0	0	0	0	0	0	0	0	0	0	0	0	0	0	0	0	0	0	0	0	0	0	0	0	0	0	0	0	0	0	0	0	0	0	0	0	0	0	0	0	0	0	0
OTU_427	405		93.8272	Unclassified;	5923	784	780	128	98	135	271	516	1210	258	131	136	1141	100	0	0	0	0	0	0	0	0	0	0	0	0	0	0	0	0	0	0	0	0	0	0	0	0	0	0	0	0	0	0	0
OTU_155	402		81.6832	Unclassified;	3705	59	100	14	1	22	18	0	0	32	7	10	63	4	0	0	0	0	0	0	0	0	0	0	0	0	0	0	0	0	0	0	0	0	0	0	0	0	0	0	0	0	0	0	0
OTU_148	416		93.5096	Unclassified;	5118	12	0	46	238	172	360	0	0	0	0	559	101	5	150	31	174	0	25	172	20	29	1529	2	2	0	33	1	145	0	210	193	91	0	0	0	446	9	28	0	0	5	1	0	0
OTU_177	387		88.6598	Unclassified;	4584	30	39	153	0	0	0	7	0	8	41	0	76	0	177	707	3	113	38	86	268	113	0	6	442	0	63	0	409	1	67	85	122	0	0	0	61	33	612	0	10	5	11	0	22
OTU_202	404	DQ906086.1.1.1485~0.95297	95.0617	Bacteria;Acidobacteria;Acidobacteriia;Acidobacteriales;Acidobacteriaceae (Subgroup 1);uncultured;	4580	0	0	0	0	0	0	0	0	0	0	0	0	0	0	0	0	0	0	0	0	0	0	0	0	0	0	4580	0	0	0	0	0	0	0	0	0	0	0	0	0	0	0	0	0
OTU_170	382	CP003531.1.422343.423841~0.992147 EU183120.1.1.2089~0.989529 DQ924706.1.1.1367~0.989529 HM150542.1.1.940~0.986911 DQ243779.2.1.1342~0.986911 DQ924699.1.1.1335~0.981675 AB462558.1.1.1469~0.960733	99.2147	Archaea;Crenarchaeota;Thermoprotei;	3528	0	0	0	0	0	0	0	0	0	0	0	0	0	0	0	0	0	0	0	0	0	0	8	0	8	0	0	0	0	1	1	1	0	0	5	0	1	4	0	17	0	9	0	0
OTU_240	427		90.3981	Unclassified;	4265	0	0	0	0	0	0	0	0	0	0	0	0	0	0	0	0	0	0	0	0	0	0	0	0	0	0	0	0	0	0	0	0	0	0	0	0	0	0	0	0	0	0	0	0
OTU_180	384	AF544223.1.1.1433~1 KJ907755.1.1.1470~0.994792 EF441875.1.1.1273~0.986979 FN429063.1.1.1045~0.984375 KF225660.1.1.915~0.981771 EU370308.1.1.1440~0.979167 AUZY01009667.1.1.946~0.979167	100	Archaea;Euryarchaeota;Thermoplasmata;Thermoplasmatales;Thermoplasmataceae;uncultured;	3494	0	0	10	10	33	1896	0	0	0	15	0	27	12	2	0	5	0	809	28	0	344	5	1	0	0	11	0	218	0	1	1	3	0	0	0	3	0	0	0	0	0	3	17	0
OTU_150	423	AF407678.1.1.1541~0.992908 HM448274.1.1.1434~0.971631	99.0566	Bacteria;Bacteroidetes;Rhodothermia;Rhodothermales;Rhodothermaceae;Rhodothermus;	3713	29	12	4	2	0	0	0	0	0	2	0	28	3	0	0	0	0	0	0	0	0	0	0	0	0	0	0	0	0	0	0	0	0	0	0	0	0	0	0	0	0	0	0	0
OTU_253	402		94.2786	Unclassified;	3472	0	0	0	2	0	0	0	0	0	0	0	0	0	0	0	0	0	0	0	0	0	0	0	0	0	0	0	0	0	0	0	0	0	0	0	0	0	0	0	0	0	0	0	0
OTU_154	405		94.321	Unclassified;	4620	0	0	4	49	113	21	0	0	0	13	14	65	0	34	73	23	0	301	482	62	215	48	0	11	0	36	0	1725	0	52	49	81	0	0	0	11	586	40	0	0	7	15	4	0
OTU_265	387		94.0722	Unclassified;	4064	152	24	244	0	0	0	15	0	0	34	0	179	0	9	1296	5	18	10	45	7	121	7	62	65	0	10	0	0	0	3	2	3	0	0	0	4	15	320	0	0	0	30	0	1
OTU_172	386	AB931019.1.1.1341~1 AB600332.1.1.1349~0.992228 HM150070.1.1.916~0.989637 HQ395730.1.1.1402~0.989637 AB600359.1.1.917~0.989637 HQ395727.1.1.1404~0.984456 HM150065.1.1.916~0.96114 HQ395731.1.1.1406~0.958549	100	Archaea;Euryarchaeota;Thermoplasmata;Thermoplasmatales;A10;	3519	0	0	1	0	1	0	0	0	0	1	0	0	0	39	0	0	52	19	40	79	4	0	0	0	0	29	0	0	0	15	6	4	0	0	0	7	0	0	0	0	5	19	0	0
OTU_183	384	KC682090.1.1.1397~0.997396 KC682092.1.1.1398~0.994792 FJ705112.1.1.1096~0.979167 JQ245684.1.1.1332~0.979167 FJ705114.1.1.1464~0.979167 JN397672.1.1.1399~0.976562 HM159364.1.1.1399~0.976562 AB355098.1.1.915~0.973958 AB364941.1.1.1400~0.973958 JQ245951.1.1.916~0.971354	99.7396	Archaea;Euryarchaeota;Thermoplasmata;Methanomassiliicoccales;uncultured;	3089	0	0	0	0	0	0	0	0	0	0	0	0	0	0	0	0	0	0	0	0	0	0	0	0	0	0	0	0	0	0	0	0	0	0	0	0	0	0	0	0	0	0	0	0
OTU_275	403		86.6667	Unclassified;	4129	0	0	0	0	0	0	0	0	0	0	0	0	0	0	31	5	0	14	0	0	0	6	0	0	0	0	3994	22	0	0	0	0	0	0	0	0	12	0	0	0	0	0	0	0
OTU_166	428	EF156502.1.1.1374~0.971963 AY559413.1.1.1551~0.971963 EF156469.1.1.1376~0.971963 EF156509.1.1.1376~0.969626 EF156606.1.1.1376~0.96729 DQ924764.1.1.1376~0.964953 DQ834121.1.1.1353~0.964953 CP004390.1.1244047.1245481~0.964953 AY882798.2.1.1376~0.964953 EF156605.1.1.1376~0.964953	97.1963	Bacteria;Aquificae;Aquificae;Aquificales;Hydrogenobaculaceae;Hydrogenobaculum;	3511	0	0	0	0	0	0	0	0	0	0	0	0	0	0	0	0	0	0	0	0	0	0	0	0	0	0	0	0	0	0	0	0	0	0	0	0	0	0	0	0	0	0	0	0
OTU_303	405	LN624418.1.1.1459~0.987654 LYVF01000197.1.1.1513~0.977778 JQ815724.1.1.1453~0.975309 AJ294430.1.1.1617~0.953086 Y11574.1.1.1600~0.953086	98.5222	Bacteria;Firmicutes;Clostridia;Clostridiales;Peptococcaceae;Desulfotomaculum;	4716	0	0	0	0	0	0	0	0	0	0	44	0	0	0	0	2	54	3	13	2682	18	9	0	4	0	1	0	8	0	2	4	10	0	0	0	6	123	542	0	0	4	4	11	25
OTU_173	428		89.9533	Unclassified;	3657	0	0	0	0	0	0	0	0	0	0	0	0	0	0	0	0	0	0	0	0	0	0	0	0	0	0	0	0	0	0	0	0	0	0	0	0	0	0	0	0	0	0	0	0
OTU_161	427	EU370307.1.1.1514~0.960187 DQ303282.1.1.1516~0.960187 DQ464131.1.1.1373~0.960187 EF409855.1.1.1517~0.960187 KC619564.1.1.1515~0.957845 HM745454.1.1.1514~0.957845 DQ303285.1.1.1514~0.957845 DQ469199.1.1.1519~0.957845 JF737923.1.1.1519~0.957845 KP972161.1.1.1344~0.955504	96.0187	Bacteria;Nitrospirae;Nitrospira;Nitrospirales;Nitrospiraceae;Leptospirillum;	4072	0	0	15	0	0	107	0	0	0	54	22	12	0	0	59	15	0	9	191	1	28	21	0	0	0	3	9	448	0	175	160	369	0	0	0	175	49	110	0	0	33	96	3	0
OTU_182	386		79.7048	Unclassified;	3199	0	0	0	0	0	0	0	0	0	0	0	0	0	0	0	0	0	0	0	0	0	0	0	0	0	0	0	0	0	15	38	37	0	0	0	0	0	0	0	0	0	0	0	0
OTU_176	427		92.0375	Unclassified;	3424	0	0	0	0	0	0	0	0	0	0	0	0	0	0	0	0	0	0	0	0	0	0	0	0	0	0	0	0	0	0	0	0	0	0	0	0	0	0	0	0	0	0	0	0
OTU_179	404		91.1111	Unclassified;	3788	0	0	0	0	0	0	6	0	0	1	0	1	0	42	41	1	0	52	0	0	0	220	8	181	0	52	1	2891	0	18	5	23	0	0	0	25	5	18	0	0	0	8	0	0
OTU_2888	389	AB930962.1.1.1340~0.992288 AB931065.1.1.1348~0.984576 JX428650.1.1.1034~0.979434 AB600331.1.1.1348~0.979434 EF558679.1.1.1035~0.979434 JX428648.1.1.1034~0.979434 AB930976.1.1.1340~0.976864 JX428646.1.1.1038~0.976864 AQVK01000046.1.1388.2849~0.976864 AB930964.1.1.1335~0.971722	99.2288	Archaea;Euryarchaeota;Thermoplasmata;Thermoplasmatales;BSLdp215;	3162	3	0	13	65	260	8	0	0	13	5	11	16	0	198	5	19	9	1261	123	31	107	8	1	7	0	22	0	355	1	100	80	129	0	0	0	109	2	2	0	5	7	7	0	0
OTU_168	400	DQ832055.1.1.1317~0.955 AY882676.2.1.1296~0.9525	94.321	Bacteria;Deinococcus-Thermus;Deinococci;Thermales;Thermaceae;Meiothermus;	3835	48	34	430	1	0	114	0	0	0	41	20	0	0	16	229	32	1	11	33	0	1	86	0	3	0	41	0	173	17	121	113	174	0	0	0	100	16	160	0	5	16	264	0	0
OTU_159	403	JN397968.1.1.1431~0.960298 AM490736.1.1.1488~0.957816 KM410311.1.1.1400~0.957816 DQ137919.1.1.1249~0.955335 KX505012.1.1.1472~0.955335 HQ330572.1.1.1353~0.955335 AF524014.1.1.1266~0.952854 KC290409.1.1.1499~0.952854 KM410898.1.1.1467~0.952854 KX163988.1.1.1356~0.950372	96.0298	Bacteria;Chloroflexi;Anaerolineae;Anaerolineales;Anaerolineaceae;	2744	0	0	0	0	0	0	0	0	0	0	0	0	0	0	0	0	0	0	0	0	0	0	0	0	0	0	0	0	0	0	0	0	0	0	0	0	0	0	0	0	0	0	0	0
OTU_184	402		90.796	Unclassified;	3097	0	0	0	0	0	0	0	0	0	0	0	0	0	0	0	0	0	0	0	0	0	0	0	0	0	0	0	0	0	0	0	0	0	0	0	0	0	0	0	0	0	0	0	0
OTU_175	411		82.6923	Unclassified;	3085	0	0	0	0	0	0	0	1	0	0	2479	0	0	0	0	0	0	0	0	42	0	0	0	0	0	0	0	0	0	2	0	5	0	0	0	0	5	0	0	0	0	18	147	0
OTU_440	272	AB600385.1.1.941~0.985294 D85038.1.1.1491~0.981618 AY350586.2.1.1451~0.977941 CP001742.1.176279.177775~0.974265 AYMB01000008.1.96097.97593~0.970588 DQ924696.1.1.1101~0.970588 EF156579.1.1.1335~0.970588 DQ833882.1.1.1336~0.966912 EF156568.1.1.1334~0.959559 DQ833873.1.1.1343~0.959559	98.1685	Archaea;Crenarchaeota;Thermoprotei;	2670	224	86	187	1	0	0	0	0	2	60	0	92	1	65	13	0	51	263	18	4	0	0	7	12	0	54	0	0	0	50	12	11	0	0	0	41	0	0	4	0	0	35	0	0
OTU_178	422		92.654	Unclassified;	3176	0	0	0	0	0	0	0	0	0	0	0	0	0	0	0	0	0	0	0	0	0	0	0	0	0	0	0	0	0	0	0	0	0	0	0	0	0	0	0	0	0	0	0	0
OTU_299	403	KM200461.1.1.1483~0.997519 JF429093.1.1.1521~0.997519 GU359103.1.1.1429~0.990074 AY963480.1.1.1422~0.972705 JF429069.1.1.1487~0.972705 EF600579.1.1.1311~0.972705 JF429009.1.1.1463~0.972705 HQ598700.1.1.1473~0.970223 HM445434.1.1.1479~0.970223 HM445023.1.1.1337~0.970223	99.7519	Bacteria;Acidobacteria;Acidobacteriia;Acidobacteriales;uncultured;	3702	0	0	0	0	0	0	0	0	0	0	0	0	0	0	0	0	0	0	0	0	0	4	0	0	0	0	3687	0	0	0	0	0	0	0	0	0	0	0	0	0	0	0	0	0
OTU_221	385	KC537655.1.1.918~1 AB600337.1.1.1345~0.997403 KF225665.1.1.915~0.958442 FN429063.1.1.1045~0.953247 KC537721.1.1.917~0.953247	100	Archaea;Euryarchaeota;Thermoplasmata;Thermoplasmatales;	3320	0	0	2	77	302	803	0	0	0	3	0	1	407	2	0	0	0	909	66	0	422	6	0	1	0	1	0	15	0	1	1	8	0	0	0	0	0	0	0	0	0	18	187	0
OTU_370	402	DQ906052.1.1.1457~0.992537 DQ906085.1.1.1465~0.987562 DQ324888.1.1.1313~0.980099 FM874399.1.1.1462~0.972637 KC437360.1.1.1456~0.972637 KF037290.1.1.1462~0.972637 KM221459.1.1.1456~0.972637 HQ119202.1.1.1480~0.970149 LN567374.1.1.1344~0.970149 KY992621.1.1.1454~0.967662	99.2537	Bacteria;Proteobacteria;Alphaproteobacteria;Acetobacterales;Acetobacteraceae;	2882	335	0	6	0	3	853	0	0	0	0	7	7	66	6	4	20	0	3	50	0	9	75	0	0	0	17	676	86	0	16	4	0	0	0	0	10	82	0	0	0	3	0	0	0
OTU_242	403		91.3366	Unclassified;	2948	0	0	0	0	0	1	0	0	0	0	0	0	0	0	0	0	0	0	0	0	0	0	0	0	0	0	0	0	0	0	0	0	0	0	0	0	0	0	0	0	0	0	0	0
OTU_188	422		80.2326	Unclassified;	3015	0	0	0	0	0	0	0	0	0	0	0	0	0	0	0	0	0	0	0	0	0	0	0	0	0	0	0	0	0	0	0	0	0	0	0	0	0	0	0	0	0	0	0	0
OTU_225	420		93.0952	Unclassified;	2751	0	0	0	0	0	0	0	0	0	0	0	0	0	0	0	0	0	0	0	0	0	0	0	0	0	0	0	0	0	0	0	0	0	0	0	0	0	0	0	0	0	0	0	0
OTU_394	261		91.5709	Unclassified;	2596	0	2	4	45	196	15	0	0	0	0	0	1	0	802	1	0	6	68	36	75	165	0	0	5	0	0	0	0	0	76	138	131	0	0	0	43	16	0	0	0	24	0	0	22
OTU_190	427		90.3981	Unclassified;	2694	0	0	0	0	0	0	0	0	0	0	0	0	0	0	0	0	0	0	0	0	0	0	0	0	0	0	0	0	0	0	0	0	0	0	0	0	0	0	0	0	0	0	0	0
OTU_187	416		94.2308	Unclassified;	2757	0	0	0	0	0	0	0	0	0	0	0	0	0	0	0	0	0	0	0	0	0	0	0	0	0	0	0	2	0	0	0	0	0	0	0	0	1	0	0	0	0	0	0	0
OTU_255	402	DQ328617.1.1.1461~0.982587 HM366506.1.1.1460~0.975124 JX133488.1.1.1458~0.972637 HQ599002.1.1.1466~0.972637 JQ769804.1.1.1460~0.972637 FJ465998.1.1.1371~0.970149 JN793851.1.1.1463~0.970149 JQ738883.1.1.1324~0.970149 HM062044.1.1.1420~0.970149 HQ598956.1.1.1461~0.970149	98.2587	Bacteria;Acidobacteria;Acidobacteriia;Solibacterales;Solibacteraceae (Subgroup 3);Bryobacter;	3252	0	0	4	2	4	450	0	0	0	0	8	0	15	27	22	49	0	33	144	2	0	199	0	0	0	33	328	267	0	12	6	3	0	0	0	18	25	0	0	0	0	1	26	0
OTU_229	427	KJ082082.1.1.1814~0.98829 FN870204.1.1.1499~0.985949 DQ480485.1.1.1498~0.985949 HG975568.1.1.1391~0.985949 HQ730615.1.1.1396~0.983607 DQ659208.1.1.1357~0.983607 EU370295.1.1.1496~0.981265 HE587090.1.1.1393~0.981265 HE587196.1.1.1394~0.978923 KJ907770.1.1.1386~0.978923	98.829	Bacteria;Proteobacteria;Gammaproteobacteria;Gammaproteobacteria Incertae Sedis;Unknown Family;Acidibacter;	2766	0	0	0	0	6	489	0	0	0	0	0	0	1526	0	0	9	0	2	23	0	0	5	0	0	0	9	20	112	0	1	1	0	0	0	0	1	0	2	0	0	3	1	0	0
OTU_185	384	AB262710.1.1.1460~0.950521 GU127869.1.1.1432~0.950521	95.0521	Archaea;Thaumarchaeota;Group 1.1c;	2693	0	0	3	0	0	0	0	0	0	0	1	0	0	16	0	0	0	0	0	0	0	734	0	0	0	35	1	4	0	0	11	0	0	0	0	14	24	0	0	0	0	0	0	0
OTU_238	423		87.7934	Unclassified;	4088	0	0	2	16	58	51	0	0	0	3	0	22	0	0	85	11	0	446	242	0	184	17	0	3	0	14	0	2671	0	27	25	15	0	0	0	23	55	75	0	0	0	0	0	0
OTU_214	384	AF391992.1.1.1358~1 EF156621.1.1.1329~0.994792 DQ924843.1.1.1327~0.992188 EF156620.1.1.1328~0.992188 DQ924856.1.1.1328~0.992188 ADKI01000120.1.2.1327~0.979167 DQ924854.1.1.1328~0.973958 DQ924749.1.1.1328~0.971354 AF391990.1.1.1401~0.96875 DQ924842.1.1.1327~0.963542	100	Archaea;Crenarchaeota;Thermoprotei;Geoarchaeales;	3204	0	0	7	0	0	0	105	0	0	1	0	0	0	18	335	0	28	1	0	0	0	2307	0	2	0	12	0	28	0	0	8	0	0	0	0	23	0	0	0	0	0	0	0	0
OTU_198	384	AB262708.1.1.1428~0.986979 JF917263.1.1.945~0.986979 FJ584391.1.1.939~0.986979 FJ174729.1.1.939~0.984375 EU306967.1.1.940~0.984375 JF917262.1.1.944~0.984375 DQ223193.1.1.1312~0.981771 JF917251.1.1.939~0.981771 KM214015.1.1.1087~0.981771 GU127857.1.1.1426~0.981771	98.6979	Archaea;Thaumarchaeota;Nitrososphaeria;Nitrosotaleales;Nitrosotaleaceae;	2763	0	0	0	0	0	0	0	0	0	0	0	0	0	0	0	5	0	0	1	0	0	19	0	0	0	0	2721	6	0	0	0	0	0	0	0	0	0	0	0	0	0	0	0	0
OTU_3699	384	AB600343.1.1.1375~0.986979 HM150088.1.1.943~0.984375 HM150090.1.1.943~0.984375 HE574567.1.17478.18953~0.981771 EF156492.1.1.1207~0.979167 AY882694.2.1.1341~0.979167 FJ797340.1.1.1336~0.979167 EF156538.1.1.1335~0.979167 EF156498.1.1.1350~0.979167 DQ834115.1.1.1260~0.976562	98.6979	Archaea;Crenarchaeota;Crenarchaeota Incertae Sedis;Aigarchaeales;Terrestrial Hot Spring Gp(THSCG);	7787	51	25	319	28	66	38	25	0	232	138	17	404	1	133	241	19	291	725	146	174	236	25	62	585	2	156	0	1234	3	65	139	124	0	0	3	114	18	54	0	35	23	86	0	55
OTU_237	402	HM745425.1.1.1458~0.99005 KJ600940.1.1.1471~0.987562 AB364819.1.1.1422~0.985075 HQ598697.1.1.1454~0.985075 HM061937.1.1.1420~0.982587 HM061941.1.1.1418~0.982587 JX505127.1.1.1422~0.982587 HM061940.1.1.1418~0.982587 HQ598464.1.1.1454~0.982587 KF515259.1.1.1459~0.982587	99.005	Bacteria;Acidobacteria;Acidobacteriia;Acidobacteriales;Acidobacteriaceae (Subgroup 1);	2578	0	0	0	0	0	1	1	0	0	0	1	0	1972	0	0	0	0	0	0	0	0	0	0	0	0	0	3	0	0	0	0	0	0	0	0	0	0	0	0	0	0	0	0	0
OTU_3321	384	AB063645.1.1.1477~0.976562 AB063641.1.1.1477~0.971354 AB931053.1.1.1354~0.971354 AB931047.1.1.1363~0.971354 AB931105.1.1.1363~0.971354 AB063630.1.1.1476~0.971354 AB600357.1.1.941~0.971354 CP002100.1.631480.632991~0.971354 AB063639.1.1.1338~0.971354 AB063640.1.1.1477~0.971354	97.6562	Archaea;Crenarchaeota;Thermoprotei;	9193	298	268	214	0	0	0	2	4	0	9	0	234	0	449	456	0	41	1414	137	198	247	3	47	644	0	674	0	2	22	430	208	187	12	1	587	887	0	1	0	0	25	143	0	82
OTU_254	388		91.5385	Unclassified;	3122	0	2	3	0	0	0	0	0	1	2	0	0	0	1	1197	0	0	1	0	1	0	28	14	704	0	0	0	227	0	0	0	4	0	0	0	0	4	880	0	0	0	3	0	0
OTU_215	384	EU306988.1.1.975~0.981771 KF303815.1.1.931~0.981771 FJ174727.1.1.974~0.981771 FJ584411.1.1.971~0.979167 AB364914.1.1.1462~0.979167 KM214017.1.1.1121~0.979167 KM214054.1.1.1120~0.979167 KM214064.1.1.1120~0.979167 EF441881.1.1.1433~0.979167 FJ584332.1.1.969~0.976562	98.1771	Archaea;Thaumarchaeota;Group 1.1c;	2723	0	0	0	0	0	0	0	0	0	0	0	0	0	0	0	0	0	0	6	0	0	16	0	0	0	0	2692	9	0	0	0	0	0	0	0	0	0	0	0	0	0	0	0	0
OTU_211	427		91.5691	Unclassified;	2581	0	0	0	0	0	0	0	0	0	0	0	0	0	0	0	0	0	0	0	0	0	0	0	0	0	0	0	0	0	0	0	1	0	0	0	0	0	0	0	0	0	1	2	0
OTU_196	402	FR846916.1.1.1319~0.960199 HM187036.1.1.1336~0.960199 LC124595.1.1.1422~0.957711 JQ861377.1.1.1482~0.955224 JF833502.1.1.1468~0.955224 KR779675.1.1.1326~0.955224 LN573063.1.1.1334~0.952736 HM186556.1.1.1338~0.952736 KR086487.1.1.1464~0.952736 JF703473.1.1.1396~0.952736	95.7816	Bacteria;Chloroflexi;KD4-96;	2429	0	0	0	0	0	0	0	0	0	0	0	0	0	0	0	0	0	0	0	0	0	0	0	0	0	0	0	0	0	0	0	0	0	0	0	0	0	0	0	0	0	0	0	0
OTU_232	403		91.5633	Unclassified;	3202	0	0	0	0	0	0	0	0	0	0	0	0	2	0	0	0	0	0	0	0	0	20	0	0	0	0	3156	20	0	0	0	0	0	0	0	0	0	0	0	0	0	0	0	0
OTU_197	403	KC836772.1.1.1434~0.990074 HM445024.1.1.1330~0.987593 HE974800.1.1.1473~0.987593 AY221613.1.1.1500~0.985112 GU127800.1.1.1436~0.98263 AY326633.1.1.1429~0.977668 AM162480.1.1.1478~0.977668 AM162479.1.1.1473~0.975186 EU589305.1.1.1477~0.975186 AB748639.1.1.1432~0.972705	99.0074	Bacteria;Chloroflexi;Anaerolineae;Anaerolineales;Anaerolineaceae;uncultured;	3099	0	0	0	0	0	0	0	0	0	0	3	0	0	0	0	0	0	0	0	0	0	1	0	0	0	0	10	0	1	1	0	5	0	0	0	0	1413	0	0	0	0	30	97	0
OTU_201	402	AB600398.1.1.1349~1 KM410731.1.1.1423~0.997512 EF467498.1.1.1453~0.997512 AB722223.1.1.1311~0.997512 KM410387.1.1.1384~0.997512 FPLP01013681.1.9.1485~0.985075 FPLP01000151.1.13.1489~0.985075 EU662591.1.1.1467~0.985075 FJ165542.1.1.1457~0.985075 FPLP01013201.1.11.1487~0.985075	100	Bacteria;Proteobacteria;Gammaproteobacteria;Thiotrichales;Thiotrichaceae;Thiothrix;	2505	0	0	0	0	0	0	0	0	0	0	0	0	0	0	0	0	0	0	0	0	0	0	0	0	0	0	0	0	0	0	0	0	0	0	0	0	0	0	0	0	0	0	0	0
OTU_246	403	CU921241.1.1.1385~0.952854 CU922397.1.1.1387~0.952854	95.2854	Bacteria;Chloroflexi;Anaerolineae;RBG-13-54-9;	2677	0	0	0	0	0	0	0	1	0	0	936	5	0	0	0	0	1	1	72	129	0	0	0	0	0	45	0	0	2	1	2	13	0	0	0	0	0	0	0	0	1	21	199	0
OTU_256	402	HQ730676.1.1.1464~0.997512 DQ463182.1.1.1340~0.997512 HG975549.1.1.1349~0.995025 GU120606.1.1.1425~0.995025 EF409844.1.1.1462~0.995025 HG975548.1.1.1358~0.992537 HG975584.1.1.1348~0.992537 HQ845904.1.1.1365~0.99005 HG975547.1.1.1357~0.987562 HQ598413.1.1.1454~0.987562	99.7512	Bacteria;Acidobacteria;Acidobacteriia;Acidobacteriales;Acidobacteriaceae (Subgroup 1);	2736	0	0	0	0	0	12	0	0	0	0	0	0	234	0	0	2	0	2	0	0	1	19	0	2	0	4	6	9	0	0	0	0	0	0	0	0	0	0	0	0	0	0	1	0
OTU_199	405	GQ844361.1.1.1464~0.97037 KJ535399.1.1.1306~0.965432 KM410330.1.1.1279~0.960494	97.037	Bacteria;Armatimonadetes;Chthonomonadetes;Chthonomonadales;	2290	0	0	0	0	0	0	0	0	0	0	0	0	0	0	0	0	0	0	0	0	0	0	0	0	0	0	0	0	0	0	0	0	0	0	0	0	0	0	0	0	0	0	0	0
OTU_222	387		87.8866	Unclassified;	2915	0	0	23	0	0	0	2	0	130	9	3	0	0	0	656	0	0	3	10	0	9	1	26	165	0	6	0	899	0	8	3	11	0	0	0	2	75	188	0	0	1	126	0	0
OTU_326	425	EF441917.1.1.1368~0.962353	96.2353	Bacteria;Firmicutes;Clostridia;Clostridiales;Family XVII;Sulfobacillus;	4441	1	3	38	5	23	360	1	0	3	24	4	44	0	11	115	19	0	252	130	60	183	88	5	14	0	12	0	2010	0	19	33	23	0	0	0	22	228	199	0	0	3	1	0	0
OTU_258	406	HQ178742.1.1.1408~0.995074 HQ178788.1.1.1407~0.995074 FJ516953.1.1.1449~0.992611 JF344281.1.1.1440~0.992611 JX105551.1.1.1451~0.992611 FJ516952.1.1.1447~0.992611 FJ517084.1.1.1450~0.992611 HQ178719.1.1.1409~0.992611 JF344323.1.1.1447~0.992611 JQ579791.1.1.1447~0.992611	99.5074	Bacteria;Cyanobacteria;Oxyphotobacteria;Chloroplast;	2167	0	0	0	0	0	0	0	0	0	0	0	0	0	1	0	0	0	0	0	0	0	0	0	0	0	0	0	0	0	0	0	0	0	0	0	0	0	0	0	0	0	0	0	0
OTU_318	402	HQ730651.1.1.1464~1 AF523898.1.1.1234~1 HM062092.1.1.1418~0.997512 HQ598369.1.1.1456~0.997512 KM200481.1.1.1461~0.997512 HM062061.1.1.1418~0.995025 HM061700.1.1.1418~0.995025 FJ466161.1.1.1422~0.995025 HQ730663.1.1.1467~0.995025 HM269570.1.1.1321~0.995025	100	Bacteria;Acidobacteria;Acidobacteriia;Acidobacteriales;Acidobacteriaceae (Subgroup 1);Occallatibacter;	2544	0	0	0	0	4	42	0	0	0	0	0	0	254	0	0	0	0	4	0	0	0	0	0	0	0	0	2	9	0	0	0	0	0	0	0	0	0	0	0	0	0	0	0	0
OTU_236	381	D85038.1.1.1491~0.965879 AY350586.2.1.1451~0.963255 CP001742.1.176279.177775~0.96063	96.5879	Archaea;Crenarchaeota;Thermoprotei;Desulfurococcales;Acidilobaceae;Acidilobus;	3075	295	339	62	0	0	0	0	0	22	5	0	586	1	6	1	2	8	103	3	15	47	0	26	105	0	16	0	18	0	0	0	0	0	0	0	1	0	253	0	0	0	0	0	3
OTU_191	402	LN880478.1.1.1361~0.950249	95.0249	Bacteria;WPS-2;	2364	5	5	0	0	0	176	0	0	0	0	2	0	0	1	32	4	0	0	34	0	0	50	0	0	0	4	0	8	0	13	9	16	0	0	0	73	0	0	0	0	0	0	0	0
OTU_206	384		94.5312	Unclassified;	2280	0	0	8	0	3	1958	0	0	0	0	0	21	0	10	0	0	0	188	3	0	0	3	0	3	0	18	0	36	0	0	0	0	0	0	0	0	0	0	0	0	0	0	0	0
OTU_329	402	JQ815633.1.1.1470~0.997512 KJ600806.1.1.1415~0.997512 HM061937.1.1.1420~0.995025 HQ598464.1.1.1454~0.995025 HM061940.1.1.1418~0.995025 HM061941.1.1.1418~0.995025 JQ919766.1.1.1339~0.992537 HM062170.1.1.1418~0.992537 FR846982.1.1.1281~0.992537 HM312883.1.1.1321~0.99005	99.7512	Bacteria;Acidobacteria;Acidobacteriia;Acidobacteriales;Acidobacteriaceae (Subgroup 1);	2470	0	0	0	0	5	9	0	0	0	0	0	0	76	0	0	3	0	0	34	0	0	7	2	0	0	1	1505	59	0	0	0	4	0	0	67	0	0	0	0	0	0	8	52	0
OTU_205	402	HM745435.1.1.1469~1 DQ659215.1.1.1327~0.99005 FN870211.1.1.1474~0.987562 EU250247.1.1.1327~0.980099 HG529149.1.1.1252~0.975124 KC619554.1.1.1473~0.972637 EU250257.1.1.1326~0.972637 AY326615.1.1.1418~0.970149 HE587193.1.1.1362~0.970149 FPLS01020539.1.1.1309~0.967662	100	Bacteria;Proteobacteria;Alphaproteobacteria;Acetobacterales;Acetobacteraceae;	2758	0	0	0	1	5	722	0	0	0	0	0	0	577	10	3	24	0	9	38	0	6	37	0	0	0	48	287	141	0	0	0	1	0	0	0	0	0	11	0	0	0	1	19	0
OTU_260	402	JF935223.1.1.1473~0.992537 KJ465944.1.1.1475~0.965174 KP784738.1.1.1460~0.952736 AY555804.1.1.1420~0.952736 EU156155.1.1.1459~0.950249	99.2537	Bacteria;Proteobacteria;Alphaproteobacteria;Tistrellales;Geminicoccaceae;Candidatus Alysiosphaera;	2546	0	0	0	0	0	0	0	0	0	0	0	0	0	0	0	0	0	0	0	0	0	0	0	0	0	0	0	0	0	0	0	0	0	0	0	0	0	0	0	0	0	0	0	0
OTU_266	428		89.2523	Unclassified;	2586	0	0	0	0	0	0	0	1	0	0	0	0	0	0	0	0	0	0	0	0	0	0	0	0	0	0	0	0	0	0	0	0	0	0	0	0	0	0	0	0	0	0	0	0
OTU_230	384	AB063645.1.1.1477~0.986979 AB063640.1.1.1477~0.986979 CP002529.1.1487045.1488557~0.984375 AB931047.1.1.1363~0.981771 AB931053.1.1.1354~0.981771 AB063630.1.1.1476~0.981771 AB063641.1.1.1477~0.981771 AB600357.1.1.941~0.981771 CP002100.1.631480.632991~0.981771 AB063639.1.1.1338~0.981771	98.6979	Archaea;Crenarchaeota;Thermoprotei;	2828	0	0	0	0	0	0	749	0	0	0	0	0	0	34	67	1	50	11	0	1	0	1843	0	1	1	10	0	0	0	7	0	2	0	0	0	27	0	0	0	0	0	0	0	0
OTU_224	402	AY724094.2.1.1425~0.955224 JN023436.1.1.1458~0.955224	95.5224	Bacteria;WPS-2;	2729	0	0	0	0	0	0	0	0	0	0	0	0	0	0	4	5	0	0	0	0	0	28	0	0	0	0	2666	7	0	0	0	0	0	0	0	0	0	0	0	0	0	0	0	0
OTU_234	418		79.3349	Unclassified;	2938	0	0	0	0	0	0	1	0	0	0	449	0	0	0	0	0	0	0	0	168	0	0	0	0	0	0	0	0	0	4	4	11	0	0	0	0	666	0	0	0	0	32	237	0
OTU_619	427		92.757	Unclassified;	5197	0	0	0	0	0	0	0	0	0	0	0	0	0	1	2523	24	49	6	2536	52	0	0	0	1	0	0	3	1	0	0	0	0	0	0	0	0	0	0	0	0	0	0	0	0
OTU_276	398		81.8859	Unclassified;	2313	0	0	1	0	0	0	0	0	0	0	0	0	0	0	0	0	0	0	0	0	0	0	0	0	0	0	0	0	0	0	0	0	0	0	0	0	0	0	0	0	0	0	0	0
OTU_204	403	FAOU01000014.1.109523.111057~1 FN545892.1.1.1399~1 HM640997.1.1.1485~0.955335 LDYA01000010.1.1.1206~0.952854	100	Bacteria;Armatimonadetes;uncultured;	2320	0	0	0	1	0	26	0	0	1	3	0	19	12	0	0	0	0	0	0	0	0	0	0	0	0	0	0	0	0	0	0	0	0	0	0	0	0	0	0	0	0	0	0	0
OTU_219	427	HQ420115.1.1.1497~0.990632 AP014683.1.366941.368470~0.990632 HQ420129.1.1.1492~0.983607 HQ420125.1.1.1492~0.978923 GQ402783.1.1.1453~0.971897 HG528980.1.1.1290~0.967213 AY963453.1.1.1453~0.964871 AY963449.1.1.1453~0.964871 AB821069.1.1.1497~0.962529 JN672127.1.1.1289~0.962529	99.0632	Bacteria;Proteobacteria;Gammaproteobacteria;Betaproteobacteriales;Burkholderiaceae;uncultured;	3225	7	0	0	0	6	221	0	0	1	0	6	8	141	5	0	1	0	56	46	0	0	232	0	0	0	39	54	366	0	0	2	5	0	0	0	2	4	0	0	0	24	11	70	0
OTU_376	387		93.8144	Unclassified;	2493	89	68	155	0	1	0	0	0	0	27	0	0	0	38	4	0	1	0	3	6	8	3	0	0	0	0	0	0	0	3	2	0	0	0	0	2	0	0	0	17	0	18	0	0
OTU_286	426	HF947551.1.1.1410~0.974178	97.4178	Bacteria;Verrucomicrobia;Verrucomicrobiae;Pedosphaerales;Pedosphaeraceae;Limisphaera;	2782	0	0	0	0	0	0	0	0	0	0	0	0	0	0	0	0	0	0	0	0	0	0	0	0	0	0	0	0	0	0	0	0	0	0	0	0	0	0	0	0	0	0	0	0
OTU_298	404	JQ815838.1.1.1488~0.997525 DQ906070.1.1.1482~0.995049 JQ815811.1.1.1489~0.995049 JQ815649.1.1.1489~0.992574 AM749759.1.1.1388~0.992574 DQ450881.1.1.1491~0.992574 HM745459.1.1.1482~0.982673 JF807634.1.1.1488~0.980198 AB254796.1.1.1490~0.975248 EU038011.1.1.1483~0.965347	99.7525	Bacteria;Actinobacteria;Acidimicrobiia;uncultured;	2676	0	0	4	84	354	417	0	0	0	8	16	2	56	2	0	79	0	717	86	0	63	60	0	2	0	23	236	96	0	6	1	13	0	0	0	0	1	21	0	0	1	11	109	0
OTU_365	428	KJ877715.1.1.1498~0.992991 KF385150.1.1.1559~0.96729 U25627.1.1.1559~0.96729 FOUU01000020.1.883.2270~0.962617	99.2991	Bacteria;Proteobacteria;Deltaproteobacteria;Syntrophobacterales;Syntrophobacteraceae;Thermodesulforhabdus;	2451	0	0	0	0	0	1	0	0	0	0	0	0	0	0	0	0	0	0	0	0	0	0	0	0	0	0	0	0	0	0	0	0	0	0	0	0	0	0	0	0	0	0	0	0
OTU_217	403		82.2222	Unclassified;	2842	0	0	0	0	0	0	0	0	0	0	10	0	0	0	0	0	0	0	0	40	0	0	0	0	0	0	0	0	5	343	257	132	0	0	4	54	0	0	0	0	0	40	0	65
OTU_223	403	EF100647.1.1.1371~0.995037	99.5037	Bacteria;Chloroflexi;Anaerolineae;Thermoflexales;Thermoflexaceae;Thermoflexus;	2406	0	0	0	7	0	0	0	0	0	0	0	63	0	0	0	0	0	0	0	0	0	0	0	0	0	0	0	0	0	0	0	0	0	0	0	0	0	0	0	0	0	0	0	0
OTU_207	415	EU249937.1.1.1397~0.99759 Y18411.1.1.1475~0.992771 Y18415.1.1.1475~0.990361 GU233811.1.1.1379~0.985542 LJJR01000019.1.11991.13510~0.983133 AF407742.1.1.1501~0.983133 KF279372.1.1.1476~0.983133 CP001962.1.309308.310812~0.983133 CP001962.1.592399.595224~0.983133 FM994922.1.1.1356~0.983133	99.759	Bacteria;Deinococcus-Thermus;Deinococci;Thermales;Thermaceae;Thermus;	2238	12	0	2	2	0	12	33	22	0	6	7	25	7	0	37	0	0	0	0	0	0	0	0	0	0	0	0	0	0	0	0	0	0	0	0	0	0	0	0	0	0	0	0	0
OTU_227	428	KX504885.1.1.1527~0.964953 JX434255.1.1.1541~0.96028 HQ330629.1.1.1415~0.96028	96.2704	Bacteria;Acidobacteria;Thermoanaerobaculia;Thermoanaerobaculales;Thermoanaerobaculaceae;TPD-58;	3433	0	0	0	0	0	0	0	0	0	0	30	0	0	0	0	0	0	0	0	230	0	0	0	0	0	8	0	0	0	1	0	4	0	0	0	0	568	0	0	0	3	5	39	0
OTU_210	402	KP687128.1.1.1452~0.997512 KC682627.1.1.1220~0.982587 HE803889.1.1.1437~0.982587 FJ497583.1.1.1452~0.982587 FJ497584.1.1.1450~0.982587 FJ497579.1.1.1446~0.982587 JX403024.1.1.1512~0.980099 AB697198.1.1.1393~0.980099 AB697203.1.1.1392~0.980099 GU291331.1.1.1491~0.980099	99.7512	Bacteria;Epsilonbacteraeota;Campylobacteria;Campylobacterales;Thiovulaceae;Sulfurimonas;	2419	0	0	0	0	0	0	0	0	0	0	0	0	0	12	226	5	209	92	1040	746	0	0	0	0	0	4	57	0	0	0	0	0	0	0	0	0	0	0	0	0	0	0	0	0
OTU_203	403	FQUL01000064.1.3504.4905~0.997519 AY140237.2.1.1331~0.997519 AB552441.1.1.1378~0.992556 DQ906064.1.1.1480~0.957816 EU419134.1.1.1336~0.950372	99.7519	Bacteria;Actinobacteria;Acidimicrobiia;Acidimicrobiales;Acidimicrobiaceae;	2181	0	0	0	3	3	1797	0	1	0	0	0	0	127	0	0	0	0	7	17	0	2	6	0	0	0	3	54	3	1	2	4	5	0	0	0	0	0	0	0	0	14	8	107	0
OTU_278	421	AF015925.1.1.1548~0.985748 AWNZ01000028.1.5500.7107~0.983373 KF923319.1.1.1576~0.971496 DQ324889.1.1.1398~0.961995	98.5748	Bacteria;Fervidibacteria;	2300	0	0	0	0	0	0	0	0	0	0	0	0	3	0	0	0	0	0	0	0	0	0	0	0	0	0	0	0	0	0	0	0	0	0	0	0	0	0	0	0	0	0	0	0
OTU_375	404	JF429108.1.1.1507~0.997525 KF182255.1.1.1485~0.995049 DQ179000.2.1.1346~0.992574 DQ906076.1.1.1483~0.987624 GU167988.1.1.1472~0.987624 AB821189.1.1.1487~0.985148 AY326627.1.1.1447~0.982673 GU168003.1.1.1485~0.982673 EU370302.1.1.1391~0.980198 AB254786.1.1.1491~0.977723	99.7525	Bacteria;Actinobacteria;Acidimicrobiia;IMCC26256;	2471	3	0	0	0	0	286	0	0	0	0	0	0	3	0	4	0	0	0	0	0	0	5	0	0	0	0	2075	8	0	0	0	2	0	0	0	0	0	0	0	0	0	0	0	0
OTU_218	415	CP016312.1.1373778.1375296~1 Z15062.1.1.1461~1 JTJB01000036.1.132367.133892~0.995181 EU680808.1.1.1407~0.995181 AY731822.1.1.1482~0.995181 AF407748.1.1.1507~0.983133 AB745045.1.1.1488~0.983133 Y18406.1.1.1472~0.983133 CP003126.1.1860501.1862006~0.980723 CP003126.1.1964603.1966108~0.980723	100	Bacteria;Deinococcus-Thermus;Deinococci;Thermales;Thermaceae;Thermus;	2226	0	0	0	0	0	0	0	0	0	0	0	0	0	0	0	0	0	0	0	0	0	0	0	0	0	0	0	0	0	0	0	0	0	0	0	0	0	0	0	0	0	0	0	0
OTU_220	405		92.6108	Unclassified;	3305	0	0	1	69	99	118	0	0	0	0	356	25	0	0	1	8	0	0	67	229	203	0	0	0	0	24	0	22	1	51	50	57	0	0	0	132	241	0	0	0	28	71	290	1
OTU_290	402	AF528192.1.1.1447~1 AB255360.1.1.1456~1 AF255597.1.1.1490~0.997512 AM259502.1.1.1444~0.997512 AM690758.1.1.1482~0.997512 AM778960.1.1.1487~0.997512 AB462555.1.1.1481~0.995025 AB199563.1.1.1463~0.995025 AF255598.1.1.1495~0.995025 AB005737.1.1.1314~0.992537	100	Bacteria;Aquificae;Aquificae;Hydrogenothermales;Hydrogenothermaceae;Sulfurihydrogenibium;	2163	0	0	0	0	0	0	0	0	0	0	29	0	0	3	8	3	2	5	27	53	0	5	0	0	0	37	0	2	0	0	0	0	0	0	0	0	5	0	0	0	0	0	2	5
OTU_209	422	KC252970.1.1.1460~1 GU233833.1.1.1406~0.99763 Y08956.1.1.1465~0.99763 HE582775.1.1.1517~0.985782	100	Bacteria;Bacteroidetes;Bacteroidia;Cytophagales;Thermonemataceae;Thermonema;	2191	0	0	0	0	0	0	0	0	0	0	0	0	0	0	0	0	0	0	0	0	0	0	0	0	0	0	0	0	0	0	0	0	0	0	0	0	0	0	0	0	0	0	0	0
OTU_233	413	AB260066.1.1.1462~0.96368 AB260061.1.1.1671~0.958838 AB260068.1.1.1716~0.951574	96.368	Bacteria;Firmicutes;Clostridia;Thermoanaerobacterales;Thermoanaerobacteraceae;Thermodesulfitimonas;	2333	0	0	0	0	0	0	0	0	0	0	4	0	0	0	0	0	0	0	0	0	0	0	0	0	0	0	0	0	0	0	0	0	0	0	0	0	0	0	0	0	0	0	0	0
OTU_245	428	AF523887.1.1.1296~1 DQ458022.1.1.1363~0.997664 GQ141761.1.1.1313~0.990654 KJ907765.1.1.1530~0.983645 EF409834.1.1.1504~0.953271	100	Bacteria;Proteobacteria;Gammaproteobacteria;Acidithiobacillales;Acidithiobacillaceae;RCP1-48;	2132	0	0	0	0	0	2007	0	0	0	4	0	0	0	6	12	0	0	34	3	0	24	0	0	0	0	1	0	36	0	0	0	0	0	0	0	0	0	0	0	0	0	0	0	0
OTU_327	403	LGKO01000002.1.120239.121742~0.990074 KM819488.1.1.1471~0.98263	99.0074	Bacteria;Chloroflexi;Anaerolineae;Anaerolineales;Anaerolineaceae;Thermanaerothrix;	2247	183	243	27	32	53	78	145	605	57	30	40	258	30	1	0	0	0	0	0	0	0	0	0	0	0	0	0	0	0	0	0	0	0	0	0	0	0	0	0	0	0	0	0	1
OTU_208	403	KT453610.1.1.1329~0.997519 AB447698.1.1.1423~0.952854 AB447734.1.1.1423~0.952854 AF524016.1.1.1244~0.952854 KJ461509.1.1.1465~0.950372	99.7519	Bacteria;Chloroflexi;Anaerolineae;Anaerolineales;Anaerolineaceae;	2086	0	0	0	0	0	0	0	0	0	0	53	0	0	0	0	0	0	0	0	19	0	12	0	0	0	0	0	0	0	0	0	0	0	0	0	0	47	0	0	0	0	1	6	15
OTU_231	428	AP011112.1.246765.248319~0.995327 CP002221.1.246761.248300~0.995327 AF453505.1.1.1473~0.985981 Z30242.1.1.1514~0.985981 HE616187.1.1.1540~0.985981 AB661714.1.1.1402~0.981308 AJ320217.1.1.1365~0.976636 AY861884.1.1.1340~0.971963 AY861821.1.1.1339~0.971963 AF301908.1.1.1507~0.969626	99.5327	Bacteria;Aquificae;Aquificae;Aquificales;Aquificaceae;Hydrogenobacter;	2123	0	0	0	0	0	0	0	0	0	0	0	0	0	8	3	2	0	1	0	0	0	0	0	0	0	0	0	7	0	0	0	0	0	0	0	0	9	0	0	0	0	0	0	0
OTU_244	403		86.2745	Unclassified;	2536	0	0	0	3	1	192	0	0	1	0	2	18	886	0	0	0	0	36	0	0	6	20	0	0	0	1	26	70	0	0	0	0	0	0	0	0	14	0	0	0	0	7	31	0
OTU_226	405	JN091914.1.1.1528~0.985185 KF193529.1.1.1275~0.982716 DQ490006.1.1.1275~0.967901 DQ324896.1.1.1350~0.965432 KM221437.1.1.1484~0.962963 CP001275.1.983135.984659~0.960494 M34115.1.1.1528~0.960494 CP001276.1.536298.537819~0.960494 JQ346739.1.1.1371~0.960494 KX214012.1.1.1348~0.958025	97.7941	Bacteria;Chloroflexi;Chloroflexia;Thermomicrobiales;Thermomicrobiaceae;Thermomicrobium;	2396	0	0	0	0	0	4	0	1	0	0	1	28	0	0	0	0	0	0	0	0	0	0	0	0	0	0	0	0	0	0	0	0	0	0	0	0	0	0	0	0	0	0	0	0
OTU_354	381	CP002535.1.1296061.1297559~0.992126 X90484.1.1.1422~0.992126 EU419162.1.1.1029~0.989501 X89852.1.1.1428~0.986877 D85506.1.1.1462~0.986877 D85505.1.1.1463~0.984252 AJ888030.1.1.996~0.981627 AJ634763.1.1.1042~0.979003 FJ797339.1.1.1331~0.971129 EU419153.1.1.1032~0.963255	99.2126	Archaea;Crenarchaeota;Thermoprotei;Sulfolobales;Sulfolobaceae;Acidianus;	1776	0	0	29	0	0	0	1253	0	17	0	0	0	0	17	41	0	0	22	0	1	0	4	0	10	0	0	0	0	0	0	0	0	0	0	0	0	0	0	0	0	0	2	0	0
OTU_267	385		79.6915	Unclassified;	2553	0	0	0	0	0	0	0	0	0	0	2	0	0	0	0	0	0	0	0	0	0	0	0	0	0	0	0	0	0	0	0	0	0	0	2421	0	0	0	0	0	0	0	0	0
OTU_284	402	EF613016.1.1.1341~0.992537 JF737897.1.1.1461~0.992537 HM745443.1.1.1455~0.99005 HQ420152.1.1.1459~0.99005 DQ303271.1.1.1451~0.987562 EF446204.1.1.1450~0.987562 DQ463190.1.1.1320~0.982587 HM745424.1.1.1457~0.982587 KJ907775.1.1.1424~0.982587 HM745466.1.1.1455~0.980099	99.2537	Bacteria;Proteobacteria;Alphaproteobacteria;Acetobacterales;Acetobacteraceae;	1912	0	0	0	0	2	187	0	0	0	0	0	4	1269	5	0	0	0	0	7	0	27	0	0	0	0	14	0	11	0	0	0	0	0	0	0	0	0	0	0	0	0	0	0	0
OTU_249	403	FN545868.2.1.1443~0.992556 KC526151.1.1.1466~0.992556 EU635935.1.1.1436~0.992556 EU635934.1.1.1348~0.985112 GU437689.1.1.1496~0.980149 EU924249.1.1.1376~0.977668 GU437667.1.1.1554~0.975186	99.2556	Bacteria;Chloroflexi;Anaerolineae;Thermoflexales;Thermoflexaceae;Thermoflexus;	1974	0	0	0	0	0	0	0	0	0	0	0	0	0	0	0	0	0	0	0	0	0	0	0	0	0	0	0	0	0	0	0	0	0	0	0	0	0	0	0	0	0	0	0	0
OTU_263	427	KM373101.1.1.1328~1 DQ834046.1.1.1351~0.983607 DQ146051.1.1.1522~0.976581 DQ146142.1.1.1522~0.976581 DQ146030.1.1.1526~0.974239 DQ146130.1.1.1521~0.974239 DQ146120.1.1.1529~0.974239 DQ146097.1.1.1522~0.974239 DQ146107.1.1.1523~0.971897 DQ146099.1.1.1508~0.971897	100	Bacteria;Proteobacteria;Gammaproteobacteria;Betaproteobacteriales;Burkholderiaceae;Thiomonas;	3159	0	0	0	0	0	0	0	0	0	0	3	2	64	50	291	278	23	54	662	9	20	798	0	8	0	125	43	45	0	0	2	2	0	0	0	0	7	0	0	0	0	7	37	0
OTU_228	403		93.3002	Unclassified;	1803	0	0	0	0	0	0	0	0	0	0	0	0	0	0	0	0	0	0	0	0	0	0	0	0	0	0	0	0	0	0	0	0	0	0	0	0	0	0	0	0	0	0	0	0
OTU_235	385		82.9457	Unclassified;	2230	0	0	0	39	145	19	0	0	13	0	9	17	0	456	0	0	0	99	210	196	316	0	0	16	0	8	0	0	0	29	23	35	0	0	0	6	0	0	0	0	5	12	0	92
OTU_4316	384	HM150157.1.1.941~0.986979 HE574568.1.7129.8591~0.986979 FJ797318.1.1.1336~0.984375 EF558698.1.1.1031~0.976562 HE574570.1.1.1075~0.966146 AF325183.1.1.1369~0.960938 EF156533.1.1.1339~0.958333 EF558696.1.1.1032~0.955729	98.6979	Archaea;Crenarchaeota;Crenarchaeota Incertae Sedis;Aigarchaeales;Terrestrial Hot Spring Gp(THSCG);	5053	125	15	346	41	57	10	16	0	73	100	40	105	0	103	103	4	775	436	54	67	11	4	4	536	1	218	0	47	26	163	159	140	1	0	5	174	13	6	1	33	24	47	0	4
OTU_250	387		90.4639	Unclassified;	2286	142	24	418	0	1	0	1	0	4	9	0	208	0	50	156	0	18	0	0	150	51	1	11	563	0	91	0	1	0	29	60	58	0	0	0	114	1	0	0	0	0	15	0	0
OTU_241	426		92.723	Unclassified;	1933	0	0	0	0	0	0	0	0	0	0	0	0	0	0	0	0	0	0	0	0	0	0	0	0	0	0	0	0	0	0	0	0	0	0	0	0	0	0	0	0	0	0	0	0
OTU_343	406		93.1034	Unclassified;	2516	0	0	1	40	112	151	0	0	0	0	126	0	3	0	0	9	0	31	52	131	231	3	0	16	0	0	0	171	2	3	1	21	0	0	0	0	25	0	0	0	1	42	407	10
OTU_251	381	D26489.1.301.1792~1 X90477.1.1.1460~1 LC158396.1.1.1354~1 AF226987.1.1.1496~0.994751 EU419153.1.1.1032~0.971129 LC158431.1.1.1359~0.968504	100	Archaea;Crenarchaeota;Thermoprotei;Sulfolobales;Sulfolobaceae;Acidianus;	2069	0	2	5	0	0	0	60	0	141	0	0	0	0	0	39	1	0	58	18	0	0	73	1	124	0	0	0	1382	0	0	0	0	0	0	0	0	0	0	0	0	0	26	0	0
OTU_274	428	EF100637.1.1.1362~0.957944 EF100649.1.1.1367~0.955607	95.7944	Bacteria;Proteobacteria;Gammaproteobacteria;Methylococcales;Methylohalobiaceae;Methylomarinovum;	1980	0	0	0	0	0	1	0	0	0	0	0	0	0	0	0	0	0	0	0	0	0	0	0	0	0	0	0	0	0	0	0	0	0	0	0	0	0	0	0	0	0	0	0	0
OTU_259	424		93.8824	Unclassified;	2035	0	0	0	0	0	0	0	0	0	0	0	0	0	0	0	0	0	0	0	0	0	0	0	0	0	0	0	0	0	52	106	83	0	0	0	0	0	0	0	0	0	0	0	2
OTU_261	406	FN870192.1.1.1484~0.987685	98.7685	Bacteria;Armatimonadetes;Chthonomonadetes;Chthonomonadales;	2105	0	0	0	0	0	0	0	0	0	0	0	0	461	0	0	0	1	24	0	1	0	0	0	0	0	8	0	0	0	0	0	0	0	0	0	0	0	0	0	0	0	0	0	0
OTU_248	404		87.4074	Unclassified;	2234	0	6	15	0	3	94	0	0	0	0	12	5	0	17	27	14	0	0	40	0	0	236	0	1	0	13	173	13	0	0	3	1	0	0	0	17	121	12	0	0	0	0	6	0
OTU_1160	429	CP000141.1.1897349.1898847~0.974359 CP000141.1.2112241.2113740~0.974359 LP130709.1.2112203.2113755~0.974359 EF542810.1.1.1518~0.974359 CP000141.1.2021837.2023336~0.974359 U76364.1.1.1463~0.972028 CP000141.1.1396246.1397744~0.972028 LT547824.1.1.1562~0.969697 KX163968.1.1.1335~0.969697 AB573433.1.1.1497~0.967366	97.4359	Bacteria;Firmicutes;Clostridia;Thermoanaerobacterales;Thermoanaerobacteraceae;Carboxydothermus;	11422	0	0	0	0	0	0	0	0	0	0	0	0	0	8	0	0	0	2	0	0	0	0	0	1	0	0	0	0	34	6	0	19	3	108	28	1	34	47	1457	9630	2	12	2	9
OTU_282	385	AQVF01000003.1.15755.17233~0.961039 EF156622.1.1.1324~0.961039 EF156625.1.1.1331~0.961039 DQ924788.1.1.1004~0.955844 EF156628.1.1.1333~0.955844 DQ924753.1.1.1338~0.953247 DQ924790.1.1.1463~0.950649	96.1039	Archaea;Crenarchaeota;Thermoprotei;Geoarchaeales;	2147	0	0	4	0	0	0	251	0	0	0	1	0	0	16	356	0	6	9	2	3	0	1222	8	33	0	0	0	184	0	5	13	0	0	0	0	1	0	0	0	0	0	0	0	0
OTU_305	403		85.8561	Unclassified;	1797	0	0	0	1	0	0	0	0	0	0	0	0	0	0	0	0	0	0	0	0	0	0	0	0	0	0	0	0	0	0	0	0	0	0	0	0	0	0	0	0	0	0	0	0
OTU_308	388		89.9743	Unclassified;	2225	0	0	0	0	0	0	0	0	0	0	0	0	0	0	0	0	0	0	0	0	0	0	0	0	0	0	0	0	0	0	0	0	0	0	687	0	0	0	0	0	0	4	0	0
OTU_271	404	AM749756.1.1.1390~1 AF391981.1.1.1399~0.982673 GQ402759.1.1.1448~0.977723 DQ906074.1.1.1495~0.972772 GQ402566.1.1.1446~0.970297 AF523915.1.1.1272~0.967822 JQ815645.1.1.1491~0.967822 HQ730696.1.1.1492~0.965347 AM162469.1.1.1488~0.965347	100	Bacteria;Actinobacteria;Acidimicrobiia;IMCC26256;	2086	0	0	1	0	0	71	0	0	0	0	0	0	0	0	0	7	0	0	7	0	0	8	0	0	0	9	1939	23	0	0	0	0	0	0	0	0	0	10	0	0	0	0	0	0
OTU_1699	381	AB600385.1.1.941~0.984252 AYMB01000008.1.96097.97593~0.981627 EF156579.1.1.1335~0.981627 DQ833882.1.1.1336~0.979003 CP001742.1.176279.177775~0.973753 EF156568.1.1.1334~0.973753 D85038.1.1.1491~0.973753 AY350586.2.1.1451~0.971129 DQ833873.1.1.1343~0.971129 AF191225.1.1.1411~0.955381	98.1675	Archaea;Crenarchaeota;Thermoprotei;Desulfurococcales;Acidilobaceae;	3938	318	294	440	0	2	2	0	0	5	198	0	18	0	211	43	2	197	32	4	3	6	14	22	1	0	3	0	0	0	7	11	9	0	0	0	4	3	0	6	0	2	148	0	0
OTU_247	386	HM150065.1.1.916~0.989637 HQ395731.1.1.1406~0.987047 HM150070.1.1.916~0.968912 AB931019.1.1.1341~0.966321 HQ395727.1.1.1404~0.963731 AB600332.1.1.1349~0.963731 AB600359.1.1.917~0.963731 HQ395730.1.1.1402~0.96114	98.9637	Archaea;Euryarchaeota;Thermoplasmata;Thermoplasmatales;A10;	1755	0	0	0	0	0	0	0	0	0	0	0	0	0	0	0	0	0	0	0	0	0	0	0	0	0	0	0	0	0	0	0	0	0	0	0	0	0	0	0	0	0	0	0	0
OTU_1108	389	JX989254.1.1.1365~0.982005 AB930978.1.1.1340~0.974293 AB931002.1.1.1340~0.974293 AB931003.1.1.1336~0.971722 AB600329.1.1.1348~0.971722 AB930970.1.1.1340~0.96144 AB930964.1.1.1335~0.958869 AB930976.1.1.1340~0.953727 AB930983.1.1.1340~0.953727	98.2005	Archaea;Euryarchaeota;Thermoplasmata;Thermoplasmatales;BSLdp215;	3655	0	0	2	94	489	581	0	0	1	0	4	10	632	3	5	70	0	98	33	1	29	5	0	0	0	23	0	12	5	5	3	23	0	0	0	0	1	0	0	0	0	75	557	5
OTU_268	403	LN573880.1.1.1318~0.960298	95.5556	Bacteria;Chloroflexi;Ktedonobacteria;Ktedonobacterales;Ktedonobacteraceae;uncultured;	2002	0	0	4	0	0	1	0	0	2	0	0	0	3	0	0	0	0	0	8	0	0	23	0	0	0	0	1907	20	0	0	0	0	0	0	0	0	0	0	0	0	0	0	0	0
OTU_239	414	FJ638544.1.1.1450~0.997585 JF935189.1.1.1454~0.97343	99.7585	Bacteria;Synergistetes;Synergistia;Synergistales;Synergistaceae;uncultured;	1727	0	0	0	0	0	0	0	0	0	0	0	1	0	0	0	0	0	0	0	0	0	0	0	0	0	0	0	0	0	0	0	0	0	0	0	0	0	0	0	0	0	0	0	0
OTU_456	384	AB364943.1.1.1400~0.963542	96.3542	Archaea;Euryarchaeota;Thermoplasmata;Methanomassiliicoccales;uncultured;	1665	0	0	0	0	0	0	0	0	0	0	0	0	0	0	0	0	0	0	0	0	0	0	0	0	0	0	0	0	0	0	0	0	0	0	0	0	0	0	0	0	0	4	0	0
OTU_312	403	KX213966.1.1.1348~0.972705 AF027092.1.1.1441~0.967742	97.0297	Bacteria;Armatimonadetes;uncultured;	1855	0	0	0	0	0	0	0	0	0	0	0	0	0	0	0	0	0	0	0	0	0	0	0	0	0	0	0	0	0	64	132	136	0	0	0	0	0	0	0	0	0	0	0	0
OTU_428	428	AB059669.1.1.1520~1 AB059665.1.1.1489~1 AM749785.1.1.1405~1 AB004581.1.1.1496~1 AB059667.1.1.1519~1 EU680818.1.1.1406~1 AB059663.1.1.1520~1 AB059664.1.1.1520~1 AB681781.1.1.1462~1 AB059668.1.1.1519~1	100	Bacteria;Firmicutes;Bacilli;Bacillales;Alicyclobacillaceae;Alicyclobacillus;	2748	0	0	0	0	0	0	0	0	0	1	0	0	0	1	0	3	0	0	0	0	17	3	0	0	0	1	0	22	0	0	0	0	21	0	0	1	0	2651	0	0	0	0	0	2
OTU_317	384	GQ328193.1.1.916~1 GQ328129.1.1.926~0.997396 GQ328195.1.1.917~0.997396 KX213924.1.1.1378~0.992188 KP341422.1.1.903~0.989583 KX214022.1.1.1364~0.986979 KM585431.1.1.923~0.981771 GQ328168.1.1.942~0.981771 FN554033.1.1.1367~0.979167 KP341468.1.1.925~0.971354	100	Archaea;Crenarchaeota;Bathyarchaeia;	1683	0	0	0	0	0	0	0	0	0	0	0	0	0	0	0	0	0	0	0	0	0	0	0	0	0	0	0	0	0	0	0	0	0	0	0	0	0	0	0	0	0	0	0	0
OTU_287	417		92.5659	Unclassified;	2213	0	0	0	0	0	0	0	0	0	0	29	7	0	0	0	0	0	0	0	1	0	1	0	0	0	0	0	0	0	0	0	1	0	0	0	0	63	0	0	0	0	6	48	0
OTU_273	386		82.4147	Unclassified;	1513	0	0	0	0	0	0	0	0	0	0	0	0	0	0	0	0	0	0	0	0	0	0	0	0	0	0	0	0	0	0	0	0	0	0	0	0	0	0	0	0	0	0	0	0
OTU_414	492		78.1676	Unclassified;	2972	0	0	0	0	1	0	0	0	0	0	0	0	0	0	0	0	0	0	0	0	0	0	0	0	0	0	0	0	0	0	0	0	0	0	0	0	0	0	0	0	0	0	0	0
OTU_381	426	JQ183088.1.1.1503~1 AB199566.1.1.1469~0.995305	100	Bacteria;Proteobacteria;Gammaproteobacteria;MBMPE27;	1790	0	0	0	0	0	0	0	0	0	0	0	0	0	0	0	0	0	0	0	0	0	0	0	0	0	0	0	0	0	0	0	0	0	0	0	0	0	0	0	0	0	0	0	0
OTU_262	402	AB176701.1.1.1510~1 KM221444.1.1.1642~0.987562	100	Bacteria;Nitrospirae;Thermodesulfovibrionia;uncultured;	1584	0	0	0	0	0	0	0	0	0	0	0	0	0	0	0	0	0	0	0	0	0	0	0	0	0	0	0	0	0	0	0	0	0	0	0	0	0	0	0	0	0	0	0	0
OTU_302	388		91.0026	Unclassified;	1625	0	0	2	0	0	0	1574	0	2	0	0	0	0	7	17	0	0	0	0	0	0	8	0	0	0	0	0	0	0	0	0	0	0	0	0	0	0	0	0	0	0	7	0	0
OTU_257	388		83.0334	Unclassified;	1534	0	0	0	0	0	0	0	0	0	0	0	0	0	0	0	0	0	0	0	0	0	0	0	0	0	0	0	0	0	0	0	0	0	0	0	0	0	0	0	0	0	0	0	0
OTU_433	405	FQ659501.1.1.1304~0.997531 JQ580015.1.1.1440~0.992593 GQ302545.1.1.1458~0.992593 GQ339132.1.1.1448~0.990123 KU243254.1.1.1253~0.987654 KU243255.1.1.1253~0.987654 KJ465929.1.1.1444~0.985185 JF344644.1.1.1441~0.985185 FR691530.1.1.1445~0.985185 FJ358915.1.1.1444~0.985185	99.7531	Bacteria;Cyanobacteria;Oxyphotobacteria;Chloroplast;	1556	0	0	0	0	0	0	0	0	0	0	0	0	0	1	0	0	0	0	0	0	0	0	0	0	0	0	0	0	0	0	0	0	0	0	0	0	0	0	0	0	0	0	0	0
OTU_294	427	KM054707.1.1.1414~0.995316 AJ300185.1.1.1500~0.98829 FJ821616.1.1.1436~0.983607 EF444758.1.1.1222~0.981265 KT361163.1.1.1538~0.974239 EF633616.1.1.1348~0.974239 KT453624.1.1.1365~0.974239 KC662305.1.1.1500~0.971897 AJ863415.1.1.1469~0.971897 JF935197.1.1.1506~0.971897	99.5316	Bacteria;Proteobacteria;Gammaproteobacteria;Xanthomonadales;Xanthomonadaceae;	2000	0	0	0	0	0	0	0	0	0	0	0	0	0	0	1889	111	0	0	0	0	0	0	0	0	0	0	0	0	0	0	0	0	0	0	0	0	0	0	0	0	0	0	0	0
OTU_296	404	GQ402566.1.1.1446~0.982673 AM162469.1.1.1488~0.977723 GQ402759.1.1.1448~0.975248 AM749756.1.1.1390~0.972772 AF391981.1.1.1399~0.970297 JQ815645.1.1.1491~0.965347 DQ906074.1.1.1495~0.965347 HQ730696.1.1.1492~0.962871 AF523915.1.1.1272~0.960396 JX505231.1.1.1445~0.957921	98.2673	Bacteria;Actinobacteria;Acidimicrobiia;IMCC26256;	1926	0	0	1	25	87	81	0	0	0	0	51	0	304	0	0	21	0	17	10	0	19	57	0	0	0	2	728	8	0	0	0	0	0	0	0	0	0	0	0	0	0	3	8	0
OTU_385	403		87.8412	Unclassified;	1955	0	0	4	0	0	3	0	0	0	0	0	0	0	14	0	3	0	0	0	0	0	23	0	0	0	0	1857	0	0	0	0	0	0	0	0	30	0	0	0	0	0	0	0	0
OTU_330	427	DQ354750.1.1.1497~0.992974 HF677553.1.1.1356~0.990632 EU419128.1.1.1496~0.985949 HF677544.1.1.1363~0.983607 EF612419.1.1.1477~0.974239 DQ523822.1.1.1366~0.974239 JX459037.1.1.1533~0.974239 CP002573.1.2528387.2529829~0.974239 CP002573.1.2840341.2841783~0.974239 FJ268715.1.1.1445~0.974239	99.2974	Bacteria;Proteobacteria;Gammaproteobacteria;Acidithiobacillales;Acidithiobacillaceae;Acidithiobacillus;	2114	0	0	0	1	16	12	0	0	0	0	0	0	293	0	0	0	0	225	45	0	3	9	0	0	0	23	0	0	0	0	0	0	0	0	0	1	0	0	0	0	0	1	0	0
OTU_283	404	KX035267.1.1.1483~0.965347 BBCH01000007.1.421.1926~0.965347 KT905484.1.1.1483~0.965347 AB517669.1.1.1483~0.965347 EU419186.1.1.1484~0.962871 DQ661635.1.1.1485~0.960396 EU419131.1.1.1476~0.950495	96.5347	Bacteria;Actinobacteria;Acidimicrobiia;Acidimicrobiales;	1854	9	0	15	0	0	0	2	0	0	2	0	0	0	6	17	5	0	41	6	0	0	5	0	0	0	0	0	1537	0	3	1	3	0	0	0	1	0	31	0	0	0	3	0	0
OTU_1828	385	JX428647.1.1.1029~0.981818 AB600354.1.1.1343~0.963636 AB600333.1.1.1343~0.958442	98.1818	Archaea;Euryarchaeota;Thermoplasmata;Methanomassiliicoccales;uncultured;	3561	3	0	17	1	0	147	0	0	0	6	0	3	0	20	20	10	0	985	34	0	4	119	0	2	0	5	0	904	0	3	1	4	0	0	0	66	0	0	0	0	2	0	1	0
OTU_335	427	HM446091.1.1.1464~0.997658 KT453586.1.1.1361~0.997658 AB181500.1.1.1465~0.997658 FM955624.1.1.1513~0.995316 AB476674.1.1.1527~0.995316 FJ598344.1.1.1459~0.995316 KJ862116.1.1.1396~0.995316 FM955663.1.1.1492~0.995316 JX521582.1.1.1413~0.995316 AB118236.1.1.1466~0.995316	99.7658	Bacteria;Proteobacteria;Gammaproteobacteria;Halothiobacillales;Halothiobacillaceae;Thiovirga;	1898	0	0	0	0	0	0	0	0	0	0	0	0	0	0	3	10	45	0	1320	96	0	0	0	0	0	0	0	0	0	0	0	0	0	0	0	0	0	0	0	0	0	0	0	0
OTU_313	427	HF677547.1.1.1358~0.990632 DQ676510.1.1.1445~0.985949 DQ676509.1.1.1435~0.985949 AF359940.1.1.1340~0.985949 FJ998186.1.1.1531~0.985949 FJ268708.1.1.1439~0.981265 KJ944319.1.1.1527~0.978923 EU084708.1.1.1441~0.978923 FJ268709.1.1.1442~0.978923 JX989241.1.1.1411~0.976581	99.0632	Bacteria;Proteobacteria;Gammaproteobacteria;Acidithiobacillales;Acidithiobacillaceae;Acidithiobacillus;	1767	24	0	2	0	0	6	0	0	1	4	1	27	9	7	5	13	0	9	26	0	1	12	0	0	0	5	11	0	12	6	7	1	0	0	0	0	8	12	0	0	2	5	2	3
OTU_316	403	AM749770.1.1.1396~0.990074 AB547913.1.1.1451~0.987593 HJ556633.1.1.1392~0.987593 HJ556635.1.1.1392~0.987593 AM749769.1.1.1390~0.985112 AB547912.1.1.1444~0.977668 JNIM01000001.1.5579660.5581158~0.975186 KF193526.1.1.1296~0.975186	99.0074	Bacteria;Chloroflexi;Ktedonobacteria;Ktedonobacterales;Ktedonobacteraceae;Thermogemmatispora;	1549	0	0	0	0	0	0	0	0	0	0	0	0	0	0	0	0	0	0	0	0	0	0	0	0	0	0	0	0	0	0	0	0	0	0	0	0	0	0	0	0	0	0	0	0
OTU_320	402	JF737889.1.1.1463~1 KF182226.1.1.1461~1 EU370269.1.1.1458~0.997512 JN023252.1.1.1454~0.992537 JN023391.1.1.1456~0.992537 JN023102.1.1.1455~0.992537 JN023229.1.1.1450~0.99005 DQ906050.1.1.1458~0.99005 JF920384.1.1.1321~0.99005 EU250273.1.1.1320~0.99005	100	Bacteria;Acidobacteria;Acidobacteriia;Acidobacteriales;Acidobacteriaceae (Subgroup 1);	1640	0	0	0	0	0	0	0	0	0	0	0	0	695	0	0	0	0	2	0	0	3	0	0	0	0	0	0	0	0	0	0	0	0	0	0	0	0	0	0	0	0	0	0	0
OTU_311	402	HM187036.1.1.1336~0.975124 HM186556.1.1.1338~0.972637 LC124595.1.1.1422~0.967662 JX504968.1.1.1422~0.967662 KR779675.1.1.1326~0.967662 JF833502.1.1.1468~0.965174 KP299826.1.1.1454~0.965174 EF018513.1.1.1349~0.965174 KJ750921.1.1.1366~0.965174 LN573063.1.1.1334~0.965174	97.0297	Bacteria;Chloroflexi;KD4-96;	2010	0	0	0	0	0	0	0	0	0	0	0	0	4	21	0	0	0	6	7	0	0	10	0	0	0	0	113	0	0	0	3	9	0	0	0	0	0	0	0	136	0	15	117	0
OTU_269	428	KT159733.1.1.1521~0.992991	99.2991	Bacteria;Proteobacteria;Deltaproteobacteria;Desulfobacterales;Desulfobulbaceae;Dissulfurimicrobium;	2093	0	0	0	0	0	0	0	0	0	0	96	2	0	0	0	0	0	0	0	203	0	0	0	0	0	3	0	0	0	173	234	276	0	0	0	8	48	0	0	0	7	55	203	0
OTU_389	387		91.2371	Unclassified;	1687	110	41	365	0	0	0	1	0	0	34	0	82	0	6	351	0	14	15	15	3	26	2	4	108	0	0	0	0	0	8	20	11	13	0	0	39	0	6	0	0	0	0	0	0
OTU_280	402	JQ346741.1.1.1415~0.970149 X69194.1.1.1540~0.970149 CP001146.1.1077333.1078873~0.970149 CP001146.1.624121.625660~0.970149 CP001251.1.1244224.1245764~0.967662 CP001251.1.796084.797624~0.967662 FJ638602.1.1.1354~0.965174 KM221435.1.1.1510~0.960199 EU635938.1.1.1469~0.960199 KJ480680.1.1.1324~0.952736	96.7742	Bacteria;Dictyoglomi;Dictyoglomia;Dictyoglomales;Dictyoglomaceae;Dictyoglomus;	1475	0	0	0	0	0	0	0	0	0	0	0	0	0	0	0	0	0	0	0	0	0	0	0	0	0	0	0	0	0	4	21	18	0	0	0	0	0	0	0	0	0	0	0	0
OTU_264	403	DQ097680.1.1.1395~0.997519 BCNO01000001.1.327725.329263~0.987593 FJ638555.1.1.1430~0.987593 AF402981.1.1.1457~0.987593 AB231858.1.1.1461~0.985112 AXWU01000024.1.96674.98188~0.985112 CP001147.1.916471.917963~0.985112 AB021302.1.1.1485~0.985112 AY862525.1.1.1313~0.985112 X96726.1.1.1401~0.98263	99.7519	Bacteria;Nitrospirae;Thermodesulfovibrionia;Thermodesulfovibrionales;Thermodesulfovibrionaceae;Thermodesulfovibrio;	1577	0	0	0	0	0	0	0	0	0	0	0	0	0	0	0	0	0	0	0	85	0	0	0	0	0	0	0	0	0	47	85	57	0	0	0	0	0	0	0	0	0	0	0	24
OTU_353	382	AP011786.1.8050.10475~0.997382 AB566230.1.1.2598~0.992147 HM448147.1.1.1498~0.973822 HM448148.1.1.1403~0.973822 EU239990.1.1.901~0.963351	99.7382	Archaea;Crenarchaeota;Crenarchaeota Incertae Sedis;Aigarchaeales;Caldiarchaeaceae;Candidatus Caldiarchaeum;	1457	0	0	0	0	0	0	0	0	0	0	0	0	0	0	0	0	0	0	0	0	0	0	0	0	0	0	0	0	0	0	0	0	0	0	0	0	0	0	0	0	0	0	0	0
OTU_300	407	LN570210.1.1.1347~0.990172 EU881209.1.1.1476~0.987715 HM269970.1.1.1334~0.980344 AF524001.1.1.1246~0.980344 KC619575.1.1.1220~0.977887 FJ625358.1.1.1509~0.97543 EU861937.1.1.1481~0.97543 EF018492.1.1.1362~0.97543 HM270285.1.1.1333~0.972973 GU205304.1.1.1371~0.972973	98.7745	Bacteria;Actinobacteria;Actinobacteria;Frankiales;Acidothermaceae;Acidothermus;	1781	0	0	1	0	0	18	0	0	0	0	1	0	3	0	0	7	0	0	0	0	0	61	0	0	0	1	1592	25	0	0	0	0	0	0	0	0	0	0	0	0	0	0	0	0
OTU_570	388		93.8303	Unclassified;	2594	18	4	37	0	0	0	134	0	44	2	4	0	0	46	214	4	0	5	75	0	4	4	1	27	0	118	0	17	0	10	10	1	0	0	0	9	7	1282	0	0	8	63	0	0
OTU_325	427	AY234615.1.1.1431~0.990632 LN567549.1.1.1368~0.983607 JX412366.1.1.1239~0.981265 HQ730615.1.1.1396~0.976581 GQ402549.1.1.1460~0.976581 EU370295.1.1.1496~0.974239 AB679940.1.1.1356~0.971897 KJ907770.1.1.1386~0.971897 DQ659207.1.1.1356~0.969555 KY992629.1.1.1495~0.969555	99.0632	Bacteria;Proteobacteria;Gammaproteobacteria;Gammaproteobacteria Incertae Sedis;Unknown Family;Acidibacter;	1747	0	0	0	0	0	0	0	0	0	0	0	0	0	0	0	0	0	0	0	0	0	0	0	0	0	0	1713	3	0	0	0	0	0	0	0	0	0	0	0	0	0	0	0	0
OTU_727	428	AF523882.1.1.1286~0.995327 DQ328619.1.1.1517~0.990654 AF523883.1.1.1314~0.990654 HQ730692.1.1.1519~0.990654 DQ328623.1.1.1518~0.988318 AF225447.1.1.1453~0.983645 KC620883.1.1.1518~0.971963 JQ287409.1.1.1515~0.955607 JQ287187.1.1.1515~0.955607	99.5327	Bacteria;Proteobacteria;Deltaproteobacteria;Sva0485;	2364	0	0	2	14	28	957	0	0	0	0	0	0	63	0	0	0	0	593	2	0	14	9	0	0	0	8	0	6	0	0	0	0	0	0	0	0	0	0	0	0	0	14	1	0
OTU_288	427	EU662515.1.1.1506~0.978923 HQ602912.1.1.1500~0.974239 EU662510.1.1.1507~0.971897 JQ723666.1.1.1499~0.971897 LN680050.1.1.1459~0.962529 KP204528.1.1.1371~0.962529 LN680051.1.1.1455~0.955504 EU662299.1.1.1503~0.955504 KM410927.1.1.1458~0.955504 LN680071.1.1.1459~0.955504	97.8923	Bacteria;Proteobacteria;Gammaproteobacteria;Halothiobacillales;Halothiobacillaceae;Halothiobacillus;	1831	0	0	0	0	0	0	0	0	0	0	0	0	0	0	98	4	49	95	1368	61	0	4	0	0	0	2	29	0	0	0	0	0	0	0	0	0	0	0	0	0	0	0	0	0
OTU_1622	403		90.3226	Unclassified;	2571	0	0	1	0	0	1	0	0	0	0	0	0	0	0	0	0	0	0	0	0	0	0	0	0	0	0	0	0	0	0	0	0	0	0	0	0	0	0	0	0	0	0	0	0
OTU_281	428		92.9907	Unclassified;	1488	0	0	0	0	0	0	0	0	0	0	0	0	0	0	0	0	0	0	0	0	0	0	0	0	0	0	0	0	0	13	20	11	0	0	0	0	0	0	0	0	0	0	0	0
OTU_314	421	KF836153.1.1.1477~0.952494	95.0237	Bacteria;Bacteroidetes;Bacteroidia;Cytophagales;Microscillaceae;uncultured;	1838	0	0	0	0	0	0	0	0	0	0	0	0	0	0	1814	12	0	0	0	0	0	0	0	0	0	0	2	9	0	0	0	0	0	0	0	0	0	0	0	0	0	0	0	0
OTU_417	427	AF027045.1.1.1477~0.983607 KM221309.1.1.1527~0.983607 EU635931.1.1.1388~0.981265 GU233848.1.1.1431~0.976581 KM585443.1.1.1439~0.974239 GU233846.1.1.1425~0.971897 KT258798.1.1.1458~0.964871 KR049110.1.1.1433~0.962529 GU437709.1.1.1333~0.955504 KP210101.1.1.1439~0.95082	98.1308	Bacteria;Acetothermia;Acetothermiia;	1534	0	0	0	0	0	0	0	0	0	0	0	0	0	0	0	0	0	0	0	0	0	0	0	0	0	0	0	0	0	0	0	0	0	0	0	0	0	0	0	0	0	0	0	0
OTU_362	430	DQ834227.1.1.1386~0.993023 AY882851.2.1.1357~0.993023 EF018986.1.1.1412~0.965116 KC683242.1.1.1561~0.965116 EU335317.1.1.1533~0.965116 KY992763.1.1.1526~0.962791 AF523886.1.1.1348~0.960465 EF018149.1.1.1413~0.960465 EF018913.1.1.1413~0.960465 KJ192026.1.1.1529~0.960465	99.3023	Bacteria;Proteobacteria;Deltaproteobacteria;RCP2-54;	2140	4	5	11	99	217	176	0	0	0	4	360	38	9	8	0	14	0	144	235	18	252	238	0	2	0	21	41	48	0	1	1	4	0	0	0	4	24	8	0	0	0	12	54	0
OTU_340	420		89.7862	Unclassified;	3318	7	5	39	36	89	19	0	0	0	2	23	34	0	11	120	60	0	233	413	38	107	22	6	10	0	10	0	1026	0	46	34	72	0	0	0	37	234	412	0	0	7	10	5	0
OTU_277	403	KJ535426.1.1.1383~0.972705 HM992549.1.1.1295~0.955335	97.0297	Bacteria;Chloroflexi;Anaerolineae;MSB-5E12;	1320	0	0	0	0	0	0	0	0	0	0	0	0	0	0	0	0	0	0	0	0	0	0	0	0	0	0	0	0	0	0	0	0	0	0	0	0	0	0	0	0	0	0	0	0
OTU_331	417		88.2494	Unclassified;	2290	0	0	0	0	0	0	0	0	0	0	0	0	0	0	0	0	0	0	0	0	0	0	0	0	0	0	5	0	3	20	7	101	0	0	0	0	0	0	0	0	0	167	1558	0
OTU_321	385		84.7545	Unclassified;	1624	0	0	1	1	9	0	0	0	17	2	1	41	0	249	0	0	0	50	42	122	68	0	0	26	0	3	0	3	0	42	107	157	0	0	0	8	0	0	0	25	3	4	0	17
OTU_339	428	GQ141761.1.1.1313~0.976636 KJ907765.1.1.1530~0.976636 AF523887.1.1.1296~0.976636 DQ458022.1.1.1363~0.974299 EF409834.1.1.1504~0.953271	97.6636	Bacteria;Proteobacteria;Gammaproteobacteria;Acidithiobacillales;Acidithiobacillaceae;RCP1-48;	2001	12	0	12	0	0	245	2	0	0	45	2	67	1	11	57	8	0	49	126	0	97	138	0	0	0	10	0	467	0	4	12	10	0	0	0	48	1	224	0	0	1	13	0	0
OTU_406	404	KJ480211.1.1.1469~0.982673 KJ480152.1.1.1468~0.982673 KJ479868.1.1.1484~0.982673 KJ480427.1.1.1465~0.982673 KJ480575.1.1.1474~0.982673 KJ479826.1.1.1477~0.982673 KJ479922.1.1.1523~0.982673 KJ479529.1.1.1376~0.982673 KJ479932.1.1.1466~0.982673 KJ480714.1.1.1495~0.982673	98.2673	Bacteria;Firmicutes;Clostridia;Thermoanaerobacterales;Family III;Caldicellulosiruptor;	2134	0	0	0	0	0	0	0	0	0	0	0	0	0	0	0	0	0	0	0	0	0	0	0	0	0	0	0	0	0	0	0	0	0	0	0	0	0	0	0	0	0	0	0	2
OTU_291	384	AB262707.1.1.1463~0.966146 AB364917.1.1.1471~0.966146 AB262710.1.1.1460~0.963542 AB364921.1.1.1460~0.960938 EF020398.1.1.906~0.960938 EF020334.1.1.903~0.958333 AB364924.1.1.1461~0.958333 GU127869.1.1.1432~0.958333 EF021655.1.1.903~0.958333 AB364922.1.1.1465~0.955729	96.6146	Archaea;Thaumarchaeota;Group 1.1c;	1311	0	0	0	0	0	0	0	0	0	0	0	0	0	0	0	6	0	0	0	0	0	10	0	0	0	0	1	14	0	0	0	0	0	0	0	0	0	0	0	0	0	0	0	0
OTU_307	416		93.2692	Unclassified;	1954	0	0	0	0	5	302	0	0	0	0	0	13	13	21	0	12	0	33	82	0	4	506	0	0	0	45	774	82	0	0	0	0	0	0	0	0	1	0	0	0	0	0	0	3
OTU_480	402	AB809954.1.1.1454~0.987562 AB809943.1.1.1454~0.987562 HQ599090.1.1.1454~0.985075 HQ730655.1.1.1464~0.985075 HQ599082.1.1.1454~0.985075 HQ598969.1.1.1454~0.985075 KF225669.1.1.1456~0.985075 HQ730658.1.1.1464~0.985075 HQ598955.1.1.1454~0.985075 EU861924.1.1.1465~0.985075	98.7562	Bacteria;Acidobacteria;Acidobacteriia;Acidobacteriales;Acidobacteriaceae (Subgroup 1);uncultured;	1442	178	0	1	0	0	772	0	0	0	0	0	0	4	0	9	8	0	8	22	15	3	9	0	0	0	0	10	86	0	0	0	0	0	0	0	0	0	0	0	0	1	1	0	0
OTU_361	405	KP792466.1.1.1281~1 GU119749.1.1.1404~0.997531 JF344351.1.1.1441~0.997531 JF272171.1.1.1444~0.997531 KP792475.1.1.1257~0.997531 KU243264.1.1.1267~0.997531 AY212634.1.1.1300~0.997531 KJ578068.1.1.1444~0.997531 JF344552.1.1.1441~0.997531 AY168751.2.1.1443~0.997531	100	Bacteria;Cyanobacteria;Oxyphotobacteria;Chloroplast;	1376	0	0	0	0	0	0	0	0	0	0	0	0	0	0	0	0	0	0	0	0	0	0	0	0	0	0	0	0	0	0	0	0	0	0	0	0	0	0	0	0	0	0	0	0
OTU_297	427	EU662586.1.1.1507~0.997658 AF387302.1.1.1453~0.997658 AM492684.1.1.1442~0.995316 EU662662.1.1.1499~0.995316 AJ549219.1.1.1421~0.995316 FP475956.1.3350996.3352259~0.995316 AJ549220.1.1.1471~0.995316 CTRM01000026.1.213123.214639~0.995316 CP002021.1.3055943.3057459~0.995316 DQ146051.1.1.1522~0.992974	99.7658	Bacteria;Proteobacteria;Gammaproteobacteria;Betaproteobacteriales;Burkholderiaceae;Thiomonas;	2022	0	0	0	0	0	0	0	0	0	0	0	0	9	12	47	1	67	194	941	65	1	125	0	0	0	37	109	18	0	0	0	0	0	0	0	0	1	0	0	0	0	0	2	0
OTU_289	390		70.4082	Unclassified;	1444	0	0	0	1	0	0	0	0	44	0	0	4	0	8	18	15	0	89	328	0	43	4	0	2	0	7	0	326	0	0	0	0	0	0	0	0	0	0	0	0	0	11	0	0
OTU_393	418		76.6355	Unclassified;	1546	0	0	2	77	280	61	0	0	0	0	60	25	148	1	0	0	0	94	7	36	263	0	0	0	0	25	0	0	0	0	0	0	0	0	0	0	0	0	0	0	0	5	15	0
OTU_323	402	KY992640.1.1.1461~1 KY992694.1.1.1474~0.980099 JF737898.1.1.1465~0.977612 KY984292.1.1.1464~0.975124 KY992776.1.1.1461~0.972637 AY913563.1.1.1280~0.967662 LC076733.1.1.1427~0.962687 AB464941.2.1.1424~0.962687 FPLS01027341.1.17.1497~0.960199 JN023230.1.1.1456~0.955224	100	Bacteria;WPS-2;	1623	0	0	0	0	0	0	0	0	0	0	0	0	0	0	0	0	0	0	0	0	0	0	0	0	0	0	1615	0	0	0	0	0	0	0	0	0	0	0	0	0	0	0	0	0
OTU_309	384	AUZZ01000673.1.18.1505~0.950521	95.0521	Archaea;Diapherotrites;Micrarchaeia;	1638	2	5	8	19	71	6	0	0	0	0	15	3	2	150	0	2	0	78	232	105	198	0	0	8	0	44	0	165	0	23	38	31	0	0	0	13	21	20	0	33	20	9	0	0
OTU_1880	381	FJ797311.1.1.1326~0.981627 ADKL01000514.1.56562.58041~0.981627	98.1627	Archaea;Crenarchaeota;Thermoprotei;Sulfolobales;Sulfolobaceae;uncultured;	1898	12	12	65	0	0	0	0	0	83	2	0	0	2	170	20	0	8	0	2	5	0	6	0	30	6	32	0	0	1	34	18	33	0	0	0	3	3	0	19	39	5	2	0	2
OTU_349	402	EF042585.2.1.1355~0.995025 FR846989.1.1.1281~0.995025 JF935220.1.1.1462~0.99005 FPLS01001445.1.11.1472~0.982587 KM253222.1.1.1391~0.980099 KP334258.1.1.1461~0.980099 FPLS01046817.1.81.1560~0.980099 JN543507.1.1.1440~0.977612 FPLS01035207.1.11.1487~0.977612 FPLL01005037.1.11.1487~0.977612	99.5025	Bacteria;Acidobacteria;Acidobacteriia;Acidobacteriales;Acidobacteriaceae (Subgroup 1);	1442	0	0	0	0	0	1	0	0	0	0	0	0	1	0	0	0	0	0	0	0	0	3	0	0	0	0	165	41	0	0	0	0	0	0	0	0	0	0	0	0	0	0	0	0
OTU_454	427	HM145961.1.1.1390~1 KJ877544.1.1.1355~1 KC620923.1.1.1529~0.962529 KC620942.1.1.1530~0.962529 KR095276.1.1.1499~0.955504 FJ484476.1.1.1349~0.953162 GU222238.1.1.1462~0.953162 AB180657.1.1.1452~0.953162 KM221460.1.1.1498~0.95082 KC437361.1.1.1498~0.95082	100	Bacteria;Proteobacteria;Gammaproteobacteria;Betaproteobacteriales;	1718	0	0	0	0	0	0	0	0	0	0	0	0	0	0	1191	170	7	6	86	8	0	0	0	0	0	0	0	0	0	0	0	0	0	0	0	0	0	0	0	0	0	0	3	0
OTU_285	403	GU167992.1.1.1476~0.987593 EU038010.1.1.1484~0.987593 FJ268713.1.1.1421~0.987593 HM769768.1.1.1517~0.987593 GU183398.1.1.1464~0.987593 DQ458045.1.1.1334~0.985112 AF543498.1.1.1479~0.98263 CP001631.1.1616915.1618412~0.980149 CP001631.1.1117010.1118507~0.980149 GQ225720.1.1.1489~0.980149	98.7593	Bacteria;Actinobacteria;Acidimicrobiia;Acidimicrobiales;Acidimicrobiaceae;	1274	0	0	0	3	0	1187	0	0	0	15	0	0	0	0	29	0	0	15	0	0	0	0	0	0	0	8	0	2	0	0	0	0	0	0	0	1	0	0	0	0	0	4	0	0
OTU_342	429		93.2558	Unclassified;	1836	0	0	0	0	0	2	0	0	0	3	2	0	0	0	12	4	0	2	0	0	13	56	2	0	0	0	0	1118	0	18	15	16	0	0	0	31	0	35	0	0	0	0	0	0
OTU_412	390		71.3555	Unclassified;	1552	0	0	1	48	241	31	0	0	0	0	19	23	4	3	0	2	0	312	392	28	220	3	1	2	0	37	0	35	0	0	2	3	0	0	0	1	0	0	0	0	1	7	22	0
OTU_292	382	HQ317331.1.1.941~0.979058 KT028691.1.1.1324~0.979058 KT028693.1.1.1118~0.979058 HQ317328.1.1.940~0.968586 AWOC01000023.1.11513.12991~0.968586 DQ243744.2.1.1381~0.965969 AB329825.1.1.1328~0.965969 AWOE01000013.1.10556.12032~0.965969 KT225015.1.1.930~0.963351 EF100624.1.1.1377~0.963351	97.9058	Archaea;Crenarchaeota;Crenarchaeota Incertae Sedis;Aigarchaeales;Caldiarchaeaceae;Candidatus Caldiarchaeum;	1214	0	0	0	0	0	0	0	0	0	0	0	0	0	0	0	0	0	0	0	0	0	0	0	0	0	0	0	0	0	0	0	0	0	0	0	0	0	0	0	0	0	0	0	0
OTU_324	404		84.1584	Unclassified;	1504	0	0	0	0	0	0	0	0	0	0	0	0	0	0	0	0	0	0	0	0	0	0	0	0	0	0	0	0	0	31	42	70	0	0	0	0	0	0	0	0	0	2	0	2
OTU_338	427	DQ303285.1.1.1514~0.976581 EF409855.1.1.1517~0.974239 DQ303282.1.1.1516~0.974239 DQ464131.1.1.1373~0.974239 JF737923.1.1.1519~0.971897 HM745454.1.1.1514~0.969555 EU370307.1.1.1514~0.969555 KP972161.1.1.1344~0.967213 JN007036.1.1.1479~0.967213 DQ469236.1.1.1480~0.967213	97.4239	Bacteria;Nitrospirae;Nitrospira;Nitrospirales;Nitrospiraceae;Leptospirillum;	1688	0	0	12	0	0	279	0	0	1	104	0	69	142	12	6	55	0	22	352	0	38	12	0	0	5	11	0	102	0	25	61	1	0	0	0	7	3	27	0	0	44	30	18	0
OTU_373	430	AF523886.1.1.1348~0.972093 HQ445679.1.1.1502~0.969767 EU335338.1.1.1530~0.965116 EU335342.1.1.1531~0.965116 EF018612.1.1.1413~0.965116 EF018149.1.1.1413~0.965116 AF523967.1.1.1340~0.962791 HM187040.1.1.1399~0.962791 EF516526.1.1.1465~0.960465 KJ192026.1.1.1529~0.960465	97.2093	Bacteria;Proteobacteria;Deltaproteobacteria;RCP2-54;	1818	0	0	0	0	0	1	0	0	0	0	0	0	0	0	0	0	0	6	6	0	0	12	1	0	0	11	1775	6	0	0	0	0	0	0	0	0	0	0	0	0	0	0	0	0
OTU_301	411		93.7198	Unclassified;	1268	0	0	0	0	0	0	0	0	0	0	0	0	0	0	0	0	0	0	0	0	0	0	0	0	0	0	0	0	0	0	0	0	0	0	0	0	4	0	0	0	0	0	0	0
OTU_344	427	FJ802194.1.1.1239~0.978923 FJ802188.1.1.1231~0.978923 FJ802209.1.1.1201~0.978923 FJ802235.1.1.1220~0.978923 FJ802177.1.1.1243~0.978923 FJ802172.1.1.1251~0.976581 FJ802237.1.1.1209~0.976581 JX434260.1.1.1499~0.974239 KC357956.1.1.1261~0.971897 JX434238.1.1.1499~0.971897	97.8923	Bacteria;Proteobacteria;Gammaproteobacteria;Betaproteobacteriales;Hydrogenophilaceae;uncultured;	1697	0	0	0	0	0	0	0	0	0	0	0	0	0	0	1466	3	0	19	43	0	0	1	0	0	0	0	0	0	0	2	1	3	0	0	0	0	0	0	0	0	0	5	95	0
OTU_423	402	DQ453121.1.1.1464~0.995025 LN570244.1.1.1330~0.99005 HM062370.1.1.1418~0.99005 KM200437.1.1.1466~0.99005 LN570237.1.1.1332~0.987562 JQ311837.1.1.1424~0.987562 LN570242.1.1.1332~0.987562 KF035826.1.1.1422~0.985075 HQ599059.1.1.1454~0.985075 AY913242.1.1.1425~0.985075	99.5025	Bacteria;Acidobacteria;Acidobacteriia;Acidobacteriales;Acidobacteriaceae (Subgroup 1);	1524	0	0	0	0	0	2	0	0	0	0	0	8	31	0	5	12	0	0	35	0	0	27	0	0	0	4	1173	81	0	0	0	0	0	0	0	0	0	0	0	0	0	0	2	0
OTU_545	465		79.2373	Unclassified;	1925	0	0	0	0	0	0	0	0	0	0	0	0	0	0	0	0	0	0	0	0	0	0	0	0	0	0	0	0	0	0	0	0	0	7	1	0	0	0	0	58	0	0	0	0
OTU_5816	383	AB063645.1.1.1477~0.986945 AB063630.1.1.1476~0.981723 CP002100.1.631480.632991~0.981723 AB931105.1.1.1363~0.981723 AB600357.1.1.941~0.981723 AB063639.1.1.1338~0.981723 AB931053.1.1.1354~0.981723 AB063641.1.1.1477~0.981723 AB931047.1.1.1363~0.981723 CP002529.1.1487045.1488557~0.979112	98.6945	Archaea;Crenarchaeota;Thermoprotei;	6435	182	114	111	3	3	1	10	55	7	30	0	144	0	131	266	77	704	128	205	71	217	40	133	165	44	68	0	13	2	23	26	32	1	0	186	58	46	212	333	277	18	173	1	74
OTU_293	418		81.2646	Unclassified;	1178	0	0	0	0	0	0	0	0	0	0	0	0	0	0	0	0	0	0	0	0	0	0	0	0	0	0	0	0	0	0	0	0	0	0	0	0	0	0	0	0	0	0	0	0
OTU_346	402	KM251088.1.1.1438~0.957711 GQ906580.1.1.1506~0.955224 KJ479287.1.1.1274~0.955224 GQ906581.1.1.1506~0.955224 KJ479318.1.1.1446~0.955224 KJ479653.1.1.1452~0.955224 KJ479293.1.1.1464~0.955224 Y18179.1.1.1479~0.952736 JX223241.1.1.1472~0.950249 FJ936807.1.1.1478~0.950249	95.7711	Bacteria;Firmicutes;Clostridia;Clostridiales;Clostridiaceae 1;	1511	0	0	0	0	0	0	0	0	0	0	0	0	2	0	0	0	0	0	0	0	0	0	0	0	0	0	0	0	0	0	0	0	0	0	0	0	0	0	0	0	0	0	0	0
OTU_319	384	AB262710.1.1.1460~0.955729 FJ584370.1.1.973~0.955729 FJ584403.1.1.974~0.955729 AB364924.1.1.1461~0.955729 EF021988.1.1.902~0.953125 KM214078.1.1.1127~0.953125 AB364914.1.1.1462~0.953125 EF021042.1.1.931~0.953125 EF021879.1.1.932~0.953125 EF021387.1.1.933~0.953125	95.5729	Archaea;Thaumarchaeota;Group 1.1c;	1357	0	0	2	3	0	191	0	0	0	1	0	0	0	2	0	0	0	482	0	0	0	47	0	0	0	2	0	25	0	0	0	0	0	0	0	1	0	0	0	0	0	0	0	0
OTU_575	405	GU119685.1.1.1402~0.997531 HM799082.1.1.1420~0.997531 JF272045.1.1.1443~0.997531 FJ002183.1.1.1431~0.997531 FM242284.1.1.1439~0.995062 HQ703816.1.1.1431~0.995062 JF272135.1.1.1444~0.995062 JX521702.1.1.1452~0.995062 GQ441254.1.1.1442~0.995062 JF272018.1.1.1439~0.995062	99.7531	Bacteria;Cyanobacteria;Oxyphotobacteria;Chloroplast;	1100	0	0	0	0	0	0	0	0	0	0	0	0	0	0	0	0	0	0	0	0	0	0	0	0	0	0	0	0	0	0	0	0	0	0	0	0	0	0	0	0	0	0	0	0
OTU_352	422	JQ033715.1.1.1451~0.99763 HM362488.1.1.1452~0.990521 AM749771.1.1.1396~0.988152 AM749788.1.1.1367~0.985782 FPCJ01000001.1.1915904.1917432~0.983412 AB849120.1.1.1447~0.983412	99.763	Bacteria;Bacteroidetes;Bacteroidia;Chitinophagales;Chitinophagaceae;	1314	0	0	0	0	0	0	0	0	0	0	2	2	0	0	216	82	0	0	0	0	0	0	0	0	0	0	1	0	0	0	0	0	0	0	0	0	0	0	0	0	0	0	0	0
OTU_383	387		92.0103	Unclassified;	1255	0	0	0	0	0	0	0	0	0	0	0	0	0	0	0	0	0	0	0	0	0	0	0	0	0	0	0	0	0	0	0	0	0	0	0	0	0	0	0	0	0	0	0	0
OTU_359	428	AB235314.1.1.1461~0.992991 AJ320224.1.1.1500~0.990654 AM285300.1.1.1395~0.983645 AB120294.1.1.1492~0.971963 ABHJ01000001.1.293368.294922~0.964953 M83548.2.1.1564~0.957944	99.2991	Bacteria;Aquificae;Aquificae;Aquificales;Aquificaceae;	1476	0	0	0	0	0	0	0	0	0	0	0	0	0	0	0	0	0	0	0	0	0	0	0	0	0	0	0	0	0	0	0	0	0	0	0	0	0	0	0	0	0	0	0	0
OTU_465	429	EF554596.2.1.1464~0.990676 AB462554.1.1.1529~0.988345 CP002829.1.235688.237255~0.972028 JX298760.1.1.1531~0.969697 AY082369.1.1.1609~0.969697 EU924252.1.1.1433~0.965035 EU635933.1.1.1392~0.965035 AF411013.1.1.1546~0.962704 EU924251.1.1.1412~0.962704 DQ243767.1.1.1389~0.960373	99.0676	Bacteria;Proteobacteria;Deltaproteobacteria;Thermodesulfobacteriales;Thermodesulfobacteriaceae;	1536	0	0	0	0	0	0	0	0	0	0	0	0	0	0	0	0	0	0	0	0	0	0	0	0	0	0	0	0	14	84	154	119	0	0	0	0	0	0	0	0	0	0	0	0
OTU_304	428	AF026989.1.1.1366~0.953271 EU156147.1.1.1524~0.950935	95.1049	Bacteria;Proteobacteria;Deltaproteobacteria;Syntrophobacterales;Syntrophobacteraceae;Thermodesulforhabdus;	1164	0	0	0	0	0	0	0	0	0	0	0	0	0	0	0	0	0	0	0	3	0	0	0	0	0	0	0	0	0	0	0	0	0	0	0	0	2	0	0	0	2	0	0	0
OTU_469	422	HQ445649.1.1.1523~0.957346 HM185863.1.1.1390~0.954976 AB672270.1.1.1457~0.954976 EF492955.1.1.1500~0.952607 HQ445778.1.1.1521~0.952607 AJ519381.1.1.1304~0.952607 AB364774.1.1.1472~0.952607 HM187010.1.1.1393~0.950237 AJ519370.1.1.1323~0.950237	95.7346	Bacteria;Acidobacteria;Acidobacteriia;Subgroup 13;	1489	1	0	11	231	568	473	0	0	0	0	39	12	0	2	0	6	0	15	20	0	52	18	0	0	0	0	0	4	0	0	0	0	0	0	0	0	0	0	0	0	0	0	0	0
OTU_341	427	JQ659646.1.1.1390~1 JQ659664.1.1.1387~1 EF562235.1.1.1341~1 HQ445678.1.1.1488~1 EF562122.1.1.1337~1 KM221378.1.1.1486~1 KP218928.1.1.1488~1 JN860405.1.1.1486~1 EU537172.1.1.1382~1 HQ445675.1.1.1453~1	100	Bacteria;Proteobacteria;Gammaproteobacteria;Betaproteobacteriales;Burkholderiaceae;Pelomonas;	1727	12	26	0	0	2	15	11	78	2	1	3	18	2	3	129	15	22	7	83	3	11	2	15	23	7	4	66	6	35	6	0	6	102	53	48	1	1	8	292	154	1	3	0	10
OTU_328	404	AF225451.1.1.1418~0.997525 KF182219.1.1.1502~0.957921 EF613018.1.1.1344~0.957921 EF612989.1.1.1344~0.95297 EF409867.1.1.1345~0.95297 X92705.1.1.1349~0.95297 FJ592841.1.1.1397~0.950495 JQ311838.1.1.1448~0.950495 GQ495419.1.1.1512~0.950495 EU372632.1.1.1463~0.950495	99.7525	Bacteria;Actinobacteria;Acidimicrobiia;	1467	0	0	1	8	75	60	0	0	0	2	0	12	2	0	0	0	0	658	24	0	62	0	0	1	0	1	0	484	0	0	1	6	0	0	0	0	0	0	0	0	0	1	68	0
OTU_306	385		91.2181	Unclassified;	1133	0	0	0	0	0	0	0	0	0	0	0	0	0	0	0	0	0	0	0	0	0	0	0	0	0	0	0	0	0	0	0	0	0	0	0	0	0	0	0	0	0	0	0	0
OTU_360	403		89.0819	Unclassified;	1415	0	0	0	0	0	0	0	0	0	0	0	0	0	0	0	0	0	0	0	0	0	1	0	0	0	0	1411	0	0	0	0	0	0	0	0	0	0	0	0	0	0	0	0	0
OTU_310	429		90.2098	Unclassified;	1211	0	0	0	0	0	0	0	0	0	0	0	0	0	0	0	0	0	0	0	0	0	0	0	0	0	0	0	0	0	0	0	0	0	0	0	0	0	0	0	0	0	0	0	0
OTU_332	402	KX812783.1.1.1455~0.952736 AF027032.1.1.1420~0.952736 KP784757.1.1.1472~0.950249	95.2736	Bacteria;Chloroflexi;Anaerolineae;SBR1031;	1192	0	0	0	0	0	0	0	0	0	0	0	0	0	0	0	0	0	0	0	0	0	0	0	0	0	0	0	0	0	0	0	0	0	0	0	0	0	0	0	0	0	0	0	0
OTU_322	385	AB600333.1.1.1343~1 AB600354.1.1.1343~0.968831 JX428647.1.1.1029~0.955844	100	Archaea;Euryarchaeota;Thermoplasmata;Methanomassiliicoccales;uncultured;	1183	0	0	2	0	0	762	0	0	0	1	0	0	0	0	0	0	0	410	0	0	1	0	0	0	0	0	0	7	0	0	0	0	0	0	0	0	0	0	0	0	0	0	0	0
OTU_348	421	AF027009.1.1.1418~0.969121 AF402977.1.1.1419~0.966746 JF935181.1.1.1459~0.966746 EF205503.1.1.1445~0.952494	96.9121	Bacteria;Bacteroidetes;Ignavibacteria;OPB56;	1167	0	0	0	0	0	0	0	0	0	0	247	0	0	0	0	0	0	0	0	41	0	0	0	0	0	0	0	0	0	0	0	0	0	0	0	0	0	0	0	0	0	1	0	0
OTU_295	403	GQ181382.1.1.1277~0.957816	95.7816	Bacteria;Chloroflexi;Anaerolineae;RBG-13-54-9;	1153	0	0	0	0	0	0	0	0	0	0	0	0	0	0	0	0	0	0	0	0	0	0	0	0	0	0	0	0	0	0	0	0	0	0	0	0	0	0	0	0	0	0	0	0
OTU_387	428	AB710366.1.1.1435~0.990654 FN356241.1.1.1546~0.976636 FN356253.1.1.1548~0.96028	98.6047	Bacteria;Atribacteria;Caldatribacteriia;Caldatribacteriales;Caldatribacteriaceae;Candidatus Caldatribacterium;	1227	0	0	0	0	0	0	0	0	0	0	0	0	0	0	0	0	0	0	0	0	0	0	0	0	0	0	0	0	0	0	0	0	0	0	0	0	0	0	0	0	0	0	0	0
OTU_411	427	AB552381.1.1.1391~0.98829 KP204515.1.1.1264~0.962529 DQ145970.1.1.1526~0.955504 AB552306.1.1.1397~0.955504 KC620833.1.1.1444~0.953162 AB552361.1.1.1391~0.95082	98.829	Bacteria;Proteobacteria;Gammaproteobacteria;Betaproteobacteriales;Sulfuricellaceae;Sulfuriferula;	1600	0	0	0	0	0	0	0	0	0	0	0	0	32	0	0	0	2	216	140	0	0	71	0	0	0	2	46	39	0	0	0	2	0	0	0	0	0	0	0	0	0	1	6	0
OTU_386	405	FN545867.1.1.1397~0.985185 KF193530.1.1.1245~0.958025	98.2759	Bacteria;Chloroflexi;Chloroflexia;Thermomicrobiales;Thermomicrobiaceae;	1354	0	0	0	0	0	0	0	0	0	0	0	0	0	0	0	0	0	0	0	0	0	0	0	0	0	0	0	0	0	0	0	0	0	0	0	0	0	0	0	0	0	0	0	0
OTU_3629	380	HM150476.1.1.935~0.986842 JF509453.1.1.1510~0.984211 HM150492.1.1.936~0.984211 DQ243730.2.1.1285~0.984211 DQ060322.1.1.1432~0.973684 EU544524.1.1.938~0.973684 CP002098.1.1279164.1280671~0.971053 DQ060321.1.1.1491~0.971053 DQ060320.1.1.1195~0.971053 AB629609.1.1.935~0.965789	98.4252	Archaea;Crenarchaeota;Thermoprotei;Desulfurococcales;Ignisphaeraceae;Ignisphaera;	1951	0	0	0	0	0	0	0	0	0	0	0	0	0	0	0	0	0	0	0	0	0	0	0	0	0	0	0	0	0	0	0	0	8	0	18	1	0	0	0	73	0	0	0	0
OTU_333	386	HQ395730.1.1.1402~0.981865 AB931019.1.1.1341~0.981865 HM150070.1.1.916~0.976684 AB600332.1.1.1349~0.974093 HQ395727.1.1.1404~0.971503 AB600359.1.1.917~0.971503 HM150065.1.1.916~0.953368 HQ395731.1.1.1406~0.950777	98.1865	Archaea;Euryarchaeota;Thermoplasmata;Thermoplasmatales;A10;	1318	0	0	5	15	46	0	0	0	0	0	0	0	0	117	0	0	0	143	25	19	671	5	0	1	0	0	0	0	0	0	3	1	0	0	0	0	0	0	0	0	5	163	0	0
OTU_315	402	KF003210.1.1.1485~0.952736 KP763254.1.1.1477~0.952736 KC683205.1.1.1521~0.950249 GU208394.1.1.1427~0.950249 GU208514.1.1.1310~0.950249 KC424678.1.1.1505~0.950249	95.0372	Bacteria;Nitrospirae;Thermodesulfovibrionia;uncultured;	1005	0	0	0	0	0	0	0	0	0	0	0	0	0	0	0	0	0	0	0	0	0	0	0	0	0	0	0	0	0	0	0	0	0	0	0	0	0	0	0	0	0	0	0	0
OTU_401	405	FJ002188.1.1.1429~0.995062 FJ002232.1.1.1430~0.995062 KF741430.1.1.1440~0.992593 KF741517.1.1.1440~0.992593 GQ302545.1.1.1458~0.990123 KF268709.1.1.1337~0.990123 KU243254.1.1.1253~0.990123 JQ580156.1.1.1441~0.990123 KU243255.1.1.1253~0.990123 JQ580015.1.1.1440~0.990123	99.5062	Bacteria;Cyanobacteria;Oxyphotobacteria;Chloroplast;	986	0	0	0	0	0	0	0	0	0	0	0	0	0	0	0	0	0	0	0	0	0	0	0	0	0	0	0	0	0	0	0	0	0	0	0	0	0	0	0	0	0	0	0	0
OTU_3756	384	AB063645.1.1.1477~0.976562 AB063639.1.1.1338~0.971354 AB931047.1.1.1363~0.971354 AB600357.1.1.941~0.971354 AB931053.1.1.1354~0.971354 AB063641.1.1.1477~0.971354 AB063640.1.1.1477~0.971354 CP002100.1.631480.632991~0.971354 AB063630.1.1.1476~0.971354 AB931105.1.1.1363~0.971354	97.6562	Archaea;Crenarchaeota;Thermoprotei;	3429	57	54	71	0	0	0	0	0	0	8	0	166	0	258	120	0	15	360	56	65	107	1	26	223	0	293	0	0	15	198	54	101	0	0	208	214	0	0	0	0	2	64	0	15
OTU_521	416		91.8269	Unclassified;	1491	0	0	0	0	0	0	0	0	0	0	0	0	0	0	0	11	0	0	1	0	0	56	0	0	0	6	1356	23	0	0	0	0	0	0	0	0	0	0	0	0	0	0	0	0
OTU_415	403	DQ906077.1.1.1479~0.985112 JF429282.1.1.1485~0.98263 DQ906067.1.1.1479~0.98263 AB254787.1.1.1483~0.972705 AM162472.1.1.1485~0.972705 DQ906071.1.1.1479~0.970223 DQ906083.1.1.1482~0.965261 AM162470.1.1.1470~0.965261 AF523912.1.1.1260~0.965261 AM749758.1.1.1388~0.962779	98.5112	Bacteria;Actinobacteria;Acidimicrobiia;IMCC26256;	1072	0	0	0	1	6	728	0	0	0	2	0	11	0	0	1	2	0	2	33	0	0	8	0	0	0	4	165	54	0	0	0	0	0	0	0	0	0	27	0	0	0	0	0	0
OTU_397	427	DQ867045.1.1.1449~1 FJ905762.1.1.1411~0.969555 HQ845913.1.1.1408~0.957845 JX193398.1.1.1533~0.953162 JX193401.1.1.1533~0.95082 EU491400.1.1.1500~0.95082 HQ114046.1.1.1467~0.95082 FJ425615.1.1.1478~0.95082 JF344125.1.1.1512~0.95082	100	Bacteria;Proteobacteria;Gammaproteobacteria;	1104	0	0	0	0	0	0	0	0	0	0	0	0	0	0	0	0	0	0	0	0	0	0	0	0	0	0	0	0	0	0	0	0	0	0	0	0	0	0	0	0	0	0	0	0
OTU_334	403	AF027004.1.1.1432~0.972705 KX213916.1.1.1344~0.970223	97.2705	Bacteria;Acidobacteria;Acidobacteriia;Solibacterales;Solibacteraceae (Subgroup 3);	1193	0	0	0	0	0	0	0	0	0	0	1	0	0	0	0	0	0	0	0	0	0	0	0	0	0	0	0	0	0	38	90	167	0	0	0	0	0	0	0	0	0	4	0	1
OTU_477	427	DQ867044.1.1.1457~1 JN701185.1.1.1335~0.997658 FJ638554.1.1.1442~0.997658 AB680730.1.1.1470~0.997658 EF444719.1.1.1219~0.997658 AB009828.1.1.1461~0.997658 JX047118.1.1.1505~0.995316 GQ023702.1.1.1366~0.995316 FR749905.1.1.1533~0.995316 AB680640.1.1.1470~0.995316	100	Bacteria;Proteobacteria;Gammaproteobacteria;Betaproteobacteriales;Hydrogenophilaceae;Hydrogenophilus;	1202	0	0	0	0	0	0	0	0	0	0	0	0	3	0	0	0	0	0	0	0	0	0	0	0	0	0	0	0	0	0	0	0	0	0	0	0	0	0	0	0	0	0	0	0
OTU_425	427	KC189808.1.1.1501~1 GU559772.1.1.1397~1 JN868834.1.1.1529~1 JN868825.1.1.1529~0.981265 KF511881.1.1.1503~0.978923 GQ441207.1.1.1500~0.976581 KC574887.1.1.1501~0.976581 EU580511.1.1.1502~0.974239 KY363638.1.1.1394~0.974239 GU559788.1.1.1398~0.974239	100	Bacteria;Proteobacteria;Gammaproteobacteria;Xanthomonadales;Xanthomonadaceae;Silanimonas;	1186	97	161	29	25	40	39	132	389	25	13	26	123	11	0	0	0	3	0	0	0	0	0	0	0	0	0	0	0	0	0	0	0	0	0	0	0	0	0	0	0	0	0	0	0
OTU_357	402	JX133525.1.1.1453~0.987562 AF465655.1.1.1413~0.980099 FPLS01019296.1.17.1487~0.977612 AY913544.1.1.1270~0.972637 JQ957842.1.1.1413~0.970149 GU120600.1.1.1413~0.970149 AY913411.1.1.1417~0.970149 LN572439.1.1.1322~0.970149 EF018987.1.1.1340~0.970149 JADL01000021.1.4216.5686~0.970149	98.7562	Bacteria;Proteobacteria;Alphaproteobacteria;	1214	0	0	0	0	0	6	0	0	0	0	0	0	0	0	0	10	0	0	0	0	0	1	0	0	0	0	1175	15	0	0	0	0	0	0	0	0	0	0	0	0	0	0	0	0
OTU_380	403		94.0741	Unclassified;	1096	0	0	0	0	0	0	0	0	0	0	0	0	0	0	0	0	0	0	0	0	0	0	0	0	0	0	0	0	0	0	0	0	0	0	0	0	0	0	0	0	0	0	0	0
OTU_347	427		92.0375	Unclassified;	1047	0	0	0	0	0	0	0	0	0	0	0	0	0	0	0	0	0	0	0	0	0	0	0	0	0	0	0	0	0	0	0	0	0	0	0	0	0	0	0	0	0	0	0	0
OTU_413	402	JQ693123.1.1.1264~1 AY913554.1.1.1266~1 KF494622.1.1.1450~0.997512 KF101306.1.1.1308~0.997512 EU335157.1.1.1448~0.997512 EU881284.1.1.1451~0.997512 AY963313.1.1.1409~0.997512 GQ402598.1.1.1411~0.997512 GQ402675.1.1.1411~0.997512 FM872971.1.1.1437~0.997512	100	Bacteria;Proteobacteria;Alphaproteobacteria;Rhizobiales;Xanthobacteraceae;uncultured;	1195	0	0	0	0	0	0	0	0	0	0	0	0	0	0	0	0	0	0	0	0	0	0	0	0	0	0	1139	0	0	0	0	0	0	0	0	0	1	0	0	0	0	0	0	0
OTU_337	428	GU339469.1.1.1527~0.96028	96.028	Bacteria;Proteobacteria;Deltaproteobacteria;Syntrophobacterales;Syntrophaceae;Desulfobacca;	1068	0	0	0	0	0	0	0	0	0	0	2	0	0	0	0	0	0	0	0	1	0	0	0	0	0	0	0	0	0	0	0	0	0	0	0	0	0	0	0	0	0	0	0	68
OTU_364	402	AF391979.1.1.1394~1 AF391977.1.1.1371~1 AY913608.1.1.1271~0.955224	100	Bacteria;Proteobacteria;Alphaproteobacteria;Elsterales;uncultured;	1264	0	0	5	0	0	5	0	0	0	0	6	0	0	24	5	4	0	0	5	0	0	211	0	0	0	2	851	0	0	4	0	0	0	0	0	5	0	0	0	0	0	0	0	0
OTU_431	402	AB478007.1.1.1465~0.980099 JQ072363.1.1.1355~0.972637 FQ660084.1.1.1322~0.972637 FQ658988.1.1.1322~0.972637 LC124589.1.1.1425~0.970149 HQ916650.1.1.1363~0.970149 EF192879.1.1.1526~0.970149 CU924312.1.1.1324~0.970149 AB364768.1.1.1421~0.967662 HM186250.1.1.1334~0.967662	98.0099	Bacteria;Acidobacteria;Acidobacteriia;Solibacterales;Solibacteraceae (Subgroup 3);	897	0	0	0	0	0	0	0	0	0	0	58	0	0	0	0	0	0	0	0	0	0	0	0	0	0	0	0	0	0	0	0	0	0	0	0	0	0	0	0	0	0	0	0	0
OTU_379	404		90.1235	Unclassified;	1108	0	0	0	0	0	0	0	0	0	0	0	0	231	0	0	0	0	0	0	0	0	0	0	0	0	0	0	0	0	1	0	0	0	0	0	0	0	0	0	0	0	0	1	0
OTU_372	388	AJ458437.1.1.1460~0.951031	94.8586	Archaea;Nanoarchaeaeota;Nanoarchaeia;Nanoarchaeales;Nanopusillaceae;Candidatus Nanobsidianus;	1076	0	0	0	0	0	0	0	0	0	0	0	0	0	0	0	0	0	0	0	0	0	0	0	0	0	0	0	0	0	0	0	0	0	0	0	0	0	0	0	0	0	0	0	0
OTU_351	405		89.2157	Unclassified;	1151	0	0	0	147	275	98	0	0	0	0	6	0	2	0	0	0	0	0	16	0	0	7	0	0	0	0	0	2	0	0	0	0	0	0	0	0	0	0	0	0	0	1	6	0
OTU_345	402		93.7811	Unclassified;	972	0	0	0	0	0	0	0	0	0	0	0	0	0	0	0	0	0	0	0	0	0	0	0	0	0	0	0	0	0	0	0	0	0	0	0	0	0	0	0	0	0	0	0	0
OTU_368	384	AB094541.1.1.906~1 KC925973.1.1.919~0.997396 AB161337.1.1.943~0.992188 HQ395713.1.1.1423~0.989583 FN690972.1.1.946~0.989583 JQ668645.1.1.947~0.989583 HF922642.1.1.930~0.989583 KC926778.1.1.912~0.986979 GQ906633.1.1.925~0.986979 AB094536.1.1.907~0.986979	100	Archaea;Crenarchaeota;Bathyarchaeia;	975	0	0	0	0	0	0	0	0	0	0	633	0	1	0	0	0	0	0	0	0	0	0	0	0	0	0	97	0	0	0	0	0	0	0	0	0	3	0	0	0	0	1	0	0
OTU_395	402	KC619574.1.1.1453~0.992537 BANB01000583.1.301.1769~0.970149 AB669479.1.1.1451~0.970149 AB364709.1.1.1413~0.970149 KM200466.1.1.1461~0.970149 KC619603.1.1.1447~0.970149 FM874399.1.1.1462~0.967662 D86512.1.1.1451~0.967662 AF465654.1.1.1415~0.967662 EF613016.1.1.1341~0.967662	99.0074	Bacteria;Proteobacteria;Alphaproteobacteria;Acetobacterales;Acetobacteraceae;	1302	0	0	0	0	0	0	0	0	0	0	0	0	48	5	0	3	0	18	16	0	0	60	0	0	0	6	24	9	0	1	0	0	0	0	1	11	0	0	0	0	3	2	42	0
OTU_441	422	FJ469342.1.1.1218~0.99763	99.763	Bacteria;Thermotogae;Thermotogae;uncultured;	1174	0	0	0	0	0	0	0	0	0	0	0	0	0	0	0	0	0	0	0	0	0	0	0	0	0	0	0	0	0	0	0	0	0	0	0	0	0	0	0	0	0	0	0	0
OTU_371	404	JQ815645.1.1.1491~0.975248 GQ402759.1.1.1448~0.975248 AM749756.1.1.1390~0.972772 HQ730696.1.1.1492~0.972772 AF391981.1.1.1399~0.970297 DQ906074.1.1.1495~0.970297 GQ402566.1.1.1446~0.967822 AM162469.1.1.1488~0.967822 AF523915.1.1.1272~0.965347	97.5247	Bacteria;Actinobacteria;Acidimicrobiia;IMCC26256;	1183	0	0	0	0	2	49	0	0	0	0	1	0	6	0	0	5	0	0	12	0	8	4	0	0	0	3	1053	1	0	1	0	0	0	0	0	0	0	9	0	0	0	0	6	0
OTU_4591	384	HE574568.1.7129.8591~0.986979 HM150157.1.1.941~0.986979 FJ797318.1.1.1336~0.984375 EF558698.1.1.1031~0.981771 HE574570.1.1.1075~0.973958 AF325183.1.1.1369~0.966146 EF156533.1.1.1339~0.963542 EF558696.1.1.1032~0.960938	98.6979	Archaea;Crenarchaeota;Crenarchaeota Incertae Sedis;Aigarchaeales;Terrestrial Hot Spring Gp(THSCG);	4463	2	0	130	45	88	2	2	0	8	26	3	72	0	421	4	0	228	154	28	253	9	3	5	227	0	35	0	1	17	218	296	360	0	0	7	155	0	0	0	67	4	58	0	10
OTU_382	403	FLYL01014527.1.2450.3726~1 JF935221.1.1.1491~0.997519 JQ800870.1.1.1493~0.985112 LN563021.1.1.1360~0.977668 HQ396925.1.1.1491~0.972705 AM935477.1.1.1365~0.972705 ADGO01001972.1.76.1349~0.970223 FN667475.1.1.1459~0.970223 FM209057.1.1.1383~0.967742 FN667033.1.1.1463~0.967742	100	Bacteria;Actinobacteria;Acidimicrobiia;Actinomarinales;uncultured;	996	0	0	0	0	0	0	0	0	0	0	0	0	0	0	0	0	0	0	0	0	0	0	0	0	0	0	0	0	0	0	0	0	0	0	0	0	0	0	0	0	0	0	0	0
OTU_350	428		93.2243	Unclassified;	1036	0	0	0	0	0	1	0	1	0	0	0	0	0	0	0	0	0	0	0	0	0	0	0	0	0	0	0	0	0	0	0	0	0	0	0	0	0	0	0	0	0	0	0	0
OTU_432	427	AB308270.1.1.1332~1 HM745460.1.1.1490~0.960187 CTRM01000026.1.213123.214639~0.957845 AJ549220.1.1.1471~0.957845 AJ549219.1.1.1421~0.957845 FP475956.1.3350996.3352259~0.957845 AM492684.1.1.1442~0.957845 CP002021.1.3055943.3057459~0.957845 EU735715.1.1.1493~0.957845 EU662586.1.1.1507~0.955504	100	Bacteria;Proteobacteria;Gammaproteobacteria;Betaproteobacteriales;Burkholderiaceae;Thiomonas;	1445	0	0	0	0	0	0	0	0	0	0	1	0	0	0	461	105	0	2	742	3	4	10	0	0	0	23	4	8	0	0	0	0	0	0	0	0	0	0	0	0	0	0	9	0
OTU_491	421	DQ324889.1.1.1398~0.983373 AWNZ01000028.1.5500.7107~0.971496 KF923319.1.1.1576~0.966746 AF015925.1.1.1548~0.964371	98.1043	Bacteria;Fervidibacteria;	2100	0	0	0	0	0	0	0	0	0	0	0	0	0	0	0	0	0	0	0	0	0	0	0	0	0	0	0	0	0	2	0	0	0	0	241	0	0	0	0	0	0	4	0	0
OTU_517	403		89.1089	Unclassified;	948	0	0	0	0	0	0	0	0	0	0	0	0	0	0	0	0	0	0	0	0	0	0	0	0	0	0	0	0	0	0	0	0	0	0	0	0	0	0	0	0	0	0	0	0
OTU_392	402	KJ465944.1.1.1475~1 JF935223.1.1.1473~0.972637	100	Bacteria;Proteobacteria;Alphaproteobacteria;Tistrellales;Geminicoccaceae;Candidatus Alysiosphaera;	981	0	0	0	0	0	0	0	0	0	0	0	0	0	0	0	0	0	0	0	0	0	0	0	0	0	0	0	0	0	0	0	0	0	0	0	0	0	0	0	0	0	0	0	0
OTU_400	405		93.3498	Unclassified;	1005	0	0	0	0	0	0	0	0	0	0	98	0	0	0	0	0	0	0	0	18	4	0	0	0	0	0	0	0	0	0	0	1	0	0	0	2	0	0	0	0	8	7	3	0
OTU_355	419		93.3174	Unclassified;	1246	0	0	0	0	0	0	0	0	0	0	17	0	0	0	0	0	0	0	0	15	0	0	0	0	0	0	0	0	0	2	2	66	0	0	0	0	287	0	0	0	2	16	151	0
OTU_451	405	KF193530.1.1.1245~1 JQMP01000001.1.83585.85082~0.990123 HE794997.1.1.1356~0.975309	100	Bacteria;Chloroflexi;Chloroflexia;Thermomicrobiales;Thermomicrobiaceae;Thermorudis;	1024	0	0	0	0	0	0	0	0	0	0	0	0	0	0	0	0	0	0	0	0	0	0	0	0	0	0	0	0	0	0	0	0	0	0	0	0	0	0	0	0	0	0	0	0
OTU_358	403		86.3861	Unclassified;	984	0	0	1	0	0	0	0	0	0	0	1	0	0	0	0	0	0	0	0	0	0	110	0	0	0	0	0	0	0	0	0	0	0	0	0	5	0	0	0	0	0	0	0	0
OTU_356	427		90.8665	Unclassified;	892	0	0	0	0	0	0	0	0	0	0	0	0	0	0	0	0	0	0	0	0	0	0	0	0	0	0	0	0	0	0	0	0	0	0	0	0	0	0	0	0	0	0	0	0
OTU_494	381	AB931074.1.1.1353~0.955381 D14053.1.1.1463~0.952756 D14876.1.260.1752~0.950131 CP013695.1.599842.601344~0.950131 CP002818.1.1107130.1108649~0.950131 CP000077.1.1107140.1108619~0.950131 JQ346764.1.1.1278~0.950131 CP002817.1.1107124.1108643~0.950131 CP006977.1.1074168.1075670~0.950131	95.288	Archaea;Crenarchaeota;Thermoprotei;Sulfolobales;Sulfolobaceae;	831	0	0	13	0	0	5	612	0	17	0	0	0	1	8	2	0	0	0	0	2	0	2	0	0	0	0	0	0	0	0	0	0	0	0	0	1	0	0	0	2	0	0	0	0
OTU_369	428	HQ721139.1.1.1396~0.971963 JF266368.1.1.1396~0.971963 KC569857.1.1.1397~0.969626 HE603177.1.1.1444~0.964953 HM445234.1.1.1397~0.964953 HM444911.1.1.1378~0.957944 HM445568.1.1.1392~0.957944 HM444918.1.1.1378~0.957944	97.1963	Bacteria;Dadabacteria;Dadabacteriia;Dadabacteriales;	1081	0	0	0	0	0	0	0	0	0	0	0	0	0	0	0	0	0	0	0	0	0	0	0	0	0	0	0	0	0	0	0	0	0	0	0	0	0	0	0	0	0	0	0	0
OTU_391	403		89.8515	Unclassified;	964	0	0	0	0	0	0	0	0	0	0	0	0	0	0	0	0	0	0	0	0	0	0	0	0	0	0	0	0	0	0	0	0	0	0	0	0	0	0	0	0	0	0	0	0
OTU_552	428		92.5408	Unclassified;	934	0	0	0	0	0	0	0	0	0	0	0	0	0	0	0	0	0	0	0	0	0	0	0	0	0	0	0	0	0	0	0	0	0	0	0	0	0	0	0	0	0	0	0	0
OTU_384	403	JQ183080.1.1.1484~1 JQ800904.1.1.1482~0.98263	100	Bacteria;Armatimonadetes;Fimbriimonadia;Fimbriimonadales;	882	0	0	0	0	0	0	0	0	0	0	0	0	0	0	0	0	0	0	0	0	0	0	0	0	0	0	0	0	0	0	0	0	0	0	0	0	0	0	0	0	0	0	0	0
OTU_405	403		87.3449	Unclassified;	1087	0	0	0	0	0	30	0	0	0	0	0	0	0	0	0	8	0	0	0	0	0	5	0	0	0	6	994	22	0	0	0	0	0	0	0	0	0	0	0	0	0	0	0	0
OTU_420	402	GQ402790.1.1.1439~0.995025 JF833762.1.1.1421~0.980099 AF498708.1.1.1303~0.977612 AF498705.1.1.1403~0.972637 JF833469.1.1.1491~0.972637 HM062263.1.1.1435~0.972637 KM200420.1.1.1475~0.970149 GQ342333.1.1.1440~0.970149 EU335299.1.1.1479~0.965174 JX504971.1.1.1440~0.962687	99.5025	Bacteria;Acidobacteria;Acidobacteriia;Acidobacteriales;	1061	0	0	0	0	0	0	0	0	0	0	0	0	0	0	0	0	0	0	0	0	0	1	0	0	0	0	1058	2	0	0	0	0	0	0	0	0	0	0	0	0	0	0	0	0
OTU_580	426	AF523995.1.1.1309~0.985915 GQ402808.1.1.1475~0.969484 GU127738.1.1.1483~0.960094 DQ450782.1.1.1423~0.953052 FN870309.1.1.1516~0.953052 AB364854.1.1.1479~0.950704 AB426200.1.1.1427~0.950704	98.5915	Bacteria;Verrucomicrobia;Verrucomicrobiae;Pedosphaerales;Pedosphaeraceae;	1335	0	0	0	0	0	0	0	0	0	0	0	0	0	0	0	7	0	0	0	0	0	3	0	0	0	0	300	9	0	0	0	0	0	0	0	0	0	0	0	0	0	0	0	0
OTU_367	426	LN680499.1.1.1455~0.974178 HQ910265.1.1.1481~0.971831 HM186478.1.1.1369~0.969484 FJ936870.1.1.1491~0.964789 FM877664.1.1.1448~0.964789 KF535196.1.1.1494~0.964789 GQ263152.1.1.1460~0.964789 JQ426192.1.1.1488~0.962441 JF703309.1.1.1433~0.960094 FJ517046.1.1.1485~0.955399	97.4178	Bacteria;Proteobacteria;Gammaproteobacteria;Acidiferrobacterales;Acidiferrobacteraceae;Sulfurifustis;	864	0	0	0	0	0	0	0	0	0	0	0	0	0	0	0	0	0	0	0	0	0	0	0	0	0	0	0	0	0	0	0	0	0	0	0	0	0	0	0	0	0	0	0	0
OTU_446	407	AB821131.1.1.1480~0.972973 AB821164.1.1.1474~0.972973 AB821156.1.1.1478~0.972973 JX505120.1.1.1437~0.970516 AB821177.1.1.1478~0.970516 EU133137.1.1.1328~0.970516 KF101332.1.1.1335~0.970516 JX505058.1.1.1437~0.968059 AB821162.1.1.1453~0.968059 JX133587.1.1.1476~0.968059	97.2973	Bacteria;Actinobacteria;Actinobacteria;Frankiales;Acidothermaceae;Acidothermus;	1121	0	0	0	1	0	77	0	0	0	0	0	0	1	2	1	2	0	0	14	0	0	20	0	0	0	3	958	34	0	0	0	0	0	0	0	0	0	0	0	0	0	0	0	0
OTU_490	404	EF100642.1.1.1379~0.962871 EF100641.1.1.1332~0.960396	96.0494	Bacteria;Hydrothermae;	991	0	0	0	0	0	0	0	0	0	0	0	0	0	0	0	0	0	0	0	0	0	0	0	0	0	0	0	0	0	0	0	0	0	0	0	0	0	0	0	0	0	0	0	0
OTU_475	402	BANB01000583.1.301.1769~0.970149 EF613016.1.1.1341~0.970149 KC619603.1.1.1447~0.970149 AB669479.1.1.1451~0.970149 HQ420152.1.1.1459~0.967662 D86512.1.1.1451~0.967662 AB381935.1.1.1488~0.967662 HG529151.1.1.1204~0.967662 JF737897.1.1.1461~0.965174 EF446204.1.1.1450~0.965174	97.0149	Bacteria;Proteobacteria;Alphaproteobacteria;Acetobacterales;Acetobacteraceae;	1181	0	0	0	0	0	0	0	0	0	0	0	0	159	0	0	0	0	0	0	0	0	4	0	0	0	0	0	0	0	0	0	0	0	0	0	0	3	0	0	0	0	1	19	0
OTU_439	423		88.6525	Unclassified;	995	0	0	0	0	0	0	0	0	0	0	0	0	0	0	0	0	0	0	0	0	0	0	0	0	0	0	0	0	0	0	0	0	0	0	0	0	0	0	0	0	0	0	0	0
OTU_366	421		92.1615	Unclassified;	909	0	0	0	0	0	0	0	0	0	0	0	0	0	0	0	0	0	0	0	0	0	0	0	0	0	0	0	0	0	0	0	0	0	0	0	0	0	0	0	0	0	0	0	0
OTU_3074	384	AB600343.1.1.1375~0.986979 HM150088.1.1.943~0.984375 FJ797340.1.1.1336~0.984375 HM150090.1.1.943~0.984375 HE574567.1.17478.18953~0.981771 EF156538.1.1.1335~0.979167 HE574566.1.28426.29900~0.979167 EF156498.1.1.1350~0.979167 EF156492.1.1.1207~0.979167 DQ834115.1.1.1260~0.976562	98.6979	Archaea;Crenarchaeota;Crenarchaeota Incertae Sedis;Aigarchaeales;Terrestrial Hot Spring Gp(THSCG);	3308	0	0	12	0	4	1	2	0	7	1	1	26	0	81	73	1	150	700	57	86	138	1	25	528	0	61	0	1131	0	14	34	33	0	0	2	29	3	8	0	6	3	13	0	13
OTU_435	421		78.9598	Unclassified;	1043	0	0	0	0	0	0	0	0	0	0	0	0	0	0	0	0	0	0	0	0	0	0	0	0	0	0	0	0	0	0	0	0	0	0	0	0	0	0	0	0	0	0	0	0
OTU_562	458		72.7468	Unclassified;	1205	0	0	0	0	0	0	0	0	0	0	0	0	0	0	0	0	0	0	0	480	0	0	0	0	0	0	0	0	0	1	4	2	0	0	0	0	1	0	0	0	1	0	0	15
OTU_418	384	AJ277124.1.39.1418~1 CP000660.1.623326.625532~0.992188 AB087402.1.1.2168~0.989583 AB029339.1.1.1472~0.989583 CP003316.1.1430990.1433182~0.989583 CP000561.1.1724194.1725688~0.984375 AB078332.1.1.1498~0.984375 L07511.1.1.1474~0.984375 CP001014.1.690421.692612~0.984375 AB027540.1.1.2909~0.984375	100	Archaea;Crenarchaeota;Thermoprotei;Thermoproteales;Thermoproteaceae;	865	0	0	0	0	0	0	0	0	0	0	0	0	0	0	0	0	0	0	0	0	0	0	0	0	0	0	0	0	0	0	0	0	0	0	0	0	0	0	0	0	0	0	0	0
OTU_421	428	GQ844347.1.1.1537~0.997664 AF026993.1.1.1496~0.974299 KC541032.1.1.1560~0.96729 EF125424.1.1.1524~0.955607 MTPG01000106.1.31615.33167~0.953271 FJ484650.1.1.1410~0.950935	99.7664	Bacteria;Proteobacteria;Deltaproteobacteria;Desulfarculales;Desulfarculaceae;uncultured;	846	0	0	0	0	0	0	0	0	0	0	0	0	0	0	0	0	0	0	0	0	0	0	0	0	0	0	0	0	0	0	0	0	0	0	0	0	0	0	0	0	0	0	0	0
OTU_399	402	DQ088762.1.1.1491~0.972637 AB924390.1.1.1470~0.972637 KF836333.1.1.1406~0.967662 KM221463.1.1.1485~0.965174 KC831432.1.1.1485~0.965174 GQ921465.1.1.1483~0.962687 HM066439.1.1.1496~0.960199 KF836346.1.1.1481~0.960199 GQ921392.1.1.1483~0.960199 EU735732.1.1.1531~0.957711	97.2637	Bacteria;Nitrospirae;Thermodesulfovibrionia;uncultured;	1059	0	0	0	0	0	0	0	0	0	0	0	0	0	0	0	0	0	0	0	0	0	0	0	0	0	0	0	0	0	197	410	372	0	0	0	0	0	0	0	0	1	0	0	0
OTU_6682	384	AB063645.1.1.1477~0.976562 AB063639.1.1.1338~0.971354 AB931047.1.1.1363~0.971354 AB600357.1.1.941~0.971354 AB931053.1.1.1354~0.971354 AB063641.1.1.1477~0.971354 AB063640.1.1.1477~0.971354 CP002100.1.631480.632991~0.971354 AB063630.1.1.1476~0.971354 AB931105.1.1.1363~0.971354	97.6562	Archaea;Crenarchaeota;Thermoprotei;	5945	301	332	286	3	1	1	5	1	0	46	0	329	0	281	161	0	44	480	148	88	171	7	107	326	0	312	0	18	31	169	85	114	1	3	164	233	3	0	1	0	21	97	0	53
OTU_374	427	AP014509.1.1918153.1919701~0.98829 KX213898.1.1.1388~0.976581 JF935226.1.1.1508~0.971897 AP014508.1.1172007.1173554~0.971897 U89768.1.1.1521~0.971897 AB546057.1.1.1510~0.967213 KX214005.1.1.1376~0.962529 AP014510.1.2164222.2165769~0.953162	98.829	Bacteria;Thermotogae;Thermotogae;Thermotogales;Thermotogaceae;Pseudothermotoga;	869	0	0	0	0	0	0	0	0	0	0	0	0	0	0	0	0	0	0	0	0	0	0	0	0	0	0	0	0	0	0	0	0	0	0	0	0	0	0	0	0	0	0	0	0
OTU_430	404	KF515264.1.1.1459~0.980198 JX505033.1.1.1422~0.975248 DQ404776.1.1.1461~0.967822 LC124582.1.1.1424~0.957921 EF032772.1.1.1421~0.955446 KF956787.1.1.1421~0.95297	98.0198	Bacteria;Chloroflexi;Anaerolineae;RBG-13-54-9;	998	0	0	0	0	0	0	0	0	0	0	0	0	0	0	0	0	0	0	0	0	0	10	0	0	0	0	0	0	0	0	0	1	0	0	0	0	79	0	0	0	0	32	13	0
OTU_559	423		93.3962	Unclassified;	902	0	0	0	0	0	0	0	0	0	0	0	0	0	0	0	0	0	0	0	0	0	0	0	0	0	0	0	0	0	0	0	0	0	0	0	0	0	0	0	0	0	0	0	0
OTU_396	402	APLP01000008.1.1109892.1111356~1 GU569110.1.1.1450~1 LT595728.1.1.1449~1 APLP01000008.1.728008.729472~1 APJV01000006.1.388547.390011~1 FJ517741.1.1.1447~1 FJ612206.1.1.1446~1 LT595781.1.1.1449~1 FJ719049.1.1.1407~1 APLP01000001.1.43699.45163~1	100	Bacteria;Proteobacteria;Alphaproteobacteria;Rhizobiales;Rhizobiaceae;Allorhizobium-Neorhizobium-Pararhizobium-Rhizobium;	1140	0	0	0	0	0	0	0	0	0	0	0	9	0	6	18	7	0	32	4	30	12	6	12	5	19	14	38	18	19	9	0	5	68	90	45	0	0	5	259	289	0	0	0	1
OTU_363	403	AXWU01000024.1.96674.98188~1 CP001147.1.916471.917963~1 AB231858.1.1.1461~1 AY862525.1.1.1313~1 AY526517.1.1.1358~0.995037 X96726.1.1.1401~0.992556 DQ097680.1.1.1395~0.98263 KX213923.1.1.1368~0.977668 AF402981.1.1.1457~0.977668 FJ638555.1.1.1430~0.972705	100	Bacteria;Nitrospirae;Thermodesulfovibrionia;Thermodesulfovibrionales;Thermodesulfovibrionaceae;Thermodesulfovibrio;	830	0	0	0	0	0	0	0	0	0	0	0	0	0	0	0	0	0	0	0	0	0	0	0	0	0	0	0	0	0	0	0	0	0	0	0	0	0	0	0	0	0	0	0	0
OTU_444	397	EF507903.1.1.1354~0.97733 HM595394.1.1.1443~0.972292	97	Bacteria;Firmicutes;Clostridia;Thermoanaerobacterales;Thermoanaerobacteraceae;Caldanaerobius;	1169	0	0	0	0	0	0	0	0	0	0	2	0	0	0	0	0	0	0	0	329	0	0	0	0	0	0	0	0	0	0	1	0	0	0	0	0	5	812	0	0	0	0	0	15
OTU_403	422	KM373133.1.1.1247~0.992891 FJ638575.1.1.1384~0.983412 KT167044.1.1.1380~0.962085	99.2891	Bacteria;Bacteroidetes;Bacteroidia;Bacteroidales;Bacteroidetes vadinHA17;	797	0	0	0	0	0	0	0	0	0	0	0	0	0	0	0	0	0	0	0	0	0	0	0	0	0	0	0	0	0	0	0	0	0	0	0	0	0	0	0	0	0	0	0	0
OTU_458	429	EU419167.1.1.1505~1 KM210555.1.1.1540~1 ARAS01000058.1.26132.27642~0.981352 JAFS01000001.1.65794.67304~0.97669 KJ439960.1.1.1520~0.974359 FJ638587.1.1.1385~0.972028 KM210554.1.1.1546~0.967366	100	Bacteria;Verrucomicrobia;Verrucomicrobiae;Methylacidiphilales;Methylacidiphilaceae;Candidatus Methylacidiphilum;	1242	0	0	0	8	10	24	0	0	0	0	0	0	2	0	1	0	0	1150	0	0	6	14	0	0	0	27	0	0	0	0	0	0	0	0	0	0	0	0	0	0	0	0	0	0
OTU_502	428	FN870310.1.1.1527~0.997664 JX434255.1.1.1541~0.955607	99.7664	Bacteria;Acidobacteria;Thermoanaerobaculia;Thermoanaerobaculales;Thermoanaerobaculaceae;TPD-58;	1318	0	0	0	0	0	0	0	0	0	0	0	0	0	0	0	0	0	0	0	0	0	5	0	0	0	0	0	0	0	0	0	0	0	0	0	0	0	0	0	0	0	3	33	0
OTU_447	424	JF737877.1.1.1498~0.997642 KC619551.1.1.1491~0.990566	99.7642	Bacteria;Planctomycetes;Phycisphaerae;Tepidisphaerales;CPla-3 termite group;	1013	0	0	0	0	0	0	0	0	0	0	0	0	23	0	0	0	0	0	0	0	0	0	0	0	0	0	0	0	0	0	0	0	0	0	0	0	0	0	0	0	0	0	0	0
OTU_377	402	D86511.1.1.1419~0.997512 JN982079.1.1.1466~0.997512 DQ303291.1.1.1448~0.997512 D30776.1.1.1413~0.995025 D30772.1.1.1413~0.995025 AB255120.1.1.1454~0.995025 EF446251.1.1.1450~0.995025 FTNE01000060.1.353.1847~0.995025 KC924944.1.1.1343~0.995025 EU038060.1.1.1466~0.992537	99.7512	Bacteria;Proteobacteria;Alphaproteobacteria;Acetobacterales;Acetobacteraceae;Acidiphilium;	803	506	0	0	0	0	0	0	0	0	0	0	0	1	0	0	0	0	1	32	0	0	0	0	0	0	7	0	10	0	0	0	0	0	0	0	0	6	0	0	12	0	0	0	0
OTU_664	402	HM004609.1.1.1431~0.997512 FJ748763.1.1.1495~0.995025 EU851048.1.1.1480~0.992537 HE582761.1.1.1531~0.992537 AB374120.1.1.1386~0.992537 HG970170.2.1.1524~0.992537 FR749973.1.1.1465~0.992537 HM004593.1.1.1440~0.992537 DQ115806.1.1.1496~0.992537 AB434897.1.1.1463~0.992537	99.7512	Bacteria;Firmicutes;Clostridia;Thermoanaerobacterales;Thermoanaerobacteraceae;Caldanaerobacter;	879	155	91	7	17	28	47	32	179	44	7	6	189	14	0	0	0	0	0	0	14	0	0	0	0	0	0	0	0	0	0	0	0	0	0	0	0	0	0	0	0	0	0	0	0
OTU_470	419	KM386664.1.1.1322~0.988067 JF935195.1.1.1502~0.973747 JAFN01000001.1.554092.555614~0.957041 JF802205.1.1.1503~0.957041	98.3373	Bacteria;Proteobacteria;Deltaproteobacteria;Deltaproteobacteria Incertae Sedis;Unknown Family;Deferrisoma;	853	0	0	0	0	0	0	0	0	0	0	0	0	0	0	0	0	0	0	0	0	0	0	0	0	0	0	0	0	0	0	0	0	0	0	0	0	0	0	0	0	0	0	0	0
OTU_532	426	KJ907765.1.1.1530~0.974178 GQ141761.1.1.1313~0.971831 AF523887.1.1.1296~0.969484 EF409834.1.1.1504~0.969484 DQ458022.1.1.1363~0.967136	96.9626	Bacteria;Proteobacteria;Gammaproteobacteria;Acidithiobacillales;Acidithiobacillaceae;RCP1-48;	1050	0	0	2	0	1	512	0	0	0	14	0	1	8	0	4	2	0	188	3	0	95	8	0	0	0	12	0	163	0	0	0	0	0	0	0	1	0	1	0	0	0	3	0	0
OTU_460	385	KM221260.1.1.943~0.98961 DQ243747.2.1.1388~0.984416 AY861997.1.1.1146~0.984416	98.961	Archaea;Crenarchaeota;Thermoprotei;Geoarchaeales;	956	0	0	0	0	0	0	0	0	0	0	0	0	0	0	0	0	0	0	0	0	0	0	0	0	0	0	0	0	8	75	62	37	0	0	2	0	0	0	0	0	0	21	0	0
OTU_398	428		89.0443	Unclassified;	804	0	0	0	0	0	0	0	0	0	0	0	0	0	0	0	0	0	0	0	0	0	0	0	0	0	0	0	0	0	0	0	0	0	0	0	0	0	0	0	0	0	0	0	0
OTU_378	428		85.7809	Unclassified;	809	0	0	0	0	0	0	0	0	0	0	432	0	0	0	0	0	0	0	0	0	0	0	0	0	0	0	0	0	0	0	0	0	0	0	0	0	0	0	0	0	1	0	1	0
OTU_388	414	KF939362.1.1.1496~0.997585 KF939351.1.1.1496~0.995169 KM585450.1.1.1439~0.992754 FJ936961.1.1.1494~0.990338 KM585459.1.1.1439~0.990338 FJ936967.1.1.1494~0.968599	99.7585	Bacteria;Acidobacteria;Aminicenantia;Aminicenantales;	808	0	0	0	0	0	0	0	0	0	0	0	0	0	0	0	0	0	0	0	0	0	0	0	0	0	0	0	0	0	0	0	0	0	0	0	0	0	0	0	0	0	0	0	0
OTU_522	427	EU705257.1.1.1276~1 EU706213.1.1.1239~1 FNPE01000054.1.80.1616~1 EU706090.1.1.1246~1 EU705816.1.1.1232~1 FJ192516.1.1.1493~1 KM978246.1.1.1525~1 FJ192433.1.1.1497~1 FJ192900.1.1.1468~1 EU704981.1.1.1261~1	100	Bacteria;Proteobacteria;Gammaproteobacteria;Betaproteobacteriales;Burkholderiaceae;Delftia;	952	0	10	0	0	0	0	0	0	0	0	0	0	0	0	0	0	0	0	0	0	0	0	0	0	0	0	0	0	0	0	0	0	0	0	0	0	0	0	95	0	0	0	0	0
OTU_489	405	KJ479789.1.1.1454~0.967901 HM595382.1.1.1490~0.953086	96.7901	Bacteria;Firmicutes;Clostridia;Thermoanaerobacterales;Family III;Caldicellulosiruptor;	791	0	0	0	0	0	0	0	0	0	0	0	0	0	0	0	0	0	0	0	3	0	0	0	0	0	0	0	0	0	0	0	0	0	0	0	0	0	0	0	0	0	0	0	0
OTU_473	403	GU113056.1.1.1484~0.987593	98.5148	Bacteria;Chloroflexi;Ktedonobacteria;Ktedonobacterales;Ktedonobacteraceae;FCPS473;	1062	0	0	0	0	0	0	0	0	0	0	0	0	0	17	0	3	0	0	0	0	0	14	0	0	0	0	990	12	0	0	0	0	0	0	0	0	4	0	0	0	0	0	0	0
OTU_484	403		93.7965	Unclassified;	864	0	0	0	0	0	0	0	0	0	0	0	0	0	0	0	0	0	0	0	0	0	0	0	0	0	0	0	0	0	0	0	0	0	0	0	0	0	0	0	0	0	0	0	0
OTU_402	402	HM186556.1.1.1338~0.965174 JX504968.1.1.1422~0.962687 JF833502.1.1.1468~0.962687 EU134196.1.1.1331~0.962687 KP299826.1.1.1454~0.960199 KR779675.1.1.1326~0.960199 JF124601.1.1.1321~0.957711 KJ750921.1.1.1366~0.957711 HM187036.1.1.1336~0.957711 JX505063.1.1.1422~0.957711	96.5174	Bacteria;Chloroflexi;KD4-96;	1072	0	0	2	0	0	0	0	0	0	0	3	15	4	5	0	4	0	0	31	0	0	181	0	7	0	14	547	11	0	0	0	1	0	0	0	0	5	0	0	0	0	2	0	0
OTU_410	404	KX501165.1.1.1480~0.987624 KC620905.1.1.1512~0.980198 KF515266.1.1.1479~0.980198 EU370318.1.1.1381~0.980198 GQ402557.1.1.1441~0.977723 AY345538.1.1.1486~0.977723 GQ402621.1.1.1441~0.975248 JN656920.1.1.1481~0.972772 HQ420140.1.1.1474~0.972772 HQ420135.1.1.1462~0.972772	98.7624	Bacteria;Actinobacteria;Acidimicrobiia;uncultured;	1065	0	0	0	0	2	8	0	0	0	0	0	0	56	5	0	0	0	78	3	0	0	41	0	0	0	0	7	3	0	3	3	3	0	0	0	0	0	0	0	0	0	12	78	0
OTU_9443	390	AB931065.1.1.1348~0.984615 JX428650.1.1.1034~0.979487 AB600331.1.1.1348~0.979487 EF558679.1.1.1035~0.979487 JX428648.1.1.1034~0.979487 AB930962.1.1.1340~0.976923 AQVK01000046.1.1388.2849~0.976923 AB930976.1.1.1340~0.976923 JX428646.1.1.1038~0.974359 AB930964.1.1.1335~0.971795	98.4615	Archaea;Euryarchaeota;Thermoplasmata;Thermoplasmatales;BSLdp215;	7586	6	1	50	188	369	70	1	1	47	20	50	58	2	603	13	47	76	2097	431	170	331	59	4	77	0	118	0	724	6	262	334	356	0	0	1	293	29	4	0	26	30	38	4	0
OTU_416	411		85.0242	Unclassified;	779	0	0	0	0	0	0	0	0	0	0	0	0	0	0	0	0	0	0	0	0	0	0	0	0	0	0	0	0	0	0	0	0	0	0	0	0	0	0	0	0	0	0	0	0
OTU_390	403	KJ535426.1.1.1383~0.98263 HM992549.1.1.1295~0.950372	98.0198	Bacteria;Chloroflexi;Anaerolineae;MSB-5E12;	739	0	0	0	0	0	0	0	0	0	0	0	0	0	0	0	0	0	0	0	0	0	0	0	0	0	0	0	0	0	0	0	0	0	0	0	0	0	0	0	0	0	0	0	0
OTU_436	423		84.1981	Unclassified;	907	0	0	0	0	0	0	0	0	0	0	0	0	0	0	0	0	0	0	0	0	0	0	0	0	0	0	0	0	0	0	0	0	0	0	0	0	0	0	0	0	0	0	0	0
OTU_783	427	AY599723.1.1.1481~0.983607 FJ685993.1.1.1233~0.983607 JX133537.2.1.1492~0.983607 JF496433.1.1.1414~0.981265 KF037843.1.1.1498~0.981265 AF534196.1.1.1453~0.981265 JF319283.1.1.1453~0.981265 HM053474.2.1.1434~0.981265 KC464857.1.1.1431~0.981265 AY965999.1.1.1470~0.981265	98.3607	Bacteria;Proteobacteria;Gammaproteobacteria;Betaproteobacteriales;Burkholderiaceae;	982	0	0	0	0	0	0	0	0	0	0	0	0	0	0	969	5	0	0	5	0	0	0	0	0	0	0	0	3	0	0	0	0	0	0	0	0	0	0	0	0	0	0	0	0
OTU_404	384	AY882678.2.1.1022~0.976562 DQ924842.1.1.1327~0.953125	97.4026	Archaea;Crenarchaeota;Thermoprotei;Geoarchaeales;	872	0	0	21	0	0	366	0	0	0	2	1	16	0	54	11	18	0	56	19	0	0	70	2	0	0	1	68	31	0	0	0	1	0	0	0	1	0	0	0	0	1	0	0	0
OTU_409	403		76.4852	Unclassified;	708	0	0	0	0	0	0	0	0	0	0	669	0	0	0	0	0	0	0	0	1	0	0	0	0	0	0	0	0	0	0	0	0	0	0	0	0	0	0	0	0	0	2	1	0
OTU_472	426	FN870309.1.1.1516~0.99061 GQ402808.1.1.1475~0.974178 GU127738.1.1.1483~0.971831 GQ402622.1.1.1475~0.969484 FJ466331.1.1.1367~0.969484 FJ466147.1.1.1421~0.967136 FJ466366.1.1.1478~0.967136 FJ466192.1.1.1456~0.967136 AF523995.1.1.1309~0.957747 AB364854.1.1.1479~0.957747	99.061	Bacteria;Verrucomicrobia;Verrucomicrobiae;Pedosphaerales;Pedosphaeraceae;	983	0	0	0	0	0	0	0	0	0	0	0	0	0	0	0	0	0	0	0	0	0	0	0	0	0	0	0	0	0	0	0	0	0	0	0	0	0	0	0	0	0	0	0	0
OTU_544	402	AB302405.2.1.1498~0.995025 AM888289.1.1.1501~0.99005 AB752315.1.1.1446~0.985075 JF935227.1.1.1495~0.985075 JN881645.1.1.1504~0.985075 JN881648.1.1.1500~0.980099 AM888288.1.1.1485~0.977612 JNLL01000001.1.324460.325982~0.975124 AB773896.1.1.1413~0.972637 AB086419.1.1.1507~0.970149	99.5025	Bacteria;Aquificae;Aquificae;Hydrogenothermales;Hydrogenothermaceae;	739	0	0	0	0	0	0	0	0	0	0	0	0	0	0	0	0	0	0	0	0	0	0	0	0	0	0	0	0	0	0	0	0	0	0	0	0	0	0	0	0	0	0	0	0
OTU_408	420		73.8717	Unclassified;	797	0	1	0	10	0	0	0	0	0	0	0	22	0	0	0	0	0	0	0	0	0	0	0	0	0	0	0	0	0	0	0	0	0	0	0	0	0	0	0	0	0	0	0	0
OTU_528	405		94.5813	Unclassified;	1008	0	0	0	0	0	0	0	0	0	0	0	0	0	0	0	0	0	0	0	0	0	0	0	0	0	0	1008	0	0	0	0	0	0	0	0	0	0	0	0	0	0	0	0	0
OTU_531	426		91.1215	Unclassified;	797	0	0	0	0	0	0	0	0	0	0	0	0	0	0	0	0	0	0	0	0	0	0	0	0	0	0	0	0	0	0	0	0	0	0	0	0	0	0	0	0	0	0	0	0
OTU_461	427	EU638605.1.1.1379~0.971897	96.0648	Bacteria;Firmicutes;Clostridia;D8A-2;	944	0	0	0	0	0	6	0	0	0	0	7	0	0	0	0	0	5	0	3	919	0	0	0	0	0	0	0	0	0	0	0	0	0	0	0	1	0	0	0	0	0	0	0	0
OTU_591	402		82.7586	Unclassified;	795	0	0	0	0	0	173	0	0	0	35	0	1	0	0	0	0	0	98	45	0	179	0	0	0	0	0	0	51	0	0	0	0	0	0	0	0	0	0	0	0	0	7	0	0
OTU_437	384	KP204545.1.1.1435~0.994792 AF523939.1.1.1427~0.96875 AB600367.1.1.915~0.966146 EF396246.1.1.1344~0.966146 EF446193.1.1.1447~0.963542 FJ228389.1.1.1343~0.963542 DQ857286.1.1.1120~0.963542 HM745448.1.1.1432~0.963542 HM745465.1.1.1431~0.963542 KC537636.1.1.918~0.963542	99.4792	Archaea;Euryarchaeota;Thermoplasmata;uncultured;	808	0	0	0	0	0	370	0	0	0	0	0	0	0	0	0	0	0	0	0	0	0	9	0	0	0	0	426	0	0	0	0	0	0	0	0	0	0	0	0	0	0	0	0	0
OTU_493	427	HQ682060.1.1.1470~1 AY578170.1.1.1463~1 JX530173.1.1.1436~1 HQ682024.1.1.1499~1 HQ011399.1.1.1499~1 FM213071.1.1.1522~0.997658 HQ682009.1.1.1491~0.997658 EU234257.2.1.1498~0.995316 EU234236.2.1.1495~0.995316 HM584348.1.1.1499~0.995316	100	Bacteria;Proteobacteria;Gammaproteobacteria;Betaproteobacteriales;Hydrogenophilaceae;Thiobacillus;	928	0	0	0	0	0	0	0	0	0	0	0	0	0	0	5	0	0	0	869	1	0	0	0	0	0	0	5	0	0	0	0	0	0	0	0	0	0	0	0	0	0	0	0	0
OTU_546	415	Y18406.1.1.1472~0.99759 Y18407.1.1.1472~0.995181 AF407748.1.1.1507~0.995181 Y18408.1.1.1472~0.992771 AF407681.1.1.1520~0.992771 AF407682.1.1.1521~0.990361 EU740979.1.1.1476~0.990361 AF407676.1.1.1521~0.987952 KC237719.1.1.1515~0.985542 JTJB01000036.1.132367.133892~0.983133	99.759	Bacteria;Deinococcus-Thermus;Deinococci;Thermales;Thermaceae;Thermus;	798	0	0	0	0	0	0	0	0	0	0	0	0	0	0	0	0	0	0	0	0	0	0	0	0	0	0	0	0	0	0	0	0	0	0	0	0	0	0	0	0	0	0	0	0
OTU_419	403	MAVV01000012.1.7313.8835~0.965261 AB477993.1.1.1497~0.965261 EF081294.1.1.1518~0.960298 KP784734.1.1.1499~0.960298 KX213923.1.1.1368~0.960298 GQ844371.1.1.1500~0.957816 GQ844353.1.1.1509~0.957816 GQ844338.1.1.1498~0.957816 EF205519.1.1.1458~0.957816 KF548207.1.1.1446~0.957816	96.5261	Bacteria;Nitrospirae;Thermodesulfovibrionia;Thermodesulfovibrionales;Thermodesulfovibrionaceae;Thermodesulfovibrio;	697	0	0	0	0	0	0	0	0	0	0	0	0	0	0	0	0	0	0	0	0	0	0	0	0	0	0	0	0	0	0	0	0	0	0	0	0	0	0	0	0	0	0	0	7
OTU_449	420		79.6209	Unclassified;	834	0	0	0	0	0	0	0	0	0	0	5	0	0	0	0	0	0	0	0	0	0	0	0	0	0	0	0	0	0	15	51	37	0	0	0	0	0	0	0	0	0	0	0	0
OTU_407	422		93.3649	Unclassified;	724	0	0	0	0	0	0	0	0	0	0	0	0	0	0	0	0	0	0	0	0	0	0	0	0	0	0	0	0	0	0	0	0	0	0	0	0	0	0	0	0	0	0	0	0
OTU_485	428		90.4206	Unclassified;	884	0	0	0	0	0	0	0	0	0	0	0	0	0	0	0	0	0	0	0	0	0	0	0	0	0	0	0	0	0	0	0	0	0	0	0	0	0	0	0	0	0	0	0	0
OTU_757	428		93.4579	Unclassified;	812	0	0	0	0	0	0	0	0	0	0	0	0	0	0	0	0	0	0	0	0	0	0	0	0	0	0	0	0	0	0	0	0	0	0	0	0	0	0	0	0	0	0	0	0
OTU_611	420	KX213971.1.1.1396~0.978571 KF923327.1.1.1467~0.971429 DQ490008.1.1.1320~0.969048 EU490265.1.1.1467~0.957143 GU437722.1.1.1305~0.954762	97.1631	Bacteria;GAL15;	796	0	0	0	0	0	0	0	0	0	0	0	0	0	0	0	0	0	0	0	0	0	0	0	0	0	0	0	0	0	0	0	0	0	0	0	0	0	0	0	0	0	0	0	0
OTU_452	428	HF677557.1.1.1379~0.988318	98.8318	Bacteria;Proteobacteria;Deltaproteobacteria;Myxococcales;bacteriap25;	1240	0	0	0	28	86	60	0	0	0	0	8	0	159	0	0	0	0	0	0	0	0	7	0	0	0	1	0	0	0	4	4	31	0	0	0	0	0	0	0	0	0	66	633	0
OTU_426	427	AB180657.1.1.1452~1 KC437361.1.1.1498~0.997658 KM221460.1.1.1498~0.997658 AF026985.1.1.1458~0.957845 HM145961.1.1.1390~0.953162 KJ877544.1.1.1355~0.953162 FJ484485.1.1.1349~0.95082	100	Bacteria;Proteobacteria;Gammaproteobacteria;Betaproteobacteriales;Hydrogenophilaceae;	763	0	0	0	0	0	0	0	0	0	0	0	1	0	0	193	33	0	0	0	0	0	0	0	0	0	0	0	0	0	0	0	0	0	0	0	0	0	0	0	0	0	0	0	0
OTU_445	404	GU062126.1.1.1447~1 GU062115.1.1.1447~1 GU119357.1.1.1408~1 GU118501.1.1.1409~1 GU118508.1.1.1409~1 GU119486.1.1.1408~1 KM520438.1.1.1303~1 KM520583.1.1.1303~1 KM520395.1.1.1303~1 GU119365.1.1.1408~1	100	Bacteria;Cyanobacteria;Oxyphotobacteria;Synechococcales;Cyanobiaceae;Synechococcus CC9902;	1103	0	0	0	0	0	0	0	0	0	0	0	0	0	0	0	0	0	0	0	0	0	0	0	0	0	0	2	0	75	0	0	0	205	1	9	4	1	25	35	677	1	0	1	8
OTU_483	404		94.0594	Unclassified;	854	0	0	0	0	0	78	0	0	0	0	0	0	0	0	0	2	0	0	8	0	0	28	0	0	0	0	718	6	0	0	0	0	0	0	0	1	0	0	0	0	0	0	0	0
OTU_434	384	KP784727.1.1.1469~1 KM221242.1.1.942~1 L25301.1.1.1341~0.997396 LT575995.1.1.923~0.989583 AY861964.1.1.1258~0.96875 KM373088.1.1.1321~0.963542 HM041917.1.1.1468~0.963542 KM373104.1.1.1467~0.958333 KP341412.1.1.904~0.958333 JX576150.1.1.946~0.958333	100	Archaea;Crenarchaeota;	688	0	0	0	0	0	0	0	0	0	0	2	0	0	0	0	0	0	0	0	4	0	0	0	0	0	0	0	0	0	5	10	9	0	0	0	0	0	0	0	0	2	0	0	10
OTU_524	404	EU370318.1.1.1381~0.990099 KX501165.1.1.1480~0.987624 KF515266.1.1.1479~0.985148 KC620905.1.1.1512~0.985148 HQ420140.1.1.1474~0.982673 HQ420135.1.1.1462~0.982673 AY345538.1.1.1486~0.980198 X92701.1.1.1346~0.980198 HE604028.1.1.1481~0.980198 JF807637.1.1.1483~0.980198	99.0099	Bacteria;Actinobacteria;Acidimicrobiia;uncultured;	800	0	0	0	0	0	0	0	0	0	0	0	0	0	0	0	0	0	0	4	0	0	0	0	0	0	0	60	0	0	0	0	0	0	0	0	0	0	0	0	0	0	0	0	0
OTU_429	404	JF737887.1.1.1491~0.997525 HE604091.1.1.1488~0.995049 AY326627.1.1.1447~0.990099 AB821189.1.1.1487~0.985148 GU167988.1.1.1472~0.982673 DQ906076.1.1.1483~0.982673 EU370302.1.1.1391~0.980198 DQ179000.2.1.1346~0.977723 GU168003.1.1.1485~0.977723 JF429108.1.1.1507~0.972772	99.7525	Bacteria;Actinobacteria;Acidimicrobiia;IMCC26256;	719	0	0	0	0	0	530	0	0	0	1	0	0	55	1	0	0	0	0	3	14	0	0	4	0	0	2	0	4	0	0	0	0	0	0	0	0	0	0	0	0	0	0	0	0
OTU_637	427	JX233516.1.1.1454~1 MF072535.1.1.1220~1 AB542369.1.1.1463~0.997658 AB542387.1.1.1454~0.997658 GQ504718.1.1.1501~0.997658 JN196538.1.1.1479~0.997658 AB212231.1.1.1489~0.997658 LN564793.1.1.1366~0.997658 JN196539.1.1.1479~0.997658 AF301897.1.1.1453~0.995316	100	Bacteria;Proteobacteria;Gammaproteobacteria;Betaproteobacteriales;Burkholderiaceae;Cupriavidus;	854	0	0	0	0	0	0	0	0	0	0	0	0	0	0	0	0	0	0	0	0	0	0	0	0	0	0	6	0	0	0	0	0	0	0	0	0	0	0	0	0	0	0	0	0
OTU_973	419		89.5487	Unclassified;	1453	0	0	4	1	1	0	0	0	0	1	10	0	0	5	161	5	0	58	29	5	6	15	0	12	0	16	0	652	0	10	15	16	0	0	0	16	149	34	0	0	1	0	0	0
OTU_474	420	KT167039.1.1.1386~0.954762	95.0237	Bacteria;Armatimonadetes;	781	0	0	0	0	0	0	0	0	0	0	0	0	0	0	0	0	0	0	0	0	0	0	0	0	0	0	0	0	0	0	0	0	0	0	0	0	0	0	0	0	0	0	0	0
OTU_422	402	KY984240.1.1.1321~0.957711 KY984242.1.1.1468~0.957711 HM062455.1.1.1421~0.955224 AB672228.1.1.1423~0.952736	95.5335	Bacteria;Acidobacteria;Acidobacteriia;Solibacterales;Solibacteraceae (Subgroup 3);Bryobacter;	646	0	0	0	0	0	0	0	0	0	0	67	0	0	0	0	0	0	0	0	7	0	0	0	0	0	0	0	0	0	0	0	0	0	0	0	0	2	0	0	0	0	0	1	0
OTU_448	430	EU050690.1.1.1454~0.976744 JQ088371.1.1.1553~0.967442	97.6744	Bacteria;Caldiserica;Caldisericia;Caldisericales;TTA-B15;	782	0	0	0	0	0	0	0	0	0	0	12	0	0	0	0	0	0	0	0	4	0	0	0	0	0	0	0	0	0	0	0	0	0	0	0	0	0	0	0	0	2	0	0	47
OTU_610	328		83.5866	Unclassified;	808	0	0	0	0	0	0	0	0	0	1	128	0	0	0	0	0	0	0	0	0	0	0	0	0	0	0	0	0	2	9	0	10	0	0	0	0	0	0	0	0	0	53	366	0
OTU_997	403		92.1182	Unclassified;	1201	0	0	0	0	0	0	0	0	0	0	0	0	0	0	0	0	0	0	0	0	0	2	0	0	0	0	1199	0	0	0	0	0	0	0	0	0	0	0	0	0	0	0	0	0
OTU_548	406	AB661578.1.1.1406~0.997537 JF733402.1.1.1443~0.990148 JF733401.1.1.1443~0.990148 KC358525.1.1.1223~0.987685 FJ638592.1.1.1354~0.987685 KC509523.1.114757.116238~0.985222 KF101852.1.1.1303~0.985222 KC509523.1.65345.66827~0.985222 AY168726.2.1.1423~0.985222 HM269542.1.1.1303~0.982759	99.7537	Bacteria;Cyanobacteria;Oxyphotobacteria;Chloroplast;	610	0	0	0	0	0	0	0	0	0	0	0	0	0	0	0	0	0	0	0	0	0	0	0	0	0	0	0	0	0	0	0	0	0	0	0	0	0	0	0	0	0	0	0	0
OTU_424	414	JF935189.1.1.1454~0.951691	94.7115	Bacteria;Synergistetes;Synergistia;Synergistales;Synergistaceae;uncultured;	671	0	0	0	0	0	0	0	0	0	0	0	0	0	0	0	0	0	0	0	0	0	0	0	0	0	0	0	0	0	0	0	0	0	0	0	0	0	0	0	0	0	0	0	0
OTU_801	402	HM062463.1.1.1418~1 HM062464.1.1.1419~1 FJ538164.1.1.1471~1 FJ466379.1.1.1414~0.997512 AJ292574.1.1.1463~0.997512 FJ466445.1.1.1387~0.997512 JF428978.1.1.1444~0.997512 FJ466190.1.1.1411~0.997512 KM200392.1.1.1461~0.997512 FJ466417.1.1.1417~0.997512	100	Bacteria;Acidobacteria;Acidobacteriia;Acidobacteriales;Acidobacteriaceae (Subgroup 1);	817	4	0	0	0	0	0	0	0	0	0	0	0	5	0	3	0	0	0	0	0	0	9	0	0	0	2	571	5	0	0	1	0	0	0	0	0	0	0	0	0	0	1	0	0
OTU_442	405		94.8148	Unclassified;	732	0	0	0	0	0	0	0	0	0	0	501	6	0	0	0	0	0	0	0	105	0	0	0	0	0	24	0	0	0	1	1	0	0	0	0	0	1	0	0	0	0	1	37	0
OTU_496	402	LN880511.1.1.1494~1 LN880461.1.1.1359~1 FR846979.1.1.1281~1 KC924939.1.1.1365~1 HE604025.1.1.1466~1 HE603992.1.1.1453~0.997512 FR720652.1.1.1422~0.997512 AB637075.1.1.1458~0.997512 HF677560.1.1.1320~0.997512 FR846985.1.1.1281~0.997512	100	Bacteria;Acidobacteria;Acidobacteriia;Acidobacteriales;Acidobacteriaceae (Subgroup 1);Granulicella;	670	202	0	0	0	0	0	0	0	0	0	0	0	0	0	0	0	0	0	0	0	0	0	0	0	0	0	0	1	0	0	0	0	0	0	0	0	0	0	0	0	0	0	0	0
OTU_651	384	AB600343.1.1.1375~0.986979 HM150090.1.1.943~0.984375 HE574566.1.28426.29900~0.984375 HM150088.1.1.943~0.984375 HE574567.1.17478.18953~0.981771 FJ797319.1.1.1336~0.981771 EF156538.1.1.1335~0.979167 EF156498.1.1.1350~0.979167 EF156492.1.1.1207~0.979167 FJ797340.1.1.1336~0.979167	98.6979	Archaea;Crenarchaeota;Crenarchaeota Incertae Sedis;Aigarchaeales;Terrestrial Hot Spring Gp(THSCG);	869	0	0	30	0	0	0	13	0	3	1	0	19	0	14	53	0	19	87	2	14	15	7	11	113	0	6	0	415	0	1	6	2	0	0	0	0	1	1	0	4	0	1	0	0
OTU_476	405	HG794414.1.1.1629~0.987654 LM643763.1.1.1386~0.987654 U33455.1.1.1392~0.987654 HM228398.1.1.1516~0.985185 FJ469334.1.1.1212~0.985185 HG380099.1.1.1596~0.982716 EF494253.1.1.1605~0.982716 DQ208688.1.1.1505~0.980247 U33456.1.1.1392~0.980247 HG794415.1.1.1628~0.980247	98.7654	Bacteria;Firmicutes;Clostridia;Clostridiales;Peptococcaceae;Desulfotomaculum;	929	0	0	0	0	0	0	0	0	0	0	0	0	0	0	0	0	0	0	0	530	0	0	0	0	0	0	0	0	0	29	4	6	0	0	0	0	0	212	0	0	0	4	0	10
OTU_1592	405		90.8867	Unclassified;	1884	0	0	0	0	0	0	0	0	0	0	8	0	0	0	0	6	0	0	0	0	0	9	0	0	0	0	1825	1	0	0	0	0	0	0	0	0	5	0	0	0	0	0	2	0
OTU_592	427	HM446103.1.1.1463~0.990632 KJ623629.1.1.1499~0.978923 AB425068.1.1.1530~0.978923 LC115045.1.1.1460~0.976581 JF418141.1.1.1320~0.976581 KC620623.1.1.1500~0.976581 KC620603.1.1.1504~0.976581 KC620591.1.1.1500~0.974239 AF407390.1.1.1446~0.974239 KC620633.1.1.1500~0.974239	99.0632	Bacteria;Proteobacteria;Gammaproteobacteria;Betaproteobacteriales;Sulfuricellaceae;Sulfuriferula;	762	0	0	0	0	0	0	0	0	0	0	0	0	0	0	0	0	0	0	0	0	0	0	0	0	0	0	1	0	0	0	0	0	0	0	0	0	0	0	0	0	0	0	0	0
OTU_499	403	EU043729.1.1.1370~0.965261	96.5261	Bacteria;Chloroflexi;Ktedonobacteria;Ktedonobacterales;	753	0	0	0	0	0	0	0	0	0	0	0	0	0	0	0	0	0	0	0	0	0	0	0	0	0	0	752	0	0	0	0	0	0	0	0	0	0	0	0	0	0	0	0	0
OTU_462	429	AP014945.1.1135816.1137394~0.972028 LC055107.1.1.1494~0.972028 JF935209.1.1.1531~0.958042	96.9767	Bacteria;Proteobacteria;Deltaproteobacteria;Thermodesulfobacteriales;Thermodesulfobacteriaceae;Caldimicrobium;	704	0	0	0	0	0	0	0	0	0	0	0	0	0	0	0	0	0	0	0	0	0	0	0	0	0	0	0	0	0	0	0	0	0	0	0	0	0	0	0	0	0	0	0	0
OTU_457	403		93.0521	Unclassified;	796	0	0	1	0	0	0	0	0	0	0	0	0	0	4	0	4	0	10	0	0	0	35	0	0	0	0	0	688	0	4	5	2	0	0	0	4	0	22	0	0	0	0	0	0
OTU_455	424	DQ490001.1.1.1316~1 AP011670.1.32613.34176~0.995283 KP784749.1.1.1534~0.988208 HM641001.1.1.1528~0.988208 HM448259.1.1.1459~0.985849 DQ645247.1.1.1533~0.974057	100	Bacteria;Acidobacteria;Blastocatellia (Subgroup 4);11-24;	723	0	0	0	0	0	0	0	0	0	0	0	0	0	0	0	0	0	0	0	0	0	0	0	0	0	0	0	0	0	0	0	0	0	0	0	0	0	0	0	0	0	0	0	0
OTU_554	427		91.3349	Unclassified;	809	0	0	0	0	0	0	0	0	0	0	130	0	0	0	0	0	0	0	0	456	0	0	0	0	0	0	0	0	0	0	0	0	0	0	0	0	25	0	0	0	0	0	6	0
OTU_516	429	DQ834031.1.1.1365~0.997669 KM410316.1.1.1455~0.993007 JX459043.1.1.1537~0.986014 KT803966.1.1.1540~0.986014 DQ834033.1.1.1361~0.983683 AB898788.1.1.1500~0.983683 JX459039.1.1.1541~0.979021 AF232923.1.1.1353~0.97669	99.7669	Bacteria;Thermotogae;Thermotogae;Mesoaciditogales;Mesoaciditogaceae;Mesoaciditoga;	780	0	0	0	0	2	3	0	0	0	0	0	0	221	0	0	0	0	4	0	6	0	0	0	0	0	0	0	0	0	0	0	0	0	0	0	0	0	0	0	0	0	0	1	0
OTU_488	402	KT072547.1.1.1456~0.99005 AB476704.1.1.1481~0.987562 KT072569.1.1.1455~0.987562 KT072397.1.1.1455~0.987562 JX431949.1.1.1386~0.985075 EU642573.1.1.1404~0.985075 GQ355003.1.1.1450~0.985075 EU101218.1.1.1450~0.985075 KT072415.1.1.1453~0.985075 FPLP01005735.1.17.1312~0.985075	98.7593	Bacteria;Proteobacteria;Gammaproteobacteria;Thiotrichales;Thiotrichaceae;Thiothrix;	687	0	0	0	0	0	0	0	0	0	0	0	0	0	0	0	0	0	0	0	0	0	0	0	0	0	0	0	0	0	0	0	0	0	0	0	0	0	0	0	0	0	0	0	0
OTU_565	384	FJ228392.1.1.1341~0.96875 AB262703.1.1.1400~0.958333	96.875	Archaea;Euryarchaeota;Thermoplasmata;uncultured;	666	0	4	3	0	0	373	0	1	0	4	0	0	0	15	0	0	0	153	20	0	26	31	0	0	0	1	0	14	0	0	0	1	0	0	0	1	0	0	0	0	0	1	2	0
OTU_564	403	CU921294.1.1.1324~0.987593 CU922770.1.1.1323~0.987593 KX213962.1.1.1340~0.987593 JQ996682.1.1.1499~0.98263 EF515619.1.1.1364~0.98263 EF515515.1.1.1363~0.98263 GQ182839.1.1.1362~0.98263 GQ182468.1.1.1364~0.98263 GQ182939.1.1.1232~0.977668 JN397969.1.1.1424~0.975186	98.7593	Bacteria;Chloroflexi;Anaerolineae;Anaerolineales;Anaerolineaceae;uncultured;	554	0	0	0	0	0	0	0	0	0	0	0	0	0	0	0	0	0	0	0	0	0	0	0	0	0	0	0	0	0	0	0	0	0	0	0	0	0	0	0	0	0	0	0	0
OTU_543	393		71.7884	Unclassified;	807	0	0	5	2	0	4	1	0	0	5	0	2	0	8	13	35	0	4	0	0	0	53	1	0	0	0	0	656	0	0	1	0	0	0	0	4	0	0	0	0	0	3	0	0
OTU_453	427	FPLL01007679.1.1.1508~0.95082 EF174279.1.1.1498~0.95082 FPLS01001177.1.9.1525~0.95082 FPLS01013161.1.14.1531~0.95082 FPLS01019758.1.30.1531~0.95082	95.082	Bacteria;Proteobacteria;Gammaproteobacteria;CCD24;	655	0	0	0	0	0	0	0	0	0	0	0	0	0	0	0	0	0	0	0	0	0	0	0	0	0	0	0	0	0	0	0	0	0	0	0	0	0	0	0	0	0	0	0	0
OTU_450	402	JN881606.1.1.1450~1 KX768747.1.1.1475~0.995025 KJ783160.1.1.1450~0.992537 DQ868669.1.1.1348~0.992537 AB330820.1.1.1374~0.992537 FJ644609.1.1.1321~0.992537 AB302354.1.1.1378~0.99005 DQ395628.1.1.1482~0.99005 KY117470.1.1.1433~0.987562 KM873631.1.1.1367~0.987562	100	Bacteria;Proteobacteria;Alphaproteobacteria;Sphingomonadales;Sphingomonadaceae;	565	0	0	0	0	0	0	0	0	0	0	0	0	0	0	0	0	0	0	0	0	0	0	0	0	0	0	0	0	0	0	0	0	0	0	0	0	0	0	0	0	0	0	0	0
OTU_443	428	LC124770.1.1.1488~0.955607	95.1163	Bacteria;Firmicutes;Clostridia;D8A-2;	704	0	0	0	0	0	0	1	0	0	0	180	0	0	0	0	0	0	0	3	0	0	0	0	0	0	1	0	0	0	0	0	0	0	0	0	0	0	0	0	0	0	1	8	0
OTU_466	388		84.8329	Unclassified;	622	0	0	0	0	0	0	0	0	0	0	0	0	0	0	0	0	0	0	0	0	0	0	0	0	0	0	0	0	0	0	0	0	0	0	0	0	0	0	0	0	0	0	0	0
OTU_551	384	AB600348.1.1.1343~0.992188	99.2188	Archaea;Euryarchaeota;Thermoplasmata;Thermoplasmatales;Thermoplasmataceae;uncultured;	677	0	0	0	17	19	290	0	0	0	15	0	31	4	0	0	6	0	34	31	0	22	0	0	0	0	1	0	10	1	1	1	5	0	0	0	0	0	0	0	0	0	15	173	0
OTU_501	404	KJ479868.1.1.1484~0.995049 KJ480575.1.1.1474~0.995049 KJ480427.1.1.1465~0.995049 KJ480714.1.1.1495~0.995049 KJ479826.1.1.1477~0.995049 KJ480552.1.1.1474~0.995049 KJ480211.1.1.1469~0.995049 KJ480152.1.1.1468~0.995049 KJ480538.1.1.1490~0.995049 KJ480577.1.1.1471~0.995049	99.5049	Bacteria;Firmicutes;Clostridia;Thermoanaerobacterales;Family III;Caldicellulosiruptor;	916	0	0	0	0	0	0	0	0	0	0	0	0	0	0	0	0	0	0	0	0	0	0	0	0	0	0	0	0	0	0	0	0	0	0	0	0	0	0	0	0	0	0	0	0
OTU_478	427	JN408939.1.1.1457~0.992974 JN408885.1.1.1455~0.990632 JF135969.1.1.1355~0.98829 KF836263.1.1.1495~0.983607 AJ786790.1.1.1473~0.983607 AJ786793.1.1.1486~0.983607 AJ289164.1.1.1476~0.983607 JF703567.1.1.1438~0.983607 DM169016.1.2.1495~0.983607 BBUL01000055.1.3960.5476~0.983607	99.2974	Bacteria;Proteobacteria;Gammaproteobacteria;Cellvibrionales;Cellvibrionaceae;Cellvibrio;	731	0	0	0	0	0	0	0	0	0	0	0	0	0	0	719	12	0	0	0	0	0	0	0	0	0	0	0	0	0	0	0	0	0	0	0	0	0	0	0	0	0	0	0	0
OTU_464	403	CU922397.1.1.1387~0.957816 CU921241.1.1.1385~0.957816	95.7816	Bacteria;Chloroflexi;Anaerolineae;RBG-13-54-9;	600	0	0	0	0	0	0	0	0	0	0	32	0	0	0	0	0	0	0	0	0	0	0	0	0	0	0	0	0	0	0	0	0	0	0	0	0	0	0	0	0	0	0	1	0
OTU_578	384	EF446195.1.1.1442~0.997396 KJ907757.1.1.1470~0.997396 FN429060.1.1.954~0.994792 AF544221.1.1.1448~0.992188 FN429059.1.1.1046~0.971354 ACXJ01010134.1.1076.2532~0.971354 EF535318.1.1.1034~0.971354 AB600341.1.1.1343~0.96875 DQ523826.1.1.1121~0.96875 ACXK01000051.1.16727.18183~0.966146	99.7396	Archaea;Euryarchaeota;Thermoplasmata;Thermoplasmatales;Thermoplasmataceae;A-plasma;	649	0	0	0	0	0	99	0	0	0	1	0	11	1	1	22	11	0	0	0	0	19	0	0	0	0	0	0	419	0	0	0	0	0	0	0	0	0	61	0	0	0	0	0	0
OTU_438	403	FJ901999.1.1.1238~0.950372	94.5679	Bacteria;Armatimonadetes;DG-56;	581	0	0	0	0	0	0	0	0	0	0	0	0	0	0	0	0	0	0	0	0	0	0	0	0	0	0	0	0	0	0	0	0	0	0	0	0	0	0	0	0	0	0	0	0
OTU_635	418	JF935176.1.1.1504~0.995215 KT152877.1.1.1503~0.985646 AF419670.1.1.1503~0.971292 GU189022.1.1.1462~0.964115	99.5215	Bacteria;Acidobacteria;Aminicenantia;Aminicenantales;	701	0	0	0	0	0	0	0	0	0	0	0	0	0	0	0	0	0	0	0	0	0	0	0	0	0	0	0	0	0	0	0	0	0	0	0	0	0	0	0	0	0	0	0	0
OTU_533	402	HQ904121.1.1.1449~0.997512 JN869081.1.1.1479~0.997512 KP835528.1.1.1410~0.995025 LC016778.1.1.2024~0.995025 HQ904180.1.1.1447~0.992537 AB527076.1.1.1386~0.992537 GU935353.1.1.1957~0.99005 AM709632.1.1.1446~0.987562 AF132778.1.1.1407~0.987562 GU935356.1.1.2032~0.987562	99.7512	Bacteria;Cyanobacteria;Oxyphotobacteria;Pseudanabaenales;Pseudanabaenaceae;Pseudanabaena PCC-7429;	634	0	0	0	0	0	0	0	0	0	0	0	0	0	0	0	0	0	0	0	0	0	0	0	0	0	0	0	0	0	0	0	0	0	0	0	0	0	0	0	0	0	0	0	0
OTU_481	427	DQ145964.1.1.1526~0.974239 DQ145974.1.1.1527~0.974239 DQ145972.1.1.1532~0.971897 DQ145968.1.1.1526~0.971897 KP204525.1.1.1492~0.953162 DQ146024.1.1.1522~0.95082	97.4239	Bacteria;Proteobacteria;Gammaproteobacteria;Betaproteobacteriales;	906	0	0	0	0	0	0	0	0	0	0	0	0	0	0	0	0	0	35	656	1	0	3	0	0	0	0	0	69	0	0	0	5	0	0	0	0	0	0	0	0	0	4	97	0
OTU_858	427	JN038834.1.1.1501~0.992974 FJ516971.1.1.1505~0.98829 JQ800920.1.1.1504~0.98829 GU208316.1.1.1504~0.983607 JQ801089.1.1.1504~0.983607 HQ860607.1.1.1449~0.978923 FJ516959.1.1.1505~0.978923 GU305823.1.1.1564~0.978923 FJ516798.1.1.1508~0.978923 FJ543009.1.1.1500~0.976581	99.2974	Bacteria;Verrucomicrobia;Verrucomicrobiae;Verrucomicrobiales;Rubritaleaceae;Luteolibacter;	524	0	0	0	0	0	0	0	0	0	0	0	0	0	0	0	0	0	0	0	0	0	0	0	0	0	0	0	0	0	0	0	0	0	0	0	0	0	0	0	0	0	0	0	0
OTU_468	427		92.9742	Unclassified;	584	0	0	0	0	0	0	0	0	0	0	0	0	0	0	0	0	0	0	0	0	0	0	0	0	0	0	0	0	0	0	0	0	0	0	0	0	0	0	0	0	0	0	0	0
OTU_463	421	KC867694.1.1.1483~0.995249 FN436058.1.1.1503~0.969121 KJ626488.1.1.1507~0.966746 KM373071.1.1.1503~0.961995 FN563401.1.1.1447~0.954869	99.5249	Bacteria;Planctomycetes;Planctomycetacia;Pirellulales;Pirellulaceae;Thermogutta;	625	0	0	0	0	0	0	0	1	0	0	0	0	0	0	0	0	0	0	0	0	0	0	0	0	0	0	0	0	0	0	0	0	0	0	0	0	0	0	0	0	0	0	0	0
OTU_2493	385		92.487	Unclassified;	1328	2	0	5	3	20	3	0	0	2	1	1	0	0	299	0	0	65	62	150	71	14	8	0	3	0	7	0	57	0	30	76	68	0	0	0	20	60	17	0	16	20	13	1	1
OTU_459	405	HQ674891.1.1.1485~0.982716 FJ466092.1.1.1415~0.975309 FJ466094.1.1.1462~0.965432 FJ466040.1.1.1401~0.965432 LC076737.1.1.1430~0.965432 AB464945.2.1.1441~0.965432 FJ465978.1.1.1476~0.960494 KM200512.1.1.1468~0.958025 JF219497.1.1.1337~0.955556 HQ622751.1.1.1477~0.953086	97.7887	Bacteria;Armatimonadetes;Armatimonadia;Armatimonadales;	551	549	0	0	0	0	2	0	0	0	0	0	0	0	0	0	0	0	0	0	0	0	0	0	0	0	0	0	0	0	0	0	0	0	0	0	0	0	0	0	0	0	0	0	0
OTU_511	402	JF935220.1.1.1462~0.99005 KM253222.1.1.1391~0.982587 KP334258.1.1.1461~0.982587 JN543507.1.1.1440~0.980099 KM882701.1.1.1310~0.980099 FPLS01001445.1.11.1472~0.980099 EF042585.2.1.1355~0.980099 KF035826.1.1.1422~0.980099 KM882742.1.1.1310~0.980099 FR846989.1.1.1281~0.980099	99.005	Bacteria;Acidobacteria;Acidobacteriia;Acidobacteriales;Acidobacteriaceae (Subgroup 1);	733	0	0	0	0	0	16	0	0	0	0	0	0	0	1	41	18	0	0	0	0	0	13	0	0	0	0	233	345	0	0	0	0	0	0	0	5	0	0	0	0	0	0	0	0
OTU_495	384	KX213943.1.1.1379~0.997396 KM221239.1.1.941~0.989583 KX213897.1.1.1374~0.981771 AY555815.1.1.1086~0.976562 EU924237.1.1.1338~0.971354 KM221281.1.1.941~0.971354 LT575983.1.1.926~0.96875 KP341423.1.1.901~0.966146 KP341538.1.1.915~0.958333	99.7396	Archaea;Crenarchaeota;Bathyarchaeia;	565	0	0	0	0	0	0	0	0	0	0	0	0	0	0	0	0	0	0	0	0	0	0	0	0	0	0	0	0	0	0	0	0	0	0	0	0	0	0	0	0	0	0	0	0
OTU_486	403		92.5743	Unclassified;	614	0	0	0	0	0	0	0	0	0	0	0	0	0	0	0	0	0	0	0	0	0	0	0	0	0	0	0	0	0	0	0	0	0	0	0	0	0	0	0	0	0	0	0	0
OTU_560	426	DQ463705.2.1.1495~0.962441	96.2441	Bacteria;Verrucomicrobia;Verrucomicrobiae;S-BQ2-57 soil group;	593	0	0	0	0	0	0	0	0	0	0	0	0	0	0	0	0	0	0	0	0	0	0	0	0	0	0	0	0	1	0	0	0	0	0	0	0	0	0	0	0	0	0	1	0
OTU_797	403	FJ821656.2.1.1454~0.985112 FJ936956.1.1.1469~0.98263	98.5112	Bacteria;Chloroflexi;Dehalococcoidia;GIF9;	664	0	0	0	0	0	0	0	0	0	0	0	0	0	0	0	0	0	0	0	0	0	0	0	0	0	0	0	0	0	0	0	0	0	0	0	0	0	0	0	0	0	0	0	0
OTU_540	404	AY753393.1.1.1456~0.982673 FR846926.1.1.1310~0.980198 KR779673.1.1.1298~0.980198 CU921049.1.1.1312~0.95297 KC329603.1.1.1455~0.95297 KF956463.1.1.1412~0.950495 LMZR01000034.1.4660.6149~0.950495 AB186887.1.1.1401~0.950495	98.2673	Bacteria;Chloroflexi;OLB14;	575	0	0	0	0	0	0	0	0	0	0	0	0	0	0	0	0	0	0	0	0	0	0	0	0	0	0	0	0	0	0	0	0	0	0	0	0	0	0	0	0	0	0	0	0
OTU_9563	428	EU156151.1.1.1527~0.983645 HM595379.1.1.1467~0.981308 AF402982.1.1.1489~0.978972 MDSU01000018.1.588584.590144~0.971963 CP007051.1.1537245.1538812~0.971963 Y16943.1.1.1526~0.971963 Y16941.1.1.1526~0.971963 X72768.1.1.1563~0.971963 FMYU01000002.1.150609.152181~0.971963 CP007051.1.1233750.1235317~0.971963	98.1352	Bacteria;Epsilonbacteraeota;Desulfurellia;Desulfurellales;Desulfurellaceae;Desulfurella;	4023	2	0	28	4	38	15	2	0	0	0	0	0	982	9	0	0	0	22	1	21	11	15	0	0	0	4	0	9	0	0	0	0	0	0	0	0	64	0	0	60	0	0	3	0
OTU_692	381	X90484.1.1.1422~0.979003 CP002535.1.1296061.1297559~0.979003 X89852.1.1.1428~0.979003 EU419162.1.1.1029~0.976378 D85505.1.1.1463~0.976378 D85506.1.1.1462~0.973753 AJ888030.1.1.996~0.973753 AJ634763.1.1.1042~0.971129 FJ797339.1.1.1331~0.952756 EU419153.1.1.1032~0.950131	97.9003	Archaea;Crenarchaeota;Thermoprotei;Sulfolobales;Sulfolobaceae;Acidianus;	557	0	0	0	0	0	0	540	0	0	0	0	0	0	6	0	0	0	0	0	0	0	0	0	0	0	0	0	0	0	0	0	0	0	0	0	0	0	0	0	0	0	0	0	0
OTU_653	403		88.8614	Unclassified;	821	0	0	0	0	0	0	0	0	0	0	0	0	0	0	0	0	0	0	0	0	0	0	0	0	0	0	816	0	0	0	0	0	0	0	0	0	3	0	0	0	0	0	0	0
OTU_482	384	AB600373.1.1.975~1 DQ901270.1.1.1154~1 EF441881.1.1.1433~0.994792 KF303815.1.1.931~0.992188 FJ174727.1.1.974~0.981771 AB364914.1.1.1462~0.981771 EU306988.1.1.975~0.979167 FJ584412.1.1.971~0.976562 FJ584411.1.1.971~0.976562 KM214022.1.1.1122~0.973958	100	Archaea;Thaumarchaeota;Group 1.1c;	542	0	0	0	0	3	478	0	0	0	2	0	5	0	2	0	3	0	8	0	0	0	0	0	0	0	3	14	18	0	0	0	0	0	0	0	0	0	0	0	0	0	0	0	0
OTU_519	404		92.0792	Unclassified;	608	0	0	0	0	0	0	0	0	0	0	0	0	0	0	0	0	0	0	0	0	0	0	0	0	0	0	0	0	0	0	0	0	0	0	0	0	0	0	0	0	0	0	0	0
OTU_467	402	AM888288.1.1.1485~0.995025 AM888289.1.1.1501~0.992537 AB752315.1.1.1446~0.987562 JN881645.1.1.1504~0.987562 JF935227.1.1.1495~0.987562 JNLL01000001.1.324460.325982~0.982587 JN881648.1.1.1500~0.982587 AB302405.2.1.1498~0.982587 AB773896.1.1.1413~0.980099 AB086419.1.1.1507~0.977612	99.5025	Bacteria;Aquificae;Aquificae;Hydrogenothermales;Hydrogenothermaceae;	551	0	0	0	0	0	0	0	0	0	0	0	0	0	0	0	0	0	0	0	0	0	0	0	0	0	0	0	0	0	0	0	0	0	0	0	0	0	0	0	0	0	0	0	0
OTU_856	427	ARIS01000046.1.31444.32954~1 JN885793.1.1.1386~1 HE587186.1.1.1388~0.997658 KF287769.1.1.1492~0.992974 DQ223201.1.1.1479~0.990632 HE587111.1.1.1388~0.981265 HQ420118.1.1.1492~0.981265 HQ420122.1.1.1492~0.981265 MLJW01000583.1.10389.11907~0.976581 HE587267.1.1.1375~0.976581	100	Bacteria;Proteobacteria;Gammaproteobacteria;Betaproteobacteriales;Burkholderiaceae;Thiomonas;	856	0	0	0	0	0	0	0	0	0	0	0	0	2	0	114	13	12	93	142	0	0	46	0	0	0	0	93	77	0	1	0	2	0	0	0	0	0	2	0	0	0	5	32	0
OTU_498	422		92.4171	Unclassified;	621	0	0	0	0	0	0	0	0	0	0	0	0	0	0	0	0	0	0	0	0	0	0	0	0	0	0	0	0	0	0	0	0	0	0	0	0	0	0	0	0	0	0	0	0
OTU_656	429		85.0816	Unclassified;	593	0	0	0	0	0	0	0	0	0	0	0	0	0	0	0	0	0	0	0	0	0	0	0	0	0	0	0	0	0	0	0	0	0	0	0	0	0	0	0	0	0	0	0	0
OTU_510	428	FN356315.1.1.1513~1 FJ469315.1.1.1224~0.997664 FJ469385.1.1.1224~0.988318 FN356278.1.1.1514~0.985981 FJ469346.1.1.1225~0.983645 L27426.1.1.1544~0.981308 AF385080.1.1.1446~0.976636 AF170418.1.1.1444~0.955607 AF170417.1.1.1461~0.950935	100	Bacteria;Proteobacteria;Deltaproteobacteria;Syntrophobacterales;Syntrophobacteraceae;	559	0	0	0	0	0	0	0	0	0	0	0	0	0	0	0	0	0	0	0	0	0	0	0	0	0	0	0	0	0	0	0	0	0	0	0	0	0	0	0	0	0	0	0	0
OTU_525	397		93.4509	Unclassified;	558	0	0	0	0	0	0	0	0	0	0	1	0	0	0	0	0	0	0	0	0	0	0	0	0	0	9	0	0	0	0	0	0	0	0	0	0	7	0	0	0	0	0	21	0
OTU_507	384	KM221266.1.1.946~0.992188 HQ395712.1.1.1424~0.992188 KF836708.1.1.1271~0.992188 KC831400.1.1.1114~0.986979 FJ936578.1.1.1021~0.96875 AY555819.1.1.1075~0.96875 HM749818.1.1.927~0.966146 FJ821636.1.1.1460~0.963542 FJ936685.1.1.1021~0.963542 JX492642.1.1.901~0.960938	99.2188	Archaea;Crenarchaeota;Bathyarchaeia;	572	0	0	0	0	0	0	0	0	0	0	37	0	0	1	0	0	1	0	0	0	0	0	0	0	0	0	0	0	0	0	0	0	0	0	0	0	0	0	0	0	0	0	0	3
OTU_534	403		86.3861	Unclassified;	685	0	0	0	0	0	0	0	0	0	0	0	0	0	0	0	0	0	0	0	0	0	0	0	0	0	0	670	0	0	0	0	0	0	0	0	0	0	0	0	0	0	0	0	0
OTU_509	429	AM749749.1.1.1432~0.983683 AF523881.1.1.1302~0.967366	98.3683	Bacteria;Proteobacteria;Deltaproteobacteria;RCP2-54;	819	5	0	16	36	61	293	0	0	0	4	0	9	11	25	0	66	0	8	33	0	8	173	0	0	0	5	0	28	0	0	0	0	0	0	0	0	0	0	0	0	1	0	0	0
OTU_535	404		92.5743	Unclassified;	808	0	0	0	0	0	0	0	0	0	0	0	0	0	0	0	0	0	0	0	0	0	0	0	0	0	0	0	0	1	6	2	28	0	0	0	0	0	0	0	0	0	82	669	0
OTU_497	403		94.7891	Unclassified;	707	0	0	0	0	0	0	0	0	0	0	0	0	0	0	0	0	0	0	1	0	0	26	0	0	0	0	654	0	0	0	1	0	0	0	0	0	2	0	0	0	0	0	3	0
OTU_604	429	AM749749.1.1.1432~0.951049	94.8837	Bacteria;Proteobacteria;Deltaproteobacteria;RCP2-54;	921	0	0	3	0	0	3	0	0	0	1	3	0	0	8	38	0	0	3	0	0	0	141	0	21	0	2	0	478	0	0	1	2	0	0	0	7	0	0	0	0	0	0	0	0
OTU_566	380	HQ317330.1.1.945~0.984211 FR852930.1.1.936~0.968421 FR852940.1.1.938~0.968421 EU559691.1.1.933~0.968421 FR852941.1.1.937~0.968421 AB629608.1.1.935~0.968421 FR852956.1.1.939~0.968421 DQ228530.1.1.1443~0.965789 DQ228586.1.1.1211~0.965789 DQ228603.1.1.1364~0.965789	96.8421	Archaea;Crenarchaeota;Thermoprotei;Desulfurococcales;Ignisphaeraceae;	635	0	0	0	0	0	0	0	0	0	0	0	0	0	0	0	0	0	0	0	0	0	0	0	0	0	0	0	0	0	0	0	0	0	0	150	0	0	0	0	0	0	0	0	0
OTU_471	403	DQ906083.1.1.1482~0.970223 AM749758.1.1.1388~0.960298 HM745458.1.1.1480~0.957816 EF446257.1.1.1478~0.957816 HM745436.1.1.1481~0.957816 AM162472.1.1.1485~0.957816 DQ906071.1.1.1479~0.957816 GU731331.1.1.1375~0.957816 EF446258.1.1.1478~0.955335 AY775503.1.1.1282~0.955335	97.0223	Bacteria;Actinobacteria;Acidimicrobiia;	671	0	0	0	0	0	42	0	0	0	0	1	4	0	11	1	33	0	0	0	0	0	8	0	0	0	0	0	45	0	12	5	0	0	0	0	36	0	181	0	0	0	0	0	0
OTU_504	404	FN545887.2.1.1388~0.997525 DQ490003.1.1.1267~0.972772 KP784754.1.1.1478~0.970297	99.5062	Bacteria;Chloroflexi;Dehalococcoidia;S085;	600	0	0	0	0	0	0	0	0	0	0	0	0	0	0	0	0	0	0	0	0	0	0	0	0	0	0	0	0	0	0	0	0	0	0	0	0	0	0	0	0	0	0	0	0
OTU_492	427	AY960767.1.1.1469~0.981265 FJ466433.1.1.1403~0.981265 KJ907768.1.1.1537~0.981265 FJ466364.1.1.1423~0.981265 DQ906063.1.1.1502~0.978923 JX505168.1.1.1467~0.978923 HM263196.1.1.1366~0.978923 EF516186.1.1.1468~0.976581 JX505111.1.1.1469~0.976581 GU731335.1.1.1403~0.976581	97.8972	Bacteria;Actinobacteria;Thermoleophilia;Solirubrobacterales;Solirubrobacteraceae;Conexibacter;	660	0	0	0	0	0	265	0	0	0	0	0	0	230	2	0	0	0	0	12	0	4	1	0	0	0	5	41	13	0	0	0	0	0	0	0	1	0	0	0	0	0	0	0	0
OTU_7014	429	HM595379.1.1.1467~0.979021 EU156151.1.1.1527~0.979021 AF402982.1.1.1489~0.97669 MDSU01000018.1.588584.590144~0.969697 CP007051.1.1537245.1538812~0.969697 FMYU01000002.1.150609.152181~0.969697 Y16943.1.1.1526~0.969697 X72768.1.1.1563~0.969697 Y16941.1.1.1526~0.969697 CP007051.1.1233750.1235317~0.969697	97.9021	Bacteria;Epsilonbacteraeota;Desulfurellia;Desulfurellales;Desulfurellaceae;Desulfurella;	1467	0	0	1	0	5	0	0	0	0	0	0	0	292	5	0	0	0	2	0	2	5	4	0	0	0	0	0	1	0	0	0	0	0	0	0	0	26	0	0	16	0	0	1	0
OTU_608	403	KC662259.1.1.1283~0.952854 DQ906081.1.1.1429~0.952854 KU341150.1.1.1433~0.950372	95.0495	Bacteria;Patescibacteria;Saccharimonadia;Saccharimonadales;	615	0	0	26	3	1	226	0	0	0	0	2	0	9	16	0	0	3	0	43	0	0	13	0	0	0	1	36	45	0	45	31	1	0	0	0	12	6	8	0	0	1	1	5	0
OTU_595	421	AWNZ01000028.1.5500.7107~0.995249 AF015925.1.1.1548~0.988124 DQ324889.1.1.1398~0.969121 KF923319.1.1.1576~0.964371	99.5249	Bacteria;Fervidibacteria;	741	0	0	0	0	0	0	0	0	1	0	0	0	0	0	0	0	0	0	0	0	0	0	0	0	0	0	0	0	0	0	0	0	0	0	0	0	0	0	0	0	0	0	0	0
OTU_542	402	AY963381.1.1.1423~0.985075 HM362576.1.1.1425~0.982587 GU113033.1.1.1472~0.982587 AY326548.1.1.1424~0.982587 AB262728.1.1.1434~0.980099 DQ451498.1.1.1457~0.980099 JQ861290.1.1.1452~0.980099 KF697572.1.1.1227~0.980099 KM200384.1.1.1462~0.980099 AJ617858.1.1.1424~0.980099	98.5075	Bacteria;Acidobacteria;Acidobacteriia;Solibacterales;Solibacteraceae (Subgroup 3);Candidatus Solibacter;	660	0	0	0	0	0	0	0	0	0	0	0	0	0	0	0	0	0	0	0	0	0	0	0	0	0	0	660	0	0	0	0	0	0	0	0	0	0	0	0	0	0	0	0	0
OTU_530	405	KM221346.1.1.1511~0.955556 AF391985.1.1.1440~0.953086	95.5556	Bacteria;Firmicutes;Clostridia;Clostridiales;YNPFFP2;	886	0	0	0	0	0	0	0	0	0	0	7	8	0	10	0	7	0	83	106	6	36	17	10	5	0	14	0	114	0	7	8	15	0	0	0	25	270	37	0	0	0	0	0	0
OTU_508	427		86.9159	Unclassified;	740	0	0	0	0	0	0	0	0	0	0	0	0	0	0	0	0	0	0	0	0	0	0	0	0	0	0	0	0	0	0	0	0	0	0	0	0	0	0	0	0	0	0	0	0
OTU_689	384	KP204531.1.1.1468~0.989583 KP204535.1.1.1464~0.989583 DQ223193.1.1.1312~0.986979 DQ223194.1.1.1346~0.984375 KP204543.1.1.1363~0.984375 DQ223190.1.1.1436~0.984375 DQ223192.1.1.1314~0.984375 JF917251.1.1.939~0.984375 JF917255.1.1.940~0.984375 EU306967.1.1.940~0.984375	98.9583	Archaea;Thaumarchaeota;Nitrososphaeria;Nitrosotaleales;Nitrosotaleaceae;	489	0	0	0	0	0	0	0	0	0	0	9	0	0	0	0	10	0	0	15	0	0	96	0	0	0	0	343	3	0	0	0	0	0	0	0	0	0	0	0	0	0	2	7	0
OTU_742	402	LN880478.1.1.1361~0.962687 JN023748.1.1.1455~0.952736 JN023816.1.1.1459~0.952736 JF737898.1.1.1465~0.952736 JN023360.1.1.1453~0.950249	96.2687	Bacteria;WPS-2;	530	0	0	0	0	0	0	0	0	0	0	0	0	0	0	0	0	0	0	2	0	0	4	0	0	0	0	435	4	0	0	0	0	0	0	0	0	0	0	0	0	0	0	0	0
OTU_523	402	EU133615.1.1.1333~0.962687 HM438642.1.1.1446~0.952736 GQ402787.1.1.1413~0.952736 JX133525.1.1.1453~0.952736 AF391977.1.1.1371~0.952736 AF391979.1.1.1394~0.952736 FJ479407.1.1.1453~0.950249 FPLS01054469.1.16.1484~0.950249 AB821123.1.1.1479~0.950249	96.2687	Bacteria;Proteobacteria;Alphaproteobacteria;Elsterales;uncultured;	709	0	0	0	0	0	23	0	0	0	0	0	0	0	0	0	0	0	0	19	0	0	0	0	0	0	2	638	0	0	0	0	0	0	0	0	0	0	0	0	0	0	0	0	0
OTU_812	384	KP204532.1.1.1470~1 JF917262.1.1.944~0.994792 KU519578.1.1.1461~0.992188 HM745411.1.1.1461~0.989583 JF917253.1.1.938~0.986979 EU306967.1.1.940~0.986979 JF917251.1.1.939~0.986979 FJ584369.1.1.939~0.986979 FJ174729.1.1.939~0.986979 KP204535.1.1.1464~0.984375	100	Archaea;Thaumarchaeota;Nitrososphaeria;Nitrosotaleales;Nitrosotaleaceae;	516	0	0	0	0	0	31	0	0	0	0	0	0	0	0	0	0	0	0	0	0	0	10	0	0	0	0	473	0	0	0	0	0	0	0	0	0	0	0	0	0	0	0	0	0
OTU_594	421	KC493660.1.1.1508~0.997625 DQ350778.1.1.1233~0.971496 AB089842.1.1.1525~0.971496 CP003179.1.260885.262415~0.969121 CP003179.1.165365.166895~0.969121 CP002901.1.268225.269755~0.969121 EU419196.1.1.1500~0.969121 CP002901.1.172705.174236~0.969121 CP002901.1.165125.166657~0.966746 CP002901.1.783773.785304~0.966746	99.7625	Bacteria;Firmicutes;Clostridia;Clostridiales;Family XVII;Sulfobacillus;	866	0	0	0	0	0	0	0	0	0	0	5	17	0	0	1	0	0	0	0	120	0	0	1	0	0	563	0	10	0	0	0	0	0	0	0	0	0	0	0	0	0	0	0	0
OTU_1119	318		88.6525	Unclassified;	827	0	0	0	0	0	0	0	0	0	0	0	0	0	0	0	0	0	0	0	0	0	0	0	0	0	0	0	0	0	0	0	0	0	0	0	0	0	0	0	0	0	0	0	0
OTU_556	416		93.5096	Unclassified;	793	0	0	0	0	0	6	0	0	0	0	0	0	0	0	0	8	0	4	10	0	0	16	0	0	0	15	670	15	0	0	0	0	0	0	0	0	0	0	0	0	0	0	0	0
OTU_500	427	FM872847.1.1.1486~0.964871	96.4871	Bacteria;Firmicutes;Bacilli;Bacillales;Alicyclobacillaceae;Acidibacillus;	860	0	0	0	5	3	0	0	0	0	0	67	9	0	208	0	0	0	17	14	416	2	10	0	0	0	4	0	0	0	0	2	0	0	0	0	0	80	0	0	0	0	0	3	4
OTU_506	384	GU127869.1.1.1432~0.953125 KM214064.1.1.1120~0.950521 KM214017.1.1.1121~0.950521 EF020334.1.1.903~0.950521	95.3125	Archaea;Thaumarchaeota;Group 1.1c;	488	0	0	0	0	0	0	0	0	0	0	0	0	0	0	0	1	0	0	0	0	0	0	0	0	0	0	0	6	0	0	0	0	0	0	0	0	0	0	0	0	0	0	0	0
OTU_671	402	AF407699.1.1.1503~0.992537 GU437377.1.1.1324~0.99005 AY555783.1.1.1425~0.987562 KP676769.1.1.1348~0.987562 KM410334.1.1.1405~0.982587 AF407714.1.1.1504~0.982587 KC437365.1.1.1464~0.977612 HQ597925.1.1.1456~0.967662 HM186250.1.1.1334~0.965174 KP876569.1.1.1464~0.962687	99.2537	Bacteria;Acidobacteria;Acidobacteriia;Solibacterales;Solibacteraceae (Subgroup 3);	523	0	0	0	0	0	0	0	0	0	0	0	0	0	0	0	0	0	0	0	0	0	0	0	0	0	0	0	0	0	0	0	0	0	0	0	0	0	0	0	0	0	0	0	0
OTU_487	387	AJ458437.1.1.1460~0.956072	95.3608	Archaea;Nanoarchaeaeota;Nanoarchaeia;Nanoarchaeales;Nanopusillaceae;Candidatus Nanobsidianus;	555	3	1	12	0	0	0	438	0	3	0	0	0	0	21	3	0	0	0	0	6	0	0	0	0	0	7	0	0	0	4	1	3	0	0	0	1	0	0	0	0	3	0	0	0
OTU_479	402	KU554468.1.1.1334~1 AF465833.1.1.1409~1 JF935205.1.1.1430~1 CU921624.1.1.1283~0.992537 CU922876.1.1.1283~0.992537 GU454960.1.1.1486~0.99005 GQ012598.1.1.1282~0.99005 LN999518.1.1.1402~0.99005 CU921253.1.1.1307~0.99005 KF512524.1.1.1326~0.987562	100	Bacteria;Proteobacteria;Alphaproteobacteria;Rhodobacterales;Rhodobacteraceae;	560	0	0	0	0	0	0	0	0	0	0	0	0	0	0	0	0	0	0	0	0	0	0	0	0	0	0	0	0	0	0	0	0	0	0	0	0	0	0	0	0	0	0	0	0
OTU_865	422		89.8104	Unclassified;	600	0	0	0	0	0	0	0	0	0	0	0	0	0	0	0	0	0	0	0	0	0	0	0	0	0	0	0	0	0	0	0	0	0	0	0	0	0	0	0	0	0	0	0	0
OTU_520	388		88.4615	Unclassified;	576	0	0	2	0	0	0	0	0	0	0	0	0	0	0	15	0	0	0	0	0	0	1	0	0	0	0	0	536	0	0	0	0	0	0	0	0	0	0	0	0	0	21	0	0
OTU_536	404	GQ844364.1.1.1576~0.95297 KF939389.1.1.1225~0.950495	95.297	Bacteria;Firmicutes;Clostridia;Clostridiales;Peptococcaceae;SCADC1-2-3;	674	0	0	0	0	0	0	0	0	0	0	112	0	0	0	0	0	0	0	0	9	0	0	0	1	0	0	0	0	0	96	94	77	0	0	0	2	0	0	0	0	2	0	0	27
OTU_514	427		82.7907	Unclassified;	553	0	0	0	0	0	0	0	0	0	0	0	0	0	0	0	0	0	0	0	0	0	0	0	0	0	0	0	0	0	0	0	0	0	0	0	0	0	0	0	0	0	0	0	0
OTU_537	384	AF523939.1.1.1427~0.984375 AB600367.1.1.915~0.981771 EF446193.1.1.1447~0.981771 FJ228389.1.1.1343~0.979167 AB262703.1.1.1400~0.979167 EF396246.1.1.1344~0.979167 FJ228391.1.1.1342~0.979167 KC537636.1.1.918~0.973958 HM745465.1.1.1431~0.973958 AB364937.1.1.1399~0.973958	98.4375	Archaea;Euryarchaeota;Thermoplasmata;uncultured;	514	0	0	0	0	0	444	0	0	0	0	0	7	0	0	0	2	0	23	0	0	0	2	0	0	0	2	0	33	0	0	0	0	0	0	0	1	0	0	0	0	0	0	0	0
OTU_965	402	EU937967.1.1.1450~1 EU000445.1.1.1306~1 LN563932.1.1.1320~1 EU937977.1.1.1450~1 EU937981.1.1.1450~1 LN564869.1.1.1321~1 JF429350.1.1.1448~1 EU937957.1.1.1450~1 FJ444724.1.1.1446~1 EU937930.1.1.1450~1	100	Bacteria;Proteobacteria;Alphaproteobacteria;Sphingomonadales;Sphingomonadaceae;Novosphingobium;	489	0	0	0	0	0	0	0	0	0	0	0	0	0	0	0	0	0	0	1	0	0	0	0	0	0	0	0	9	0	0	0	0	0	0	0	0	0	1	0	0	0	0	0	0
OTU_505	406		94.5946	Unclassified;	551	0	0	0	0	0	0	0	0	0	0	412	0	0	0	0	0	0	0	0	15	0	11	0	0	0	1	0	0	0	0	1	2	0	0	0	0	0	0	0	0	0	5	69	0
OTU_550	427	EF397572.1.1.1260~1 GU013549.1.1.1435~1 GU291320.1.1.1509~0.995316 LN680048.1.1.1455~0.98829 KU587996.1.1.1422~0.98829 CP001801.1.2295008.2296532~0.98829 CP001801.1.573791.575315~0.98829 JN175334.1.1.1533~0.98829 JF416645.1.1.1379~0.98829 AF173169.1.1.1456~0.985949	100	Bacteria;Proteobacteria;Gammaproteobacteria;Halothiobacillales;Halothiobacillaceae;Halothiobacillus;	626	0	0	0	0	0	0	0	0	0	0	0	0	0	0	0	0	11	2	600	0	0	5	0	0	0	8	0	0	0	0	0	0	0	0	0	0	0	0	0	0	0	0	0	0
OTU_583	404	FJ484546.1.1.1313~0.950495	95.0495	Bacteria;Chloroflexi;Anaerolineae;RBG-13-54-9;	555	0	0	0	0	0	0	0	0	0	0	0	0	0	0	0	0	0	0	0	0	0	0	0	0	0	0	0	0	0	0	0	0	0	0	0	0	0	0	0	0	0	0	0	0
OTU_513	427	GQ921457.1.1.1498~0.995316 AY945910.1.1.1504~0.995316 KF548227.1.1.1460~0.995316 GQ921463.1.1.1498~0.995316 GQ921394.1.1.1498~0.995316 AY770957.1.1.1512~0.992974 GQ921452.1.1.1496~0.992974 GQ921393.1.1.1497~0.992974 AY762635.1.1.1500~0.983607 JX521576.1.1.1512~0.974239	99.5316	Bacteria;Proteobacteria;Gammaproteobacteria;Betaproteobacteriales;Rhodocyclaceae;uncultured;	510	0	0	0	0	0	0	0	0	0	0	0	0	0	0	0	0	0	0	0	0	0	0	0	0	0	0	0	0	0	0	0	0	0	0	0	0	0	0	0	0	0	0	0	0
OTU_641	403	HM187343.1.1.1277~0.970223 FJ712567.1.1.1419~0.960298 EF208705.1.1.1524~0.955335 MWCV01000043.1.2646.4206~0.950372 EU266866.1.1.1526~0.950372	97.0223	Bacteria;Chloroflexi;Anaerolineae;ADurb.Bin180;	477	0	0	0	0	0	0	0	0	0	0	0	0	0	0	0	0	0	0	0	0	0	0	0	0	0	0	0	0	0	0	0	0	0	0	0	0	0	0	0	0	0	0	0	0
OTU_549	403		90.8642	Unclassified;	640	0	0	0	0	0	0	0	0	0	0	0	0	2	4	0	0	0	10	14	0	0	21	0	0	0	2	328	0	0	0	0	0	0	0	0	0	0	0	0	0	0	0	2	0
OTU_539	405	HM745462.1.1.1485~0.987654 DQ328625.1.1.1491~0.967901	98.2801	Bacteria;Firmicutes;Clostridia;Clostridiales;Family XVII;uncultured;	531	0	0	0	0	0	0	0	1	0	0	0	0	512	0	0	0	0	0	0	0	0	0	0	0	0	0	0	0	0	0	0	0	0	0	0	0	0	0	0	0	0	0	0	0
OTU_529	402	KY992722.1.1.1453~0.995025 FJ466080.1.1.1463~0.995025 EF516641.1.1.1421~0.992537 KJ191775.1.1.1463~0.992537 GU727715.1.1.1465~0.99005 FJ466041.1.1.1364~0.99005 EF516700.1.1.1425~0.99005 EF516102.1.1.1427~0.987562 KF071357.1.1.1321~0.987562 HM366513.1.1.1399~0.987562	99.5025	Bacteria;Acidobacteria;Acidobacteriia;Solibacterales;Solibacteraceae (Subgroup 3);Bryobacter;	486	470	0	0	0	0	0	3	0	0	0	0	0	0	0	0	0	0	0	0	0	0	0	0	0	0	0	0	0	0	0	0	0	0	0	0	7	0	0	0	0	0	0	0	0
OTU_518	403		90.8189	Unclassified;	511	0	0	0	0	0	0	0	0	0	0	0	0	0	0	0	0	0	0	0	0	0	0	0	0	0	0	0	0	0	0	0	0	0	0	0	0	0	0	0	0	0	0	0	0
OTU_7822	381	D86414.1.1.1461~0.992126 AB600369.1.1.940~0.992126 BBBA01000002.1.166179.167660~0.992126 D26491.1.822.2317~0.984252 X90482.1.1.1420~0.984252 CP000682.1.1705274.1706771~0.984252 X90481.1.1.1416~0.984252 EF142855.1.1.2588~0.984252 AF167083.1.1.1448~0.976378 AB600349.1.1.1366~0.973753	99.2126	Archaea;Crenarchaeota;Thermoprotei;Sulfolobales;Sulfolobaceae;Metallosphaera;	2008	4	1	21	0	0	4	10	0	289	3	0	0	1	11	267	4	10	31	32	14	3	31	20	246	0	2	0	349	0	7	13	21	0	0	0	11	9	41	0	1	2	156	0	0
OTU_582	403		83.9416	Unclassified;	546	0	0	0	0	0	0	0	0	0	0	0	0	0	0	0	0	0	0	0	0	0	0	0	0	0	0	0	0	0	0	0	0	0	0	0	0	0	0	0	0	0	0	0	0
OTU_5754	389	AB931065.1.1.1348~0.984576 JX428648.1.1.1034~0.979434 JX428650.1.1.1034~0.979434 AB600331.1.1.1348~0.979434 EF558679.1.1.1035~0.979434 AQVK01000046.1.1388.2849~0.976864 AB930976.1.1.1340~0.976864 AB930962.1.1.1340~0.976864 JX428646.1.1.1038~0.974293 AB930964.1.1.1335~0.971722	98.4576	Archaea;Euryarchaeota;Thermoplasmata;Thermoplasmatales;BSLdp215;	2033	0	0	6	32	88	20	0	0	4	6	10	25	2	78	18	52	11	380	99	3	288	28	4	26	1	39	0	708	0	28	19	21	0	0	0	16	3	0	0	2	1	7	0	0
OTU_512	427	HM041960.1.1.1522~1	100	Bacteria;Thermotogae;Thermotogae;	502	0	0	0	0	0	0	0	0	0	0	0	0	0	0	0	0	0	0	0	0	0	0	0	0	0	0	0	0	0	0	0	0	0	0	0	0	0	0	0	0	0	0	0	0
OTU_648	384	EU239998.1.1.907~0.986979 FJ638517.1.1.1349~0.986979 KM585434.1.1.923~0.984375 L25305.1.1.1336~0.981771 HM150598.1.1.944~0.981771 EU924226.1.1.1349~0.981771 DQ243753.2.1.1313~0.981771 HM150463.1.1.945~0.981771 DQ243757.2.1.1380~0.979167 KP341437.1.1.903~0.976562	98.6979	Archaea;Crenarchaeota;Bathyarchaeia;	483	0	0	0	0	0	0	0	0	0	0	0	0	0	0	0	0	0	0	0	0	0	0	0	0	0	0	0	0	0	0	0	0	0	0	0	0	0	0	0	0	0	0	0	0
OTU_515	400	KY608080.1.1.1512~1 KX213979.1.1.1332~0.9725 EU247891.1.1.1455~0.9675 JXOP01000157.1.1.1497~0.9675 AB759661.1.1.1472~0.965 JQ183079.1.1.1469~0.965 EU249947.1.1.1354~0.96 FN178496.1.1.1487~0.96 EU249978.1.1.1371~0.96 FJ821631.1.1.1262~0.9575	100	Bacteria;Deinococcus-Thermus;Deinococci;Thermales;Thermaceae;Meiothermus;	469	0	0	0	0	0	0	0	0	0	0	0	0	0	0	0	0	0	0	0	0	0	0	0	0	0	0	0	0	0	0	0	0	0	0	0	0	0	0	0	0	0	0	0	0
OTU_584	392		71.5013	Unclassified;	688	0	0	4	0	0	0	39	0	1	0	0	0	0	0	107	0	0	4	0	0	0	0	0	23	0	0	0	10	0	0	0	0	0	0	0	0	1	484	0	0	0	7	0	0
OTU_3913	384	AB600343.1.1.1375~0.984375 HE574567.1.17478.18953~0.984375 EF156492.1.1.1207~0.981771 HM150090.1.1.943~0.981771 EF156538.1.1.1335~0.981771 HM150088.1.1.943~0.981771 EF156498.1.1.1350~0.981771 DQ834115.1.1.1260~0.979167 AF325186.1.1.1402~0.979167 FJ797340.1.1.1336~0.976562	98.4375	Archaea;Crenarchaeota;Crenarchaeota Incertae Sedis;Aigarchaeales;Terrestrial Hot Spring Gp(THSCG);	825	0	0	8	9	12	1	0	0	3	2	0	4	0	208	0	0	0	178	0	3	81	1	0	10	0	57	0	1	0	0	4	8	0	0	0	12	0	0	0	0	0	2	0	4
OTU_815	402	LC124672.1.1.1409~1 FPLS01039078.1.32.1483~1 FPLS01057845.1.10.1474~1 KY992740.1.1.1448~1 KM882779.1.1.1298~1 KM882722.1.1.1299~1 FPLS01034262.1.33.1486~1 FJ719078.1.1.1409~1 FJ592549.1.1.1348~1 KM882729.1.1.1299~1	100	Bacteria;Proteobacteria;Alphaproteobacteria;Rhizobiales;Xanthobacteraceae;	522	0	0	0	0	0	0	0	0	0	0	0	0	0	0	3	0	0	0	0	0	0	0	0	0	0	0	230	0	0	0	0	0	0	0	0	0	0	0	0	0	0	0	0	0
OTU_639	403		92.804	Unclassified;	602	0	0	0	0	0	0	0	0	0	0	0	0	0	0	0	0	0	0	0	0	0	0	0	0	0	0	602	0	0	0	0	0	0	0	0	0	0	0	0	0	0	0	0	0
OTU_853	384	AF523942.1.1.1455~0.992188 AY882856.2.1.1329~0.963542	98.4496	Archaea;Crenarchaeota;Thermoprotei;Geoarchaeales;	586	4	0	18	0	0	52	0	0	0	5	0	0	1	4	2	9	0	56	1	0	3	0	0	3	0	10	0	255	0	0	0	0	0	0	0	0	0	0	0	0	1	0	0	0
OTU_503	403	FPLM01003737.1.10.1490~0.950372 AM712324.1.1.1464~0.950372	95.0372	Bacteria;Acidobacteria;Acidobacteriia;Solibacterales;Solibacteraceae (Subgroup 3);	439	0	0	0	0	0	0	0	0	0	0	0	0	0	0	0	0	0	0	0	0	0	0	0	0	0	0	0	0	0	0	0	0	0	0	0	0	0	0	0	0	0	0	0	0
OTU_547	402	AB979862.1.1.1281~0.992537 KM882741.1.1.1309~0.992537 FJ889210.1.1.1458~0.992537 GU201542.1.1.1460~0.992537 KM882767.1.1.1310~0.99005 KX509720.1.1.1463~0.987562 KX509708.1.1.1463~0.987562 KM882688.1.1.1310~0.987562 KX509704.1.1.1463~0.987562 KX509731.1.1.1463~0.987562	99.2537	Bacteria;Acidobacteria;Acidobacteriia;Acidobacteriales;Acidobacteriaceae (Subgroup 1);Terriglobus;	442	432	0	0	0	0	0	0	0	0	0	0	0	0	0	0	0	0	0	0	0	0	0	0	0	0	0	5	2	0	0	0	0	0	0	0	0	0	2	0	0	0	0	0	0
OTU_679	427	JX412366.1.1.1239~0.995316 AB679940.1.1.1356~0.981265 GQ264257.1.1.1473~0.974239 GQ264161.1.1.1476~0.974239 HQ730615.1.1.1396~0.971897 DQ480485.1.1.1498~0.971897 HG975568.1.1.1391~0.969555 GQ264229.1.1.1472~0.969555 KY992771.1.1.1497~0.969555 FN870204.1.1.1499~0.969555	99.5316	Bacteria;Proteobacteria;Gammaproteobacteria;Gammaproteobacteria Incertae Sedis;Unknown Family;Acidibacter;	582	0	0	0	0	0	0	0	0	0	0	0	0	4	3	9	0	0	8	0	0	0	7	0	0	0	0	479	21	0	0	0	0	0	0	0	0	0	0	0	0	0	0	0	0
OTU_527	387		87.4036	Unclassified;	477	0	0	0	0	0	0	0	0	0	0	0	0	0	0	0	0	0	0	0	0	0	0	0	0	0	0	0	0	0	0	0	0	0	0	0	0	0	0	0	0	0	0	0	0
OTU_811	458		73.0603	Unclassified;	684	0	0	0	0	0	0	0	0	0	0	0	0	0	0	0	0	0	0	0	0	0	0	0	0	0	0	0	0	0	0	0	0	0	0	0	0	0	0	0	0	0	0	0	0
OTU_571	384		88.2812	Unclassified;	547	0	0	1	4	30	1	0	0	0	0	1	9	0	19	0	0	0	117	41	13	106	0	0	1	0	1	0	0	0	18	31	30	0	0	0	17	2	0	0	0	5	7	0	0
OTU_538	422		83.8863	Unclassified;	485	0	0	0	0	0	0	0	0	0	0	147	8	0	0	0	0	0	0	0	5	0	0	0	0	0	0	0	0	0	0	0	1	0	0	0	0	0	0	0	0	0	0	5	0
OTU_927	404	JN119051.1.1.1446~1 FJ937860.1.1.1342~1 AB058226.1.1.1256~1 JN119194.1.1.1402~1 JN119062.1.1.1446~0.997525 AB610893.1.1.1478~0.997525 JN119057.1.1.1446~0.995049 JN119081.1.1.1446~0.995049 JN119048.1.1.1446~0.995049 KX172613.1.1.1407~0.995049	100	Bacteria;Cyanobacteria;Oxyphotobacteria;Synechococcales;Cyanobiaceae;Cyanobium PCC-6307;	594	0	0	0	0	0	0	0	0	0	0	0	0	0	0	0	0	0	0	0	0	0	0	0	0	0	0	0	0	0	0	0	0	444	1	1	0	0	37	0	3	2	0	0	0
OTU_628	405	FJ821660.1.1.1354~0.977778	97.5369	Bacteria;Chloroflexi;Anaerolineae;SBR1031;	471	0	0	0	0	0	0	0	0	0	0	0	0	0	0	0	0	0	0	0	0	0	0	0	0	0	0	0	0	0	0	0	0	0	0	0	0	0	0	0	0	0	0	0	0
OTU_602	402	HM362576.1.1.1425~0.992537 GU113033.1.1.1472~0.992537 DQ451498.1.1.1457~0.99005 HM061754.1.1.1420~0.99005 HM362548.1.1.1421~0.99005 EF018199.1.1.1349~0.99005 EF516558.1.1.1421~0.987562 EF516649.1.1.1418~0.987562 HM438143.1.1.1456~0.987562 EF516548.1.1.1421~0.987562	99.0074	Bacteria;Acidobacteria;Acidobacteriia;Solibacterales;Solibacteraceae (Subgroup 3);Candidatus Solibacter;	542	0	0	0	0	0	0	0	0	0	0	0	0	0	0	0	0	0	0	1	0	0	1	0	0	0	0	112	0	0	1	0	1	0	0	0	0	0	0	0	0	0	0	2	0
OTU_526	403	AP011791.1.5515.7014~1	100	Bacteria;Chloroflexi;Anaerolineae;Ardenticatenales;uncultured;	475	0	0	0	0	0	0	0	0	0	0	0	0	0	0	0	0	0	0	0	0	0	0	0	0	0	0	0	0	0	0	0	0	0	0	0	0	0	0	0	0	0	0	0	0
OTU_568	427	HQ730615.1.1.1396~0.974239 JX412366.1.1.1239~0.974239 EU370295.1.1.1496~0.971897 DQ659207.1.1.1356~0.971897 AY234615.1.1.1431~0.969555 KJ907770.1.1.1386~0.969555 EF612971.1.1.1356~0.967213 DQ480485.1.1.1498~0.967213 HG975568.1.1.1391~0.967213 FN870204.1.1.1499~0.967213	97.4239	Bacteria;Proteobacteria;Gammaproteobacteria;Gammaproteobacteria Incertae Sedis;Unknown Family;Acidibacter;	529	0	0	0	0	5	139	0	0	0	0	0	0	300	1	0	0	0	0	1	0	16	3	0	0	0	8	0	29	0	0	0	0	0	0	0	0	0	0	0	0	0	0	0	0
OTU_661	384	JF935154.1.1.1296~0.997396 KC926333.1.1.912~0.992188 FN428815.1.1.1372~0.992188 HQ700681.1.1.1466~0.989583 GQ410945.1.1.911~0.989583 HQ267277.1.1.937~0.989583 JN408859.1.1.1319~0.989583 KC926187.1.1.913~0.989583 AB948268.1.1.1045~0.986979 FJ655681.1.1.1426~0.986979	99.7396	Archaea;Crenarchaeota;Bathyarchaeia;	449	0	0	0	0	0	0	0	0	0	0	0	0	0	0	0	0	0	0	0	0	0	0	0	0	0	0	0	0	0	0	0	0	0	0	0	0	0	0	0	0	0	0	0	0
OTU_660	427	FN870204.1.1.1499~0.997658 DQ480485.1.1.1498~0.983607 HQ730615.1.1.1396~0.981265 DQ659208.1.1.1357~0.981265 KY992771.1.1.1497~0.978923 HG975568.1.1.1391~0.978923 DQ659207.1.1.1356~0.978923 HE587090.1.1.1393~0.978923 EU370295.1.1.1496~0.978923 JX412366.1.1.1239~0.976581	99.7658	Bacteria;Proteobacteria;Gammaproteobacteria;Gammaproteobacteria Incertae Sedis;Unknown Family;Acidibacter;	559	0	0	0	0	0	0	0	0	0	0	0	0	10	0	0	0	0	0	0	0	0	0	0	0	0	0	84	15	0	0	0	0	0	0	0	0	0	0	0	0	0	0	1	0
OTU_663	428	GQ472329.1.1.1464~0.974299 KF836324.1.1.1525~0.969626 KC437160.1.1.1288~0.969626 KX163389.1.1.1425~0.969626 AB924400.1.1.1491~0.96729 FJ716435.1.1.1523~0.964953 FJ716450.1.1.1532~0.964953 FJ902013.1.1.1281~0.964953 KC541243.1.1.1567~0.962617 FJ485030.1.1.1380~0.962617	97.4299	Bacteria;Proteobacteria;Deltaproteobacteria;Sva0485;	465	0	0	0	0	0	0	0	0	0	0	0	0	0	0	0	0	0	0	0	0	0	0	0	0	0	0	0	0	0	0	0	0	0	0	0	0	0	0	0	0	0	0	0	0
OTU_640	403	DQ125834.1.1.1450~0.965261	96.5261	Bacteria;Chloroflexi;Ktedonobacteria;Ktedonobacterales;JG30-KF-AS9;	640	0	0	0	0	0	0	0	0	0	0	0	0	0	0	0	2	0	38	33	0	0	15	0	0	0	0	547	0	0	0	0	0	0	0	0	0	0	0	0	0	0	0	1	0
OTU_541	427		93.2084	Unclassified;	471	0	0	0	0	0	0	0	0	0	0	0	0	0	0	0	0	0	0	0	0	0	0	0	0	0	0	0	0	0	0	0	0	0	0	0	0	0	0	0	0	0	0	0	0
OTU_617	403	EU043729.1.1.1370~0.960298	96.0298	Bacteria;Chloroflexi;Ktedonobacteria;Ktedonobacterales;	598	0	0	0	0	0	0	0	0	0	0	0	0	0	0	0	0	0	0	0	0	0	0	0	0	0	0	598	0	0	0	0	0	0	0	0	0	0	0	0	0	0	0	0	0
OTU_553	419	DQ490008.1.1.1320~0.97136 KF923327.1.1.1467~0.968974 KX213971.1.1.1396~0.961814 EU490265.1.1.1467~0.952267	96.2175	Bacteria;GAL15;	482	0	0	0	0	0	0	0	0	1	0	0	0	0	0	0	0	0	0	0	0	0	0	0	0	0	0	0	0	0	0	0	0	0	0	0	0	0	0	0	0	0	0	0	0
OTU_603	427	KJ650740.1.1.1495~0.981265 KC620656.1.1.1504~0.981265 KJ650725.1.1.1501~0.981265 HM446103.1.1.1463~0.978923 KC620647.1.1.1501~0.976581 KC620623.1.1.1500~0.976581 KC620671.1.1.1503~0.976581 KC620608.1.1.1500~0.976581 JF267704.1.1.1492~0.976581 LC115045.1.1.1460~0.976581	98.1265	Bacteria;Proteobacteria;Gammaproteobacteria;Betaproteobacteriales;Sulfuricellaceae;Sulfuriferula;	568	0	0	0	0	0	0	0	0	0	0	0	0	0	0	0	0	9	2	529	24	0	0	0	0	0	0	2	0	0	0	0	0	0	0	0	0	0	0	0	0	0	0	0	0
OTU_563	404	HM745444.1.1.1482~1 HM745457.1.1.1483~0.992574 DQ659196.1.1.1331~0.990099 HQ730614.1.1.1396~0.987624 AY913538.1.1.1304~0.985148 DQ906069.1.1.1482~0.982673 EF613021.1.1.1343~0.982673 JX504890.1.1.1446~0.980198 JN835233.1.1.1327~0.980198 GU127806.1.1.1450~0.980198	100	Bacteria;Actinobacteria;Acidimicrobiia;uncultured;	464	0	0	0	0	0	109	0	0	0	0	0	0	339	0	0	0	0	0	0	0	4	0	0	0	0	0	0	2	0	0	0	0	0	0	0	0	0	0	0	0	2	0	0	0
OTU_9728	380	HM150476.1.1.935~0.978947 JF509453.1.1.1510~0.976316 HM150492.1.1.936~0.976316 DQ243730.2.1.1285~0.976316 EU544524.1.1.938~0.971053 AB629609.1.1.935~0.968421 DQ060320.1.1.1195~0.968421 HQ635955.1.1.901~0.968421 EU559688.1.1.946~0.965789 DQ060322.1.1.1432~0.965789	97.6378	Archaea;Crenarchaeota;Thermoprotei;Desulfurococcales;Ignisphaeraceae;Ignisphaera;	1675	0	0	0	0	0	0	0	0	0	0	0	0	0	0	0	0	0	0	0	0	1	0	2	0	1	0	0	0	1	0	0	0	7	8	128	4	0	0	0	85	0	8	0	0
OTU_799	404	KX501165.1.1.1480~0.992574 KF515266.1.1.1479~0.985148 EU370318.1.1.1381~0.985148 KC620905.1.1.1512~0.985148 GQ402557.1.1.1441~0.982673 HE604016.1.1.1480~0.977723 AY345538.1.1.1486~0.977723 HQ420140.1.1.1474~0.977723 HQ420135.1.1.1462~0.977723 JF807637.1.1.1483~0.975248	99.2574	Bacteria;Actinobacteria;Acidimicrobiia;uncultured;	437	0	0	0	0	0	0	0	0	0	0	0	0	0	0	0	0	0	0	0	0	0	0	0	0	0	0	7	0	0	0	0	0	0	0	0	0	0	0	0	0	0	3	14	2
OTU_586	403	GU113055.1.1.1478~0.975186 JX459083.1.1.1487~0.955335	97.5186	Bacteria;Chloroflexi;Ktedonobacteria;Ktedonobacterales;Ktedonobacteraceae;uncultured;	534	0	0	0	0	0	183	0	0	0	0	0	0	0	13	0	7	0	0	24	7	0	37	0	0	0	20	113	20	0	0	0	0	0	0	0	0	0	0	0	0	0	0	0	0
OTU_574	407	BAVN01000027.1.3859.5332~1 JF191301.1.1.1346~1 GEEO01017285.1.65.1522~1 JF206641.1.1.1346~1 AIJP01000006.1.975222.976751~1 KY432392.1.1.1365~1 GFIM01005958.1.9.1236~1 JF184802.1.1.1347~1 GFGX01057508.1.1.1467~1 JF212365.1.1.1342~1	100	Bacteria;Actinobacteria;Actinobacteria;Propionibacteriales;Propionibacteriaceae;Cutibacterium;	598	0	0	0	0	0	0	0	0	0	0	0	0	49	0	0	0	0	1	0	0	2	2	0	1	4	0	8	0	4	4	0	2	16	24	0	0	0	8	39	65	0	1	3	0
OTU_593	402	GQ402683.1.1.1391~1 AY724034.2.1.1270~1 KM200468.1.1.1446~0.997512 AY913552.1.1.1266~0.995025 AY913559.1.1.1267~0.995025 AY913274.1.1.1414~0.992537 AY913617.1.1.1303~0.992537 AY913269.1.1.1414~0.975124 AJ295648.1.1.1234~0.972637 AY913581.1.1.1265~0.967662	100	Bacteria;Proteobacteria;Alphaproteobacteria;	531	0	0	0	0	0	0	0	0	0	0	0	0	0	0	0	0	0	0	2	0	0	2	0	0	0	0	484	14	0	0	0	0	0	0	0	0	0	0	0	0	0	0	0	0
OTU_557	403		83.5381	Unclassified;	381	0	0	0	0	0	0	0	0	0	0	0	0	0	0	0	0	0	0	0	0	0	0	0	0	0	0	0	0	0	0	0	0	0	0	0	0	0	0	0	0	0	0	0	0
OTU_2027	384	ACXK01000051.1.16727.18183~0.997396 AF544222.1.1.1355~0.989583 HQ730611.1.1.1375~0.989583 FN429059.1.1.1046~0.986979 ACXJ01010134.1.1076.2532~0.986979 EF535318.1.1.1034~0.986979 JF737904.1.1.1111~0.984375 DQ523826.1.1.1121~0.984375 AB600341.1.1.1343~0.984375 KC537600.1.1.916~0.976562	99.7396	Archaea;Euryarchaeota;Thermoplasmata;Thermoplasmatales;Thermoplasmataceae;A-plasma;	1031	0	0	4	2	20	230	0	0	0	0	0	4	115	8	0	0	0	129	83	0	45	0	0	4	0	0	0	122	0	3	2	3	0	0	0	0	0	0	0	0	0	18	121	0
OTU_840	428	DQ906881.1.1.1491~0.96028 HM187382.1.1.1396~0.953271	95.8042	Bacteria;Gemmatimonadetes;BD2-11 terrestrial group;	536	0	0	0	0	0	0	0	0	0	0	0	0	0	0	0	0	0	0	0	0	0	0	0	0	0	0	0	0	0	0	0	0	0	0	0	0	0	0	0	0	0	0	0	0
OTU_901	421	DQ834229.1.1.1363~0.983373	98.3373	Bacteria;Firmicutes;Clostridia;Clostridiales;Family XVII;Sulfobacillus;	632	0	0	0	0	0	0	0	0	0	0	36	0	0	0	43	1	0	0	0	3	0	6	0	0	0	0	0	0	0	3	4	12	0	0	0	8	229	38	0	0	0	0	0	0
OTU_600	427	HQ420129.1.1.1492~0.960187 HQ420125.1.1.1492~0.955504 AP014683.1.366941.368470~0.953162 HQ420115.1.1.1497~0.953162	96.0187	Bacteria;Proteobacteria;Gammaproteobacteria;Betaproteobacteriales;Burkholderiaceae;uncultured;	576	0	0	0	0	0	0	0	0	0	0	0	0	0	0	0	0	0	0	0	0	0	0	0	0	0	0	0	0	0	0	0	0	0	0	0	0	0	0	0	0	0	0	0	0
OTU_615	428	APKF01000030.1.14834.16393~0.971963 JX298769.1.1.1542~0.971963 EU635950.1.1.1483~0.971963 APCU01000223.1.172.1731~0.969626	96.9697	Bacteria;Atribacteria;Caldatribacteriia;Caldatribacteriales;Caldatribacteriaceae;Candidatus Caldatribacterium;	519	0	0	0	0	0	0	0	0	0	0	0	0	0	0	0	0	0	0	0	0	0	0	0	0	0	0	0	0	0	0	2	0	0	0	0	0	0	0	0	0	0	0	0	0
OTU_577	402		94.5274	Unclassified;	505	0	0	0	0	0	0	0	0	0	0	0	0	0	0	144	6	44	5	237	40	0	0	0	0	0	0	0	29	0	0	0	0	0	0	0	0	0	0	0	0	0	0	0	0
OTU_555	421	KP218920.1.1.1486~0.992874	99.2874	Bacteria;Bacteroidetes;Bacteroidia;Cytophagales;Microscillaceae;uncultured;	398	0	0	0	0	0	0	0	0	0	0	0	0	0	0	0	0	0	0	0	0	0	0	0	0	0	0	0	0	0	0	0	0	0	0	0	0	0	0	0	0	0	0	0	0
OTU_569	403		87.1287	Unclassified;	425	0	0	0	0	0	0	0	0	0	0	0	0	0	0	0	0	0	0	0	0	0	0	0	0	0	0	0	0	0	0	0	0	0	0	0	0	0	0	0	0	0	0	0	0
OTU_7666	382	DQ243730.2.1.1285~0.979058 JF509453.1.1.1510~0.973822 EU559691.1.1.933~0.971204 HM150476.1.1.935~0.971204 HM150492.1.1.936~0.968586 AB629609.1.1.935~0.960733 HQ635955.1.1.901~0.960733 DQ060320.1.1.1195~0.960733 EU544524.1.1.938~0.960733 HQ317333.1.1.935~0.960733	97.6501	Archaea;Crenarchaeota;Thermoprotei;Desulfurococcales;Ignisphaeraceae;	737	0	0	0	0	0	0	0	0	0	0	0	0	0	0	0	0	0	0	0	0	0	0	0	0	0	0	0	0	0	0	0	0	0	0	0	0	0	0	0	0	0	0	0	0
OTU_726	422	CP003557.1.2086350.2087883~0.99763 JQ292917.1.1.1539~0.99763 KM410327.1.1.1529~0.978673	99.763	Bacteria;Bacteroidetes;Ignavibacteria;Ignavibacteriales;Melioribacteraceae;Melioribacter;	413	0	0	0	0	0	0	0	0	0	0	0	0	0	0	0	0	0	0	0	0	0	0	0	0	0	0	0	0	0	0	0	0	0	0	0	0	0	0	0	0	0	0	0	0
OTU_710	403	AB109437.1.1.1428~0.997519 BBXW01000056.1.19563.21045~0.997519 KJ877499.1.1.1332~0.997519 AY862538.1.1.1277~0.997519 AY548936.1.1.1472~0.972705 KT453634.1.1.1323~0.955335 AB046413.1.1.1457~0.950372 AP012029.1.669333.670830~0.950372 AP012029.1.195826.197323~0.950372	99.7519	Bacteria;Chloroflexi;Anaerolineae;Anaerolineales;Anaerolineaceae;Anaerolinea;	398	0	0	0	0	0	0	0	0	0	0	0	0	0	0	0	0	0	0	0	0	0	0	0	0	0	0	0	0	0	0	0	0	0	0	0	0	2	0	0	0	0	0	0	0
OTU_573	423		84.9057	Unclassified;	439	0	0	0	0	0	0	0	0	0	0	0	0	0	0	0	0	0	0	0	0	0	0	0	0	0	0	0	0	0	0	0	0	0	0	0	0	0	0	0	0	0	0	0	0
OTU_561	417	JQ088375.1.1.1469~0.992806	99.2806	Bacteria;Patescibacteria;Parcubacteria;	415	0	0	0	0	0	0	0	0	0	0	364	0	0	0	0	0	0	0	0	19	0	0	0	0	0	0	0	0	0	0	0	0	0	0	0	0	0	0	0	0	0	0	0	0
OTU_717	405		86.6667	Unclassified;	403	0	0	0	0	0	0	0	0	0	0	0	0	0	0	0	0	0	0	0	0	0	0	0	0	0	0	0	0	0	0	0	0	0	0	0	0	0	0	0	0	0	0	0	0
OTU_625	430	AF523886.1.1.1348~1 KJ192025.1.1.1529~0.97907 FN870226.1.1.1529~0.976744 EF018149.1.1.1413~0.976744 AF523967.1.1.1340~0.974419 EF516526.1.1.1465~0.972093 AY963383.1.1.1488~0.972093 FJ625304.1.1.1529~0.969767 AY963373.1.1.1488~0.969767 EU335342.1.1.1531~0.969767	100	Bacteria;Proteobacteria;Deltaproteobacteria;RCP2-54;	598	0	0	6	0	0	216	1	0	0	1	2	6	11	13	0	4	0	0	3	0	1	41	0	0	0	3	130	21	0	0	1	0	0	0	0	1	0	0	0	0	0	0	0	0
OTU_1000	384	GQ328125.1.1.951~0.994792 HM150581.1.1.937~0.994792 JN573335.1.1.926~0.992188 HQ395726.1.1.1431~0.992188 GQ228772.1.1.1259~0.992188 KP012167.1.1.1472~0.992188 JN573311.1.1.924~0.989583 GQ228722.1.1.991~0.989583 JN573321.1.1.924~0.989583 AY862080.1.1.1232~0.989583	99.4792	Archaea;Korarchaeota;Korarchaeia;Korarchaeales;Korarchaeaceae;Candidatus Korarchaeum;	491	0	0	0	0	0	0	0	0	0	0	0	0	0	0	0	0	0	0	0	6	0	0	0	0	0	0	0	0	11	10	12	10	0	0	49	8	0	0	0	0	0	91	0	0
OTU_606	403		81.7284	Unclassified;	374	0	0	0	0	0	0	0	0	0	0	0	0	0	0	0	0	0	0	0	0	0	2	0	0	0	0	18	1	0	0	0	0	0	0	0	0	0	0	0	0	0	0	0	0
OTU_585	385		84.7545	Unclassified;	477	0	0	0	18	92	17	0	0	0	0	2	1	0	21	0	9	0	144	42	28	78	0	0	0	0	0	0	0	0	0	0	0	0	0	0	0	0	0	0	0	0	0	0	0
OTU_581	427		82.7103	Unclassified;	438	0	0	0	0	0	0	0	0	0	0	5	0	0	0	0	0	0	0	0	0	0	0	0	0	0	0	0	0	0	0	0	0	0	0	0	0	0	0	0	0	0	0	0	0
OTU_605	404	EU134277.1.1.1361~0.970297 JN615834.1.1.1321~0.962871 HM444941.1.1.1302~0.955446 EU134274.1.1.1315~0.950495 EU134270.1.1.1322~0.950495	96.3145	Bacteria;Cyanobacteria;Melainabacteria;Obscuribacterales;	490	0	0	0	0	0	0	0	0	0	0	0	0	0	0	0	0	0	0	0	0	0	0	0	0	0	0	490	0	0	0	0	0	0	0	0	0	0	0	0	0	0	0	0	0
OTU_567	402	DQ901261.1.1.1487~0.985075	98.0198	Bacteria;Firmicutes;Clostridia;Clostridiales;YNPFFP2;	545	0	0	0	0	0	33	0	0	0	80	0	0	0	7	0	0	0	142	28	0	44	0	0	2	0	1	0	149	0	4	5	12	0	0	0	0	0	0	0	0	1	17	16	0
OTU_558	427		90.676	Unclassified;	395	0	0	0	0	0	0	0	0	0	0	0	0	0	0	0	0	0	0	0	0	0	0	0	0	0	0	0	0	0	0	0	0	0	0	0	0	0	0	0	0	0	0	0	0
OTU_693	392		70.3046	Unclassified;	520	0	0	0	0	0	0	0	0	0	2	0	0	0	9	5	0	2	7	1	2	6	1	0	31	0	0	0	342	0	0	0	2	0	0	0	1	1	0	0	0	0	6	0	0
OTU_622	421	FQ658761.1.1.1354~1 FJ546392.1.1.1209~1 HQ385507.1.1.1390~0.997625 LC124530.1.1.1445~0.980998 JX406224.1.1.1487~0.976247 LC124506.1.1.1445~0.976247 HQ330540.1.1.1349~0.971496 HM921124.1.1.1325~0.969121 EU834800.1.1.1445~0.966746 GU454883.1.1.1484~0.966746	100	Bacteria;Bacteroidetes;Bacteroidia;Cytophagales;Microscillaceae;OLB12;	396	0	0	0	0	0	0	0	0	0	0	0	0	0	0	0	0	0	0	0	0	0	0	0	0	0	0	0	0	0	0	0	0	0	0	0	0	0	0	0	0	0	0	0	0
OTU_621	427		89.0443	Unclassified;	407	0	0	0	0	0	0	0	0	0	0	0	0	0	0	0	0	0	0	0	0	0	0	0	0	0	0	0	0	0	0	0	0	0	0	0	0	0	0	0	0	0	0	0	0
OTU_772	403	EU043839.1.1.1338~0.977668 EF516303.1.1.1405~0.975186 JQ738809.1.1.1310~0.960298	97.7668	Bacteria;Chloroflexi;Ktedonobacteria;Ktedonobacterales;Ktedonobacteraceae;Thermosporothrix;	538	0	0	0	0	0	0	0	0	0	0	0	0	0	0	0	0	0	0	0	0	0	1	0	0	0	0	514	0	0	0	0	0	0	0	0	0	0	0	0	0	0	0	0	0
OTU_589	404	AB254789.1.1.1482~0.997525 KF182279.1.1.1326~0.977723 HE604001.1.1.1480~0.977723 JF737910.1.1.1479~0.977723 JXYS01000055.1.208.1713~0.977723 AB552368.1.1.1373~0.975248 FR846991.1.1.1298~0.975248 AB552359.1.1.1373~0.967822 JN982099.1.1.1488~0.965347 HQ420110.1.1.1485~0.965347	99.7525	Bacteria;Actinobacteria;Acidimicrobiia;Acidimicrobiales;Acidimicrobiaceae;Acidithrix;	497	0	0	0	0	0	4	0	0	0	0	0	0	62	0	0	0	0	7	1	0	0	6	0	0	0	1	48	2	0	0	0	4	0	0	0	0	0	0	0	0	0	3	23	2
OTU_682	402		82.2222	Unclassified;	423	0	0	0	0	0	0	0	0	0	0	0	0	0	0	0	0	0	0	0	0	0	0	0	0	0	0	0	0	0	0	0	0	0	0	0	0	0	0	0	0	0	0	0	0
OTU_620	427		93.4579	Unclassified;	406	0	0	0	0	0	0	0	0	0	0	15	0	0	0	0	0	0	0	0	36	0	0	0	0	0	0	0	0	0	0	0	0	0	0	0	0	0	0	0	0	0	0	0	0
OTU_597	419	FN870283.1.1.1502~0.968974 AB364868.1.1.1468~0.966587	96.6667	Bacteria;Bacteroidetes;Ignavibacteria;Kryptoniales;Kryptoniaceae;	452	0	0	0	0	0	0	0	0	0	0	0	0	0	0	0	0	0	0	0	0	0	0	0	0	0	0	0	0	0	0	0	0	0	0	0	0	0	0	0	0	0	0	0	0
OTU_613	406	AB159558.1.1.1499~0.970443 X91170.1.1.1362~0.970443 AB159557.1.1.1572~0.96798 EU651879.1.1.1496~0.965517 EU523089.1.1.1498~0.963054 EU651870.1.1.1505~0.963054 EU523096.1.1.1496~0.958128 KF550894.1.1.1457~0.955665 JN540255.1.1.1455~0.953202 AB723829.1.1.1469~0.953202	96.8059	Bacteria;Firmicutes;Clostridia;Clostridiales;Peptococcaceae;	511	0	0	0	0	0	0	0	0	0	0	0	2	0	0	0	0	0	0	11	478	0	0	0	0	0	0	0	0	0	0	0	3	0	0	0	0	0	0	0	0	0	1	10	6
OTU_588	384	KX213928.1.1.1353~0.994792 HM041910.1.1.1438~0.986979 AB161323.1.1.912~0.973958 AB364942.1.1.1400~0.963542 KP784723.1.1.1440~0.960938 HM244058.1.1.911~0.958333 JQ817907.1.1.1399~0.958333 JN398040.1.1.1399~0.955729 AB364940.1.1.1399~0.955729 HQ916509.1.1.1334~0.955729	99.4792	Archaea;Euryarchaeota;Thermoplasmata;Methanomassiliicoccales;Methanomassiliicoccaceae;	401	0	0	0	0	0	0	0	0	0	0	5	0	0	2	0	0	2	0	0	0	0	0	0	0	0	0	0	0	0	0	0	0	0	0	0	0	0	0	0	0	0	0	0	38
OTU_724	421	DQ834229.1.1.1363~0.966746	96.6746	Bacteria;Firmicutes;Clostridia;Clostridiales;Family XVII;Sulfobacillus;	710	0	0	0	0	0	0	0	0	0	0	0	0	0	0	0	0	2	0	0	0	0	4	1	0	0	2	0	644	0	0	0	0	0	0	0	0	0	32	0	0	0	1	0	0
OTU_572	402	HQ916650.1.1.1363~0.967662 KM205484.1.1.1428~0.967662 FPLM01003737.1.10.1490~0.965174 EU421849.1.1.1468~0.965174 AJ617858.1.1.1424~0.962687 HE804559.1.1.1423~0.962687 JF165188.1.1.1322~0.962687 AB240298.1.1.1500~0.962687 HM559171.1.1.1352~0.962687 KX504880.1.1.1462~0.962687	96.7662	Bacteria;Acidobacteria;Acidobacteriia;Solibacterales;Solibacteraceae (Subgroup 3);	442	0	0	0	0	0	0	0	0	0	0	76	0	0	0	0	0	0	0	0	28	0	2	0	0	0	0	0	0	0	0	0	1	0	0	0	0	0	0	0	0	0	1	13	14
OTU_576	422	JX047126.1.1.1500~0.988152 AB478415.1.1.1461~0.969194 CP003418.1.794761.796287~0.969194 KP174519.1.1.1495~0.952607	98.8152	Bacteria;Bacteroidetes;Ignavibacteria;Ignavibacteriales;Ignavibacteriaceae;Ignavibacterium;	389	0	0	0	0	0	0	0	0	0	0	0	0	0	0	0	0	0	0	0	0	0	0	0	0	0	0	0	0	0	0	0	0	0	0	0	0	0	0	0	0	0	0	0	0
OTU_734	388		89.0306	Unclassified;	364	2	28	0	0	1	0	25	0	0	2	0	0	0	0	0	0	0	0	0	0	0	0	0	0	0	0	0	0	0	0	0	0	0	0	0	0	0	0	0	0	0	0	0	0
OTU_837	403	EU875524.2.1.1376~0.995037 CU922033.1.1.1325~0.980149 KC683035.1.1.1496~0.975186 KJ807962.1.1.1467~0.972705 FJ542929.1.1.1466~0.972705 FPLP01007894.1.6.1446~0.972705 FN824844.1.1.1270~0.972705 FPLP01008492.1.1.1482~0.972705 FPLP01012443.1.16.1497~0.970223 KC683244.1.1.1500~0.970223	99.2574	Bacteria;Chloroflexi;Anaerolineae;Caldilineales;Caldilineaceae;uncultured;	364	0	0	0	0	0	0	0	0	0	0	0	0	0	0	0	0	0	0	0	0	0	0	0	0	0	0	0	0	0	0	0	0	0	0	0	0	0	0	0	0	0	0	0	0
OTU_720	403	AY882671.2.1.1345~1 FR846992.1.1.1304~0.960298 AM162472.1.1.1485~0.957816 AM162470.1.1.1470~0.952854	100	Bacteria;Actinobacteria;Acidimicrobiia;IMCC26256;	431	0	0	0	0	0	147	0	0	0	0	0	0	0	0	5	5	0	0	0	0	0	11	0	0	0	0	67	3	0	0	0	1	0	0	0	0	0	0	0	0	0	0	0	0
OTU_688	423		92.1986	Unclassified;	480	0	0	0	0	0	0	0	0	0	0	0	0	0	0	0	0	0	0	0	0	0	0	0	0	0	0	0	0	0	0	0	0	0	0	0	0	0	0	0	0	0	0	0	0
OTU_780	403	EF516303.1.1.1405~0.965261 EU043839.1.1.1338~0.962779 JQ738809.1.1.1310~0.957816	96.5261	Bacteria;Chloroflexi;Ktedonobacteria;Ktedonobacterales;Ktedonobacteraceae;Thermosporothrix;	452	0	0	0	0	0	0	0	0	0	0	0	0	0	0	0	0	0	0	0	0	0	0	0	0	0	0	407	0	0	0	0	0	0	0	0	0	0	0	0	0	0	0	0	0
OTU_590	415	ARDI01000014.1.22.1508~1 CP003249.1.219659.221052~1 ARDI01000015.1.22.1508~1 CP003249.1.1918897.1920290~1 Y18416.1.1.1462~1 AB054646.1.1.1454~0.99759	100	Bacteria;Deinococcus-Thermus;Deinococci;Thermales;Thermaceae;Thermus;	428	0	0	0	0	0	0	0	0	0	0	0	0	0	0	0	0	0	0	0	0	0	0	0	0	0	0	0	0	0	0	0	0	0	0	0	0	0	0	0	0	0	0	0	0
OTU_579	385		80.5699	Unclassified;	379	0	0	0	0	0	1	0	0	0	0	0	0	0	0	0	0	0	0	0	0	0	0	0	0	0	0	0	0	0	0	0	0	0	0	0	0	0	0	0	0	0	0	0	0
OTU_874	403	HM745458.1.1.1480~0.985112 HQ845906.1.1.1402~0.985112 EF446257.1.1.1478~0.980149 HM745436.1.1.1481~0.980149 AM749758.1.1.1388~0.977668 EF446258.1.1.1478~0.977668 DQ906071.1.1.1479~0.972705 DQ906083.1.1.1482~0.970223 GU731348.1.1.1372~0.970223 AF523912.1.1.1260~0.967742	98.5112	Bacteria;Actinobacteria;Acidimicrobiia;IMCC26256;	515	2	0	0	13	42	33	0	0	0	1	2	2	8	0	0	24	0	30	39	0	10	21	0	0	0	7	100	50	0	0	0	0	0	0	0	0	37	30	0	0	0	0	2	0
OTU_770	345		46.8912	Unclassified;	797	6	3	7	0	0	0	0	11	4	0	0	4	0	102	2	26	182	6	8	0	2	1	9	10	0	0	0	0	0	0	0	0	0	0	1	0	1	0	137	36	2	74	0	0
OTU_993	428	EF156469.1.1.1376~0.981308 EF156502.1.1.1374~0.981308 EF156509.1.1.1376~0.978972 EF156606.1.1.1376~0.976636 AY559413.1.1.1551~0.976636 EF156594.1.1.1376~0.974299 AY882798.2.1.1376~0.974299 DQ834121.1.1.1353~0.974299 EF156605.1.1.1376~0.974299 DQ924764.1.1.1376~0.974299	98.1308	Bacteria;Aquificae;Aquificae;Aquificales;Hydrogenobaculaceae;Hydrogenobaculum;	416	0	0	0	0	0	0	0	0	0	0	0	0	0	0	0	0	0	0	0	0	0	0	0	0	0	0	0	0	0	0	0	0	0	0	0	0	0	0	0	0	0	0	0	0
OTU_862	384	LANF01000002.1.266.1725~1 AB019239.1.1.1409~1 CP006019.1.763187.764670~0.984375 HQ696462.1.1.1446~0.984375 CP006019.1.1527358.1528841~0.984375 FR852908.1.1.927~0.979167 DQ300336.1.1.1319~0.976562 AJ419872.1.1.1467~0.976562 AJ310754.1.1.1416~0.976562 AY134472.1.1.1438~0.976562	100	Archaea;Euryarchaeota;Thermococci;Thermococcales;Thermococcaceae;	384	0	0	0	0	0	0	0	0	0	0	0	0	0	0	0	0	0	0	0	0	0	0	0	0	0	0	0	0	0	0	0	0	0	0	0	0	0	0	0	0	0	0	0	0
OTU_607	427	KX163678.1.1.1421~0.95082 KX163679.1.1.1421~0.95082	95.082	Bacteria;Proteobacteria;Gammaproteobacteria;Betaproteobacteriales;Nitrosomonadaceae;966-1;	436	0	0	0	0	0	0	0	0	0	0	0	0	0	0	27	0	0	0	0	0	0	0	0	0	0	0	0	1	0	0	0	0	0	0	0	0	1	0	0	0	0	0	0	0
OTU_845	384	AB269873.1.1.1370~0.96875	96.875	Archaea;Euryarchaeota;Thermoplasmata;Thermoplasmatales;Thermoplasmatales Incertae Sedis;Thermogymnomonas;	436	0	0	2	0	0	3	0	0	0	5	0	19	0	0	17	6	0	8	68	0	32	4	0	0	0	0	0	226	0	0	1	0	0	0	0	0	0	40	0	0	0	0	0	0
OTU_703	394		82.0253	Unclassified;	370	0	0	0	0	0	0	0	0	0	0	0	0	0	0	0	0	0	0	0	0	0	0	0	0	0	0	0	0	0	0	0	0	0	0	0	0	0	0	0	0	0	0	0	0
OTU_1436	384	AF402990.1.1.1018~0.976562	97.9112	Archaea;Crenarchaeota;Bathyarchaeia;	680	0	0	0	0	0	0	0	0	0	0	0	0	0	0	0	0	0	0	0	0	0	0	0	0	0	0	0	0	0	0	0	0	0	0	0	0	0	0	0	0	0	0	0	38
OTU_623	384	AB930955.1.1.1327~0.994792 AF325182.1.1.1341~0.986979 AY882713.3.1.990~0.973958	99.4792	Archaea;Crenarchaeota;Thermoprotei;Geoarchaeales;	497	0	0	1	26	80	5	0	0	0	0	0	3	0	131	0	0	0	20	5	14	59	0	0	0	0	0	0	0	0	13	21	23	0	0	0	3	0	0	0	0	0	20	0	1
OTU_2323	429	KM221310.1.1.1494~0.972028 EU223931.1.1.1517~0.967366 CP000975.1.892025.893540~0.967366 EF591088.1.1.1543~0.960373 EU419170.1.1.1482~0.958042 EU419168.1.1.1482~0.955711	97.2028	Bacteria;Verrucomicrobia;Verrucomicrobiae;Methylacidiphilales;Methylacidiphilaceae;Candidatus Methylacidiphilum;	896	0	0	1	0	0	1	0	0	0	0	1	0	0	16	8	0	1	10	1	0	0	36	0	0	0	0	0	777	0	0	0	0	0	0	0	0	0	0	0	1	0	0	0	0
OTU_699	451		93.3775	Unclassified;	501	0	0	0	0	0	0	0	0	0	0	0	0	0	0	0	0	0	0	0	0	0	0	0	0	0	0	0	0	0	0	0	0	0	0	0	0	0	0	0	0	0	0	0	0
OTU_647	385	KF225648.1.1.918~0.992208 KC537737.1.1.917~0.974026 KC537716.1.1.917~0.950649	98.708	Archaea;Euryarchaeota;Thermoplasmata;uncultured;	404	0	0	0	0	0	244	0	0	0	5	0	0	0	0	0	0	0	0	8	0	0	3	0	0	0	0	0	38	0	0	0	0	0	0	0	0	0	0	0	0	0	13	0	0
OTU_631	427	KT175943.1.1.1540~0.969555 GBOS01000790.1.9.1536~0.969555 AE013218.1.275522.277031~0.967213 L18927.1.768.2319~0.964871 KR780485.1.1.1203~0.964871 CP009253.1.271593.273139~0.964871 MKXH02000203.1.360214.361742~0.962529 HQ792392.1.1.1468~0.962529 HQ792502.1.1.1468~0.960187 KT175927.1.1.1540~0.960187	96.9555	Bacteria;Proteobacteria;Gammaproteobacteria;Enterobacteriales;Enterobacteriaceae;Buchnera;	484	0	0	0	0	0	0	0	0	0	0	0	0	0	0	0	0	0	0	0	1	0	0	0	11	0	471	0	1	0	0	0	0	0	0	0	0	0	0	0	0	0	0	0	0
OTU_596	384		86.7533	Unclassified;	424	0	0	0	5	53	9	0	0	0	0	58	10	0	0	1	43	0	68	42	19	95	0	0	10	0	1	0	0	0	0	0	0	0	0	0	0	0	0	0	0	0	5	0	0
OTU_834	351		86.4407	Unclassified;	579	0	2	0	0	0	0	0	1	0	0	0	68	0	0	0	12	23	0	0	2	118	0	22	3	3	0	0	0	0	0	2	0	0	0	0	0	30	98	0	29	0	89	0	0
OTU_599	403	HM641010.1.1.1492~0.967742 FJ936959.1.1.1493~0.965261 AF027001.1.1.1455~0.960298	96.7742	Bacteria;Nitrospirae;Thermodesulfovibrionia;Thermodesulfovibrionales;Thermodesulfovibrionaceae;Thermodesulfovibrio;	355	0	0	0	0	0	0	0	0	0	0	0	0	0	0	0	0	0	0	0	0	0	0	0	0	0	0	0	0	0	0	0	0	0	0	0	0	0	0	0	0	0	0	0	0
OTU_768	428	GQ472418.1.1.1468~0.992991 KJ568476.1.1.1524~0.988318 FJ716475.1.1.1524~0.983645 GU208253.1.1.1473~0.981308 KC424699.1.1.1547~0.981308 GU208215.1.1.1515~0.978972 AB672315.1.1.1485~0.974299 KC424681.1.1.1566~0.974299 DQ831538.1.1.1517~0.974299 HQ330539.1.1.1366~0.974299	99.2991	Bacteria;Proteobacteria;Deltaproteobacteria;Desulfobacterales;Desulfobacteraceae;Sva0081 sediment group;	325	0	0	0	0	0	0	0	0	0	0	0	0	0	1	0	0	0	0	0	0	0	0	0	0	0	0	0	0	0	0	0	0	0	0	0	0	0	0	0	0	0	0	0	0
OTU_649	403	AF027001.1.1.1455~0.970223 FJ936959.1.1.1493~0.962779 HM641010.1.1.1492~0.960298	97.0223	Bacteria;Nitrospirae;Thermodesulfovibrionia;Thermodesulfovibrionales;Thermodesulfovibrionaceae;Thermodesulfovibrio;	332	0	0	0	0	0	0	0	0	0	0	0	0	0	0	0	0	0	0	0	0	0	0	0	0	0	0	0	0	0	0	0	0	0	0	0	0	0	0	0	0	0	0	0	0
OTU_616	402	JN881645.1.1.1504~0.997512 AB752315.1.1.1446~0.997512 AM888289.1.1.1501~0.992537 JN881648.1.1.1500~0.992537 JF935227.1.1.1495~0.992537 AB302405.2.1.1498~0.982587 AM888288.1.1.1485~0.980099 AM259490.1.1.1418~0.977612 AB086419.1.1.1507~0.977612 JNLL01000001.1.324460.325982~0.977612	99.7512	Bacteria;Aquificae;Aquificae;Hydrogenothermales;Hydrogenothermaceae;	395	0	0	0	0	0	0	0	0	0	0	0	0	0	0	0	0	0	0	0	0	0	0	0	0	0	0	0	0	0	0	0	0	0	0	0	0	0	0	0	0	0	0	0	0
OTU_716	403		92.0596	Unclassified;	525	0	0	0	0	0	0	0	0	0	0	0	0	0	0	0	0	0	0	0	0	0	0	0	0	0	0	525	0	0	0	0	0	0	0	0	0	0	0	0	0	0	0	0	0
OTU_705	427	AB364877.1.1.1475~0.981265 AF523981.1.1.1291~0.978923 MEKI01000066.1.5356.6913~0.960187 FJ484807.1.1.1405~0.960187 AB426237.1.1.1426~0.955504 AB614562.1.1.1260~0.955504 AB426202.1.1.1420~0.955504 AB426210.1.1.1416~0.953162 AB426217.1.1.1419~0.953162	98.1265	Bacteria;Acidobacteria;Thermoanaerobaculia;Thermoanaerobaculales;Thermoanaerobaculaceae;Thermoanaerobaculum;	867	0	0	0	0	0	0	0	0	0	0	0	0	0	0	0	0	0	0	0	0	0	0	0	0	0	0	0	0	1	9	3	31	0	0	0	0	0	0	0	0	0	47	365	0
OTU_624	427		94.1452	Unclassified;	532	0	0	0	0	0	0	0	0	0	0	0	0	0	0	489	40	0	0	0	0	0	0	0	0	0	0	0	2	0	0	0	0	0	0	0	0	1	0	0	0	0	0	0	0
OTU_876	427	KY176956.1.1.1509~1 HQ616147.1.1.1392~1 KC464857.1.1.1431~1 KJ938564.1.1.1516~1 EF584756.1.1.1476~1 JF319283.1.1.1453~1 HQ616149.1.1.1384~1 KU647209.1.1.1437~0.997658 KF896136.1.1.1486~0.997658 AY922101.1.1.1387~0.997658	100	Bacteria;Proteobacteria;Gammaproteobacteria;Betaproteobacteriales;Burkholderiaceae;	439	0	0	0	0	0	0	0	0	0	0	0	0	0	0	209	0	0	0	230	0	0	0	0	0	0	0	0	0	0	0	0	0	0	0	0	0	0	0	0	0	0	0	0	0
OTU_673	403	FN870346.1.1.1359~0.985112 JF833840.1.1.1468~0.98263 JX133618.1.1.1467~0.980149 AF498716.1.1.1426~0.977668 GQ263304.1.1.1426~0.975186 GQ263402.1.1.1445~0.975186 GQ263356.1.1.1445~0.975186 GQ263275.1.1.1438~0.975186 HM270010.1.1.1330~0.972705 GQ263568.1.1.1437~0.970223	98.2673	Bacteria;Actinobacteria;Actinobacteria;Frankiales;Acidothermaceae;Acidothermus;	371	334	0	0	0	0	0	0	0	0	0	0	0	0	0	0	0	0	0	0	0	0	0	0	0	0	1	7	2	0	0	0	0	0	0	0	0	0	0	0	0	0	0	0	0
OTU_627	402	KX812783.1.1.1455~0.967662 JQ245631.1.1.1350~0.955224	96.7662	Bacteria;Chloroflexi;Anaerolineae;SBR1031;	366	0	0	0	0	0	0	0	0	0	0	0	0	0	0	0	0	0	0	0	0	0	0	0	0	0	0	0	0	0	0	0	0	0	0	0	0	0	0	0	0	0	0	0	0
OTU_806	427		88.6047	Unclassified;	368	0	0	0	0	0	0	0	0	0	0	0	0	0	0	8	0	0	0	0	0	0	0	0	0	0	0	0	0	0	0	0	0	0	0	0	0	0	0	0	0	0	0	0	0
OTU_650	427	AF027045.1.1.1477~0.981265 KM221309.1.1.1527~0.981265 GU233848.1.1.1431~0.978923 EU635931.1.1.1388~0.976581 KM585443.1.1.1439~0.969555 GU233846.1.1.1425~0.969555 KT258798.1.1.1458~0.964871 KR049110.1.1.1433~0.964871 GU437709.1.1.1333~0.957845 GU437717.1.1.1525~0.953162	98.1265	Bacteria;Acetothermia;Acetothermiia;	396	0	0	0	0	0	0	0	0	0	0	0	0	0	0	0	0	0	0	0	0	0	0	0	0	0	0	0	0	0	0	0	0	0	0	0	0	0	0	0	0	0	0	0	0
OTU_638	427	FJ557662.1.1.1407~1 FJ557273.1.1.1408~1 FJ557904.1.1.1407~1 FJ558016.1.1.1410~1 FJ558257.1.1.1268~1 FJ557985.1.1.1409~1 GEXI01097563.1.20.1513~1 FJ557569.1.1.1407~1 KM873055.1.1.1507~1 FJ558055.1.1.1406~1	100	Bacteria;Firmicutes;Bacilli;Lactobacillales;Streptococcaceae;Streptococcus;	375	0	333	0	0	1	0	0	0	0	0	0	0	2	0	0	0	0	0	0	0	0	0	0	0	0	0	1	0	0	1	0	0	6	0	0	0	0	0	0	0	0	0	0	0
OTU_598	407	CP000481.1.1397655.1399163~1 AJ007290.1.1.1470~0.997543 GU113034.1.1.1480~0.982801 LN567686.1.1.1351~0.97543 KX752970.1.1.1467~0.972973 HG529185.1.1.1275~0.970516 KX752959.1.1.1470~0.970516 KC554789.1.1.1475~0.970516 KC554906.1.1.1475~0.968059 EU133122.1.1.1343~0.968059	100	Bacteria;Actinobacteria;Actinobacteria;Frankiales;	381	0	0	0	0	0	0	0	0	0	0	0	0	0	0	8	2	0	0	0	0	0	0	0	0	0	0	0	0	0	0	0	0	0	0	0	0	21	0	0	0	0	0	0	0
OTU_674	406		85.5037	Unclassified;	365	0	0	0	0	0	0	0	0	0	0	0	0	0	0	0	0	0	0	0	0	0	0	0	0	0	0	0	0	0	0	0	0	0	0	0	0	0	0	0	0	0	0	0	0
OTU_665	402	DQ431002.1.1.1435~1 JQ769621.1.1.1454~0.967662 KT899569.1.1.1252~0.957711 JQ769522.1.1.1452~0.955224 KJ192050.1.1.1454~0.952736 KC463201.1.1.1487~0.952736 JQ770046.1.1.1456~0.952736 JQ801043.1.1.1456~0.952736 JN825340.1.1.1279~0.950249 JQ769520.1.1.1454~0.950249	100	Bacteria;Cyanobacteria;Oxyphotobacteria;Oxyphotobacteria Incertae Sedis;Unknown Family;	386	0	0	0	0	0	0	0	0	0	0	0	0	0	0	0	0	0	0	0	0	0	0	0	0	0	0	0	0	0	0	0	0	0	0	0	0	0	0	0	0	0	0	0	0
OTU_657	427	JUHH01000001.1.1761697.1763214~0.960187 KX230499.1.1.1417~0.957845 LK392973.1.1.1410~0.957845 JF922386.1.1.1499~0.955504 JF922416.1.1.1501~0.955504 FJ801204.1.1.1505~0.955504 GQ340227.1.1.1396~0.955504 KP985672.1.1.1488~0.955504 JQ994355.1.1.1496~0.955504 JF429105.1.1.1512~0.953162	96.0187	Bacteria;Proteobacteria;Gammaproteobacteria;Betaproteobacteriales;Methylophilaceae;	347	0	0	0	0	0	0	0	0	0	0	0	0	0	0	0	0	0	0	0	0	0	0	0	0	0	0	0	0	0	0	0	0	0	0	0	0	0	0	0	0	0	0	0	0
OTU_609	404	KF923317.1.1.1516~0.995049 EF205558.1.1.1461~0.995049 AF027089.1.1.1450~0.990099 KU382143.1.1.1448~0.987624	99.2593	Bacteria;Armatimonadetes;Chthonomonadetes;Chthonomonadales;	353	0	0	0	0	0	0	0	0	0	0	0	0	0	0	0	0	0	0	0	0	0	0	0	0	0	0	2	0	0	0	0	0	0	0	0	0	0	0	0	0	0	0	0	0
OTU_601	428	EF205549.1.1.1493~0.981308 EF205515.1.1.1487~0.978972 KM585438.1.1.1439~0.96729	98.1308	Bacteria;Proteobacteria;Deltaproteobacteria;Syntrophobacterales;Syntrophaceae;uncultured;	359	0	0	0	0	0	0	0	0	0	0	0	0	0	0	0	0	0	0	0	0	0	0	0	0	0	0	0	0	0	0	0	0	0	0	0	0	0	0	0	0	0	0	0	0
OTU_1072	406	GU591327.1.113086.114571~1 JQ814747.1.1.1450~0.997537 JQ814722.1.1.1444~0.997537 JQ814730.1.1.1449~0.997537 JQ814739.1.1.1449~0.997537 JQ814724.1.1.1449~0.997537 KC994718.1.1.1447~0.997537 KT952703.1.1.1451~0.995074 JF747973.1.1.1448~0.995074 GQ441305.1.1.1446~0.992611	100	Bacteria;Cyanobacteria;Oxyphotobacteria;Chloroplast;	309	0	0	0	0	0	0	0	0	0	0	0	0	0	0	0	0	0	0	0	0	0	0	0	0	0	0	0	0	0	0	0	0	0	0	0	0	0	0	0	0	0	0	0	0
OTU_920	384	AB600367.1.1.915~0.976562 AF523939.1.1.1427~0.971354 EF446193.1.1.1447~0.96875 AB364936.1.1.1399~0.96875 AB262703.1.1.1400~0.966146 FJ228391.1.1.1342~0.966146 FJ228389.1.1.1343~0.963542 EF396246.1.1.1344~0.963542 HM745448.1.1.1432~0.963542 KC537636.1.1.918~0.963542	97.4026	Archaea;Euryarchaeota;Thermoplasmata;uncultured;	363	0	0	2	1	6	329	0	0	0	1	0	7	0	0	0	0	0	12	0	0	0	0	0	0	0	2	0	3	0	0	0	0	0	0	0	0	0	0	0	0	0	0	0	0
OTU_886	382	EU635908.1.1.1324~0.994764 HQ317340.1.1.939~0.992147 KP784728.1.1.1465~0.989529 KT028694.1.1.1335~0.986911 KM221238.1.1.940~0.984293 JX507265.1.1.944~0.984293 KP091028.1.1.1462~0.984293 JX507249.1.1.945~0.981675 KJ563964.1.1.927~0.981675 JX507255.1.1.938~0.981675	99.4764	Archaea;Crenarchaeota;Crenarchaeota Incertae Sedis;Aigarchaeales;Caldiarchaeaceae;Candidatus Caldiarchaeum;	507	0	0	0	0	0	0	0	0	0	0	0	0	0	0	0	0	0	0	0	0	0	0	0	0	0	0	0	0	0	0	0	0	0	0	467	0	0	0	0	0	0	1	0	0
OTU_654	382	HM150535.1.1.941~0.997382 ASPF01000030.1.10673.12031~0.989529 KT028699.1.1.1335~0.984293 EU240001.1.1.902~0.984293 KT028698.1.1.1341~0.984293 EU924221.1.1.1324~0.973822 KP091028.1.1.1462~0.963351 AB629598.1.1.918~0.960733 KP784725.1.1.1462~0.960733 AB611348.1.1.901~0.960733	99.4778	Archaea;Crenarchaeota;Crenarchaeota Incertae Sedis;Aigarchaeales;Caldiarchaeaceae;Candidatus Caldiarchaeum;	417	0	0	0	0	0	0	0	0	0	0	0	0	0	0	0	0	0	0	0	0	0	0	0	0	0	0	0	0	0	0	0	0	0	0	77	0	0	0	0	0	0	13	0	0
OTU_636	405	KJ650716.1.1.1491~0.965432 EU522656.1.1.1399~0.960494 KF939476.1.1.1372~0.960494 JN223442.1.1.1451~0.960494 JX434224.1.1.1507~0.960494 KF939429.1.1.1473~0.960494 HE582936.1.1.1266~0.960494 KF939439.1.1.1370~0.960494 JQ087011.1.1.1452~0.960494 HE582866.1.1.1211~0.958025	96.5432	Bacteria;Firmicutes;Clostridia;Clostridiales;Peptococcaceae;Desulfurispora;	400	0	0	0	0	0	0	0	0	0	0	5	0	0	0	0	0	0	0	0	376	0	0	0	0	0	0	0	0	0	0	0	0	0	0	0	0	6	0	0	0	0	0	1	0
OTU_696	384		93.4896	Unclassified;	425	0	0	0	1	8	0	0	0	0	0	1	0	0	1	0	0	0	8	0	0	311	0	0	0	0	0	0	0	0	0	0	0	0	0	0	0	0	0	0	0	0	0	0	0
OTU_873	428	HQ730666.1.1.1526~0.964953 HQ730668.1.1.1526~0.964953 AB364740.1.1.1484~0.964953 HM745416.1.1.1521~0.962617 GU127734.1.1.1489~0.96028 CU919614.1.1.1382~0.955607 AY775505.1.1.1324~0.955607 AM162452.1.1.1522~0.953271 AF524857.1.1.1418~0.953271 CU919529.1.1.1382~0.953271	96.4953	Bacteria;Proteobacteria;Deltaproteobacteria;Syntrophobacterales;Syntrophobacteraceae;Syntrophobacter;	386	0	0	0	0	0	0	0	0	0	0	0	0	16	0	0	0	0	0	0	0	0	0	0	0	0	0	0	0	0	0	0	0	0	0	0	0	0	0	0	0	0	0	0	0
OTU_816	405	EF612375.1.1.1470~0.960494 EU419143.1.1.1474~0.958025 AF465653.1.1.1437~0.955556 EU419144.1.1.1476~0.955556 GQ141760.1.1.1362~0.953086	95.8128	Bacteria;Firmicutes;Clostridia;Clostridiales;Family XVII;uncultured;	754	0	0	0	0	0	0	0	0	0	0	28	3	0	0	0	1	0	0	0	18	0	3	0	0	0	0	0	2	0	10	15	14	0	0	0	8	552	12	0	0	1	0	0	0
OTU_759	402	JQ624975.1.1.1333~0.980099 CU924114.1.1.1322~0.980099 GQ402657.1.1.1421~0.980099 AY853672.1.1.1357~0.977612 EU331380.1.1.1423~0.977612 HE576414.1.1.1441~0.977612 EU589264.1.1.1472~0.977612 HQ729782.1.1.1458~0.975124 AB487378.1.1.1331~0.975124 AB364768.1.1.1421~0.970149	98.0099	Bacteria;Acidobacteria;Acidobacteriia;Solibacterales;Solibacteraceae (Subgroup 3);	461	0	0	0	0	0	0	0	0	0	0	27	0	0	0	0	0	0	0	0	0	0	33	0	0	0	0	190	0	0	0	0	8	0	0	0	0	4	0	0	0	0	8	130	0
OTU_629	427	AF027005.1.1.1492~0.976581 FM994912.1.1.1500~0.964871	97.4299	Bacteria;Verrucomicrobia;Verrucomicrobiae;Pedosphaerales;Pedosphaeraceae;	424	0	0	0	0	0	0	0	0	0	0	4	0	0	2	0	0	0	0	0	36	0	0	0	0	0	0	0	0	0	5	22	5	0	0	0	1	0	0	0	0	0	1	0	1
OTU_614	403	AM162472.1.1.1485~0.975186 AB254787.1.1.1483~0.972705 DQ906071.1.1.1479~0.972705 DQ906067.1.1.1479~0.970223 AM162470.1.1.1470~0.970223 GU731348.1.1.1372~0.970223 JF429282.1.1.1485~0.970223 AF523913.1.1.1307~0.967742 DQ906083.1.1.1482~0.965261 HQ845906.1.1.1402~0.965261	97.2772	Bacteria;Actinobacteria;Acidimicrobiia;	445	0	4	0	2	4	52	0	0	0	1	0	0	0	0	0	12	0	122	15	0	11	10	0	0	0	0	0	20	0	9	13	5	0	0	0	7	2	0	0	0	1	0	0	0
OTU_1016	427	HM459706.1.1.1462~1 JQ408089.1.1.1361~1 HM186036.1.1.1356~1 FJ437966.1.1.1502~0.992974 HM262896.1.1.1361~0.990632 LN570868.1.1.1374~0.990632 FN554390.1.1.1398~0.990632 GU444072.1.1.1508~0.990632 JF236022.1.1.1361~0.98829 FJ438004.1.1.1502~0.98829	100	Bacteria;Verrucomicrobia;Verrucomicrobiae;Verrucomicrobiales;Rubritaleaceae;Luteolibacter;	327	0	0	0	0	0	0	0	0	0	0	0	0	0	0	0	0	0	0	0	0	0	0	0	0	0	0	0	0	0	0	0	0	0	0	0	0	0	0	0	0	0	0	0	0
OTU_887	428	FN870194.1.1.1516~0.96028 FR720653.1.1.1475~0.955607 FR720650.1.1.1475~0.953271	96.028	Bacteria;FCPU426;	509	0	0	0	0	0	0	0	0	0	0	0	0	0	4	133	16	0	0	1	0	0	0	0	0	0	1	114	126	0	0	0	0	0	0	0	0	0	0	0	0	0	0	0	0
OTU_612	403		92.0988	Unclassified;	344	0	0	0	0	0	0	0	0	0	0	193	0	0	0	0	0	0	0	0	6	0	0	0	0	0	0	0	0	0	2	12	8	0	0	0	0	0	0	0	0	1	0	0	0
OTU_918	428		87.8505	Unclassified;	473	0	0	0	0	0	39	0	0	0	0	0	0	0	0	0	1	0	0	18	0	0	3	0	0	0	0	0	403	0	0	0	0	0	0	0	0	0	0	0	0	0	0	0	0
OTU_820	384		93.75	Unclassified;	362	0	0	0	31	91	50	0	0	0	0	2	11	0	0	0	8	0	125	7	0	11	0	0	0	0	0	0	0	0	0	0	0	0	0	0	0	0	0	0	0	0	2	2	0
OTU_737	427	JX420244.1.1.1464~0.990632 JMFG01000020.1.85632.87191~0.990632 HM243854.1.1.1516~0.960187 AB426210.1.1.1416~0.955504 AF523981.1.1.1291~0.953162 HQ166629.1.1.1520~0.953162 JF747872.1.1.1509~0.953162 FJ484807.1.1.1405~0.95082 MEKI01000066.1.5356.6913~0.95082 AM180890.1.1.1518~0.95082	99.0632	Bacteria;Acidobacteria;Thermoanaerobaculia;Thermoanaerobaculales;Thermoanaerobaculaceae;Thermoanaerobaculum;	310	0	0	0	0	0	0	0	0	0	0	0	0	0	0	0	0	0	0	0	0	0	0	0	0	0	0	0	0	0	0	0	0	0	0	0	0	0	0	0	0	0	0	0	0
OTU_669	420		85.2732	Unclassified;	336	0	0	0	0	0	0	0	0	0	0	0	0	0	0	0	0	0	0	0	0	0	0	0	0	0	0	0	0	0	0	0	0	0	0	0	0	0	0	0	0	0	0	0	0
OTU_666	403		92.8218	Unclassified;	405	0	0	0	0	0	0	0	0	0	0	0	0	0	0	0	0	0	0	0	0	0	0	0	0	0	0	405	0	0	0	0	0	0	0	0	0	0	0	0	0	0	0	0	0
OTU_633	405	LEKQ01000013.1.33.1567~0.975309 KT033777.1.1.1559~0.975309	97.2906	Bacteria;GBS-1;	347	0	0	0	0	0	0	0	0	0	0	0	0	0	0	0	0	0	0	0	0	0	0	0	0	0	0	0	0	0	0	0	0	0	0	0	0	0	0	0	0	0	0	0	0
OTU_848	404		92.3267	Unclassified;	343	0	0	0	0	0	0	0	0	0	0	10	0	0	0	0	0	0	0	0	0	0	0	0	0	0	1	0	0	0	1	3	2	0	0	0	0	0	0	0	0	0	0	0	7
OTU_630	403		88.1188	Unclassified;	337	0	0	0	0	0	0	0	0	0	0	0	0	0	0	0	0	0	0	0	0	0	26	0	0	0	0	0	0	0	0	0	0	0	0	0	1	0	0	0	0	0	0	0	0
OTU_775	402	KC437375.1.1.1474~0.992537 KM205480.1.1.1427~0.992537 KM221429.1.1.1465~0.992537 AF523985.1.1.1280~0.987562 EF516691.1.1.1403~0.987562 EF020028.1.1.1379~0.987562 HM062162.1.1.1420~0.982587 AJ617853.1.1.1430~0.982587 AB486895.1.1.1333~0.982587 AM934768.1.1.1336~0.982587	99.2537	Bacteria;Acidobacteria;Acidobacteriia;Acidobacteriales;Acidobacteriaceae (Subgroup 1);uncultured;	445	5	0	0	0	0	0	0	0	0	0	0	0	0	0	0	1	0	0	4	0	0	0	0	0	0	0	387	0	0	0	0	2	0	0	0	0	0	0	0	0	0	6	37	0
OTU_686	396		88.8889	Unclassified;	317	0	0	0	0	0	0	0	0	0	0	0	0	0	0	0	0	0	0	0	0	0	0	0	0	0	0	0	0	0	0	0	0	0	0	0	0	0	0	0	0	0	0	0	0
OTU_645	404		75.6757	Unclassified;	343	0	0	0	0	0	230	0	0	0	1	0	0	0	0	0	1	0	16	0	0	0	0	0	0	0	0	0	0	0	0	0	0	0	0	0	0	0	0	0	0	0	0	0	0
OTU_859	390		72.6343	Unclassified;	384	0	0	1	9	38	29	0	0	0	1	0	0	0	0	0	0	0	115	35	0	46	15	0	0	0	0	0	95	0	0	0	0	0	0	0	0	0	0	0	0	0	0	0	0
OTU_652	402	GQ402590.1.1.1421~0.995025 HQ598842.1.1.1455~0.99005 FJ466205.1.1.1435~0.99005 FJ466435.1.1.1420~0.99005 GU127760.1.1.1427~0.99005 KM200528.1.1.1461~0.99005 HQ597926.1.1.1455~0.987562 FJ625320.1.1.1467~0.987562 AY963443.1.1.1423~0.985075 HQ729779.1.1.1455~0.982587	99.5025	Bacteria;Acidobacteria;Acidobacteriia;Solibacterales;Solibacteraceae (Subgroup 3);	361	0	0	0	0	0	0	0	0	0	0	0	0	0	0	0	0	0	0	0	0	0	0	0	0	0	0	325	0	0	0	0	0	0	0	0	0	0	0	0	0	0	0	0	0
OTU_644	402	JN023787.1.1.1453~0.987562 FR874231.1.1.1344~0.987562 HQ598697.1.1.1454~0.987562 KF515259.1.1.1459~0.985075 HM745425.1.1.1458~0.982587 HQ598431.1.1.1454~0.980099 HQ598838.1.1.1454~0.980099 KJ600940.1.1.1471~0.980099 HQ730661.1.1.1464~0.977612 JN023818.1.1.1454~0.977612	98.7562	Bacteria;Acidobacteria;Acidobacteriia;Acidobacteriales;Acidobacteriaceae (Subgroup 1);	361	0	0	0	0	0	0	0	0	0	0	0	0	1	0	0	0	0	0	0	0	0	0	0	0	0	0	0	0	0	0	0	0	0	0	0	0	0	0	0	0	0	0	0	0
OTU_646	423		85.4801	Unclassified;	362	0	0	0	0	0	0	0	0	0	0	0	0	0	0	0	0	0	0	0	0	0	0	0	0	0	0	0	0	0	0	0	0	0	0	0	0	0	0	0	0	0	0	0	0
OTU_618	429	JQ088346.1.1.1540~0.995338 KM585437.1.1.1439~0.990676	99.5338	Bacteria;Caldiserica;Caldisericia;Caldisericales;TTA-B1;	326	0	0	0	0	0	0	0	0	0	0	0	0	0	0	0	0	0	0	0	0	0	0	0	0	0	0	0	0	0	0	0	0	0	0	0	0	0	0	0	0	0	0	0	0
OTU_777	422	AY913560.1.1.1319~0.973934 AY913561.1.1.1380~0.971564 AM749754.1.1.1417~0.969194 HM187010.1.1.1393~0.966825 HQ445649.1.1.1523~0.966825 AB364774.1.1.1472~0.964455 AJ519383.1.1.1302~0.962085 FJ004736.1.1.1359~0.962085 AJ519381.1.1.1304~0.962085 AF529350.1.1.1476~0.959716	97.3934	Bacteria;Acidobacteria;Acidobacteriia;Subgroup 13;	486	0	0	0	0	0	0	0	0	0	0	0	0	0	0	0	0	0	0	0	0	0	2	0	0	0	0	484	0	0	0	0	0	0	0	0	0	0	0	0	0	0	0	0	0
OTU_681	429		93.7063	Unclassified;	341	0	0	0	0	0	0	0	0	0	0	0	0	0	0	0	0	0	0	0	0	0	0	0	0	0	0	0	0	0	0	0	0	0	0	0	0	0	0	0	0	0	0	0	0
OTU_691	429		89.2774	Unclassified;	378	0	0	0	0	0	0	0	0	0	0	0	0	0	0	0	0	0	0	0	0	0	0	0	0	0	0	0	0	0	0	0	0	0	0	0	0	0	0	0	0	0	0	0	0
OTU_626	418		76.1337	Unclassified;	357	0	0	0	0	0	0	0	0	0	0	0	0	0	0	0	0	0	0	0	0	0	0	0	0	0	0	0	0	0	0	0	0	0	0	0	0	0	0	0	0	0	0	0	0
OTU_867	421	DQ834229.1.1.1363~0.971496 AM749742.1.1.1399~0.950119	97.1496	Bacteria;Firmicutes;Clostridia;Clostridiales;Family XVII;Sulfobacillus;	644	1	0	1	0	0	7	0	1	0	2	5	42	0	0	44	28	1	7	8	110	39	7	1	5	0	4	0	185	0	0	0	4	0	0	0	7	52	10	0	0	0	1	0	0
OTU_864	427	FR846998.1.1.1319~0.995316 HE587183.1.1.1395~0.990632 EU409115.1.1.1359~0.978923 HE604017.1.1.1544~0.978923 FN870201.1.1.1515~0.978923 HE604002.1.1.1472~0.976581 JN024000.1.1.1491~0.974239 JN023459.1.1.1491~0.974239 JN023944.1.1.1491~0.971897 HM445277.1.1.1358~0.969555	99.5316	Bacteria;Proteobacteria;Gammaproteobacteria;WD260;	408	0	0	0	0	0	0	0	0	0	0	0	0	3	9	0	0	0	2	0	0	0	11	0	0	0	0	0	1	0	0	0	2	0	0	0	0	0	0	0	0	0	1	9	0
OTU_694	426	EF018510.1.1.1407~0.962441 EU131041.1.1.1519~0.955399 EU881176.1.1.1524~0.953052 EU979088.1.1.1537~0.950704 FJ478920.1.1.1516~0.950704	96.0187	Bacteria;Verrucomicrobia;Verrucomicrobiae;Chthoniobacterales;Chthoniobacteraceae;Chthoniobacter;	337	0	0	0	0	0	0	0	0	0	0	0	0	0	0	0	0	0	0	0	0	0	0	0	0	0	0	0	0	0	0	0	0	0	0	0	0	0	0	0	0	0	0	0	0
OTU_684	384		92.0635	Unclassified;	378	0	0	0	0	0	0	0	0	0	0	0	0	0	0	0	0	0	0	0	0	0	0	0	0	0	0	0	0	0	35	45	17	0	0	0	0	0	0	0	0	0	10	0	0
OTU_931	427		91.1007	Unclassified;	333	0	0	0	0	0	0	0	0	0	0	0	0	0	0	0	0	0	0	0	0	0	0	0	0	0	0	0	0	0	0	0	0	0	0	0	0	0	0	0	0	0	0	0	0
OTU_738	212		44.4444	Unclassified;	254	0	0	0	0	0	0	0	0	0	0	0	0	0	0	0	0	0	0	0	0	0	0	0	0	0	0	0	0	0	0	0	0	0	0	0	0	0	0	0	0	0	0	0	0
OTU_676	424		78.6385	Unclassified;	371	0	0	0	0	0	0	0	0	0	0	0	0	0	0	0	0	0	0	0	0	0	0	0	0	0	0	0	0	0	0	0	0	0	0	0	0	0	0	0	0	0	0	0	0
OTU_632	428	KM221367.1.1.1539~0.981308	97.9021	Bacteria;Proteobacteria;Deltaproteobacteria;Thermodesulfobacteriales;Thermodesulfobacteriaceae;uncultured;	351	0	0	0	0	0	0	0	0	0	0	0	0	0	0	0	0	0	0	0	0	0	0	0	0	0	0	0	0	0	0	0	0	0	0	0	0	0	0	0	0	0	0	0	0
OTU_1066	428	JN397782.1.1.1479~0.992991 EU335166.1.1.1521~0.957944 EU134391.1.1.1350~0.953271 FJ190063.1.1.1408~0.950935	99.2991	Bacteria;Proteobacteria;Deltaproteobacteria;Myxococcales;Archangiaceae;Anaeromyxobacter;	274	0	0	0	0	0	0	0	0	0	0	0	0	0	0	0	0	0	0	0	0	0	0	0	0	0	0	0	0	0	0	0	0	0	0	0	0	0	0	0	0	0	0	0	0
OTU_987	427	EF515492.1.1.1397~0.983607 KX213919.1.1.1374~0.976581 CU925019.1.1.1360~0.971897 GQ181682.1.1.1398~0.971897 GQ181761.1.1.1397~0.969555 EF198027.1.1.1441~0.964871	98.3607	Bacteria;Spirochaetes;Spirochaetia;Spirochaetales;Spirochaetaceae;Spirochaeta 2;	296	0	0	0	0	0	0	0	0	0	0	0	0	0	0	0	0	0	0	0	0	0	0	0	0	0	0	0	0	0	0	0	0	0	0	0	0	0	0	0	0	0	0	0	0
OTU_808	427	HM129942.1.1.1463~0.985949 HM128579.1.1.1462~0.985949 HM129231.1.1.1461~0.983607 HM129518.1.1.1462~0.981265 JQ801057.1.1.1504~0.978923 JN941868.1.1.1464~0.978923 AB331894.1.1.1482~0.976581 AB331893.1.1.1481~0.976581 JF125164.1.1.1361~0.971897 EF471653.1.1.1492~0.971897	98.3645	Bacteria;Verrucomicrobia;Verrucomicrobiae;Verrucomicrobiales;Rubritaleaceae;Luteolibacter;	338	0	0	0	0	0	0	0	0	0	0	0	0	0	0	0	0	0	0	0	0	0	0	0	0	0	0	0	0	0	0	0	0	0	0	0	0	0	0	0	0	0	0	0	0
OTU_690	422	AY862529.1.1.1321~0.990521 FJ462063.1.1.1481~0.990521	98.818	Bacteria;Bacteroidetes;Bacteroidia;Bacteroidales;SB-5;	327	0	0	0	0	0	0	0	0	0	0	0	0	0	0	0	0	0	0	0	0	0	0	0	0	0	0	0	0	0	0	0	0	0	0	0	0	0	0	0	0	0	0	0	0
OTU_678	402	JN023677.1.1.1476~0.972637 JN024095.1.1.1476~0.952736	97.0223	Bacteria;WPS-2;	414	0	0	0	0	0	0	0	0	0	0	0	0	0	0	0	0	0	2	0	0	0	2	0	0	0	1	398	0	0	0	0	0	0	0	0	0	0	0	0	0	0	0	0	0
OTU_668	384	AB600348.1.1.1343~0.96875	96.875	Archaea;Euryarchaeota;Thermoplasmata;Thermoplasmatales;Thermoplasmataceae;uncultured;	351	0	0	0	1	3	4	0	0	0	0	0	0	0	0	0	0	0	57	21	0	7	0	0	0	0	0	0	231	0	0	0	2	0	0	0	0	0	0	0	0	0	3	17	0
OTU_634	427		94.6136	Unclassified;	304	0	0	0	0	0	0	0	0	0	0	0	0	0	0	0	0	0	0	0	0	0	0	0	0	0	0	0	0	0	0	0	0	0	0	0	0	0	0	0	0	0	0	0	0
OTU_809	403		94.5409	Unclassified;	309	0	0	0	0	0	0	0	0	0	0	72	0	0	0	0	0	0	0	0	0	0	0	0	0	0	0	0	0	0	0	0	0	0	0	0	0	0	0	0	0	0	5	0	16
OTU_683	427	EU287926.1.1.1398~1 FWXD01000083.1.3985.5397~1	100	Bacteria;Proteobacteria;Gammaproteobacteria;Betaproteobacteriales;Chitinibacteraceae;Andreprevotia;	447	0	0	0	0	0	0	0	0	0	0	0	0	0	0	409	3	0	0	26	0	0	0	0	0	0	2	0	7	0	0	0	0	0	0	0	0	0	0	0	0	0	0	0	0
OTU_677	403		88.3375	Unclassified;	409	0	0	3	0	0	0	0	0	0	0	0	0	0	0	0	8	0	0	0	0	0	22	0	0	0	0	324	9	0	0	0	0	0	0	0	0	0	0	0	0	0	0	0	0
OTU_662	384	KF836722.1.1.1281~0.994792 KT453559.1.1.1343~0.994792 KP341520.1.1.900~0.955729	99.4792	Archaea;Thaumarchaeota;SCGC AB-179-E04;	348	0	0	0	0	0	0	0	0	0	0	0	0	0	0	0	0	0	0	0	0	0	0	0	0	0	0	0	0	0	19	54	39	0	0	0	0	0	0	0	0	3	1	0	2
OTU_860	428		85.8139	Unclassified;	495	0	0	0	0	0	0	0	0	0	0	0	0	0	0	0	0	0	0	0	0	0	0	0	0	0	0	495	0	0	0	0	0	0	0	0	0	0	0	0	0	0	0	0	0
OTU_903	382	DQ243744.2.1.1381~0.992147 HQ317331.1.1.941~0.968586 HQ317328.1.1.940~0.963351 EF100624.1.1.1377~0.963351 AWOE01000013.1.10556.12032~0.960733 AB329825.1.1.1328~0.960733 HM448141.1.1.1385~0.958115 KT028693.1.1.1118~0.958115 AWOC01000023.1.11513.12991~0.958115 AF361214.1.1.1351~0.958115	99.2147	Archaea;Crenarchaeota;Crenarchaeota Incertae Sedis;Aigarchaeales;Caldiarchaeaceae;Candidatus Caldiarchaeum;	354	0	0	0	0	0	0	0	0	0	0	0	0	0	0	0	0	0	0	0	0	0	0	0	0	0	0	0	0	0	11	24	13	0	0	0	0	0	0	0	0	0	2	0	0
OTU_763	403	AB669272.1.1.1435~0.960298	96.0298	Bacteria;Chloroflexi;Anaerolineae;Anaerolineales;Anaerolineaceae;Thermomarinilinea;	275	0	0	0	0	0	0	0	0	0	0	0	0	0	0	0	0	0	0	0	0	0	0	0	0	0	0	0	0	0	0	0	0	0	0	0	0	0	0	0	0	0	0	0	0
OTU_670	402	AB252945.1.1.1589~1 KP985663.1.1.1539~0.997512 KP763255.1.1.1541~0.997512 KX504855.1.1.1560~0.995025 LC124556.1.1.1578~0.995025 AB240355.1.1.1545~0.992537 AB661603.1.1.1522~0.992537 KX504967.1.1.1550~0.992537 KX504777.1.1.1528~0.992537 JN038830.1.1.1551~0.987562	100	Bacteria;Nitrospirae;Thermodesulfovibrionia;uncultured;	275	0	0	0	0	0	0	0	0	0	0	0	0	0	0	0	0	0	0	0	0	0	0	0	0	0	0	0	0	0	0	0	0	0	0	0	0	0	0	0	0	0	0	0	0
OTU_967	426	CP002903.1.662531.664064~0.983568 CP002903.1.1597608.1599141~0.983568 FR749903.1.1.1538~0.983568 CP001698.1.824567.825904~0.981221 CP001698.1.632623.633960~0.981221 FJ469374.1.1.1224~0.981221 X62809.1.1.1333~0.978873	98.3568	Bacteria;Spirochaetes;Spirochaetia;Spirochaetales;Spirochaetaceae;Spirochaeta 2;	318	0	0	0	0	0	0	0	0	0	0	0	0	0	0	0	0	0	0	0	0	0	0	0	0	0	0	0	0	0	0	0	0	0	0	0	0	0	0	0	0	0	0	0	0
OTU_655	419		91.924	Unclassified;	322	0	0	0	0	0	0	0	0	0	0	0	0	0	0	0	0	0	0	0	0	0	0	0	0	0	0	0	0	0	0	0	0	0	0	0	0	0	0	0	0	0	0	0	0
OTU_707	420	KC493660.1.1.1508~0.980952 DQ350778.1.1.1233~0.97619 AB089842.1.1.1525~0.971429 CP002901.1.783773.785304~0.969048 CP002901.1.268225.269755~0.969048 CP003179.1.260885.262415~0.969048 CP003179.1.165365.166895~0.969048 CP002901.1.276073.277603~0.969048 CP003179.1.268733.270263~0.969048 CP003179.1.2773383.2774913~0.969048	97.8622	Bacteria;Firmicutes;Clostridia;Clostridiales;Family XVII;Sulfobacillus;	675	0	0	1	0	0	0	2	0	0	0	6	5	0	0	92	3	0	14	3	30	0	5	0	10	0	33	0	78	0	0	0	0	0	0	0	0	23	280	0	0	0	1	0	0
OTU_930	272	AB013926.1.1.1642~0.974265 CP000852.1.129290.130825~0.974265 JQ346759.1.1.1461~0.974265 AB600364.1.1.946~0.974265 LCTF01000026.1.36380.37340~0.970588 AB600351.1.1.1923~0.963235 DQ924807.1.1.1336~0.959559 DQ924655.1.1.1336~0.959559 DQ924789.1.1.1338~0.959559 DQ924651.1.1.1335~0.959559	97.4265	Archaea;Crenarchaeota;Thermoprotei;Thermoproteales;Thermoproteaceae;	489	5	10	19	0	0	0	0	0	0	4	0	13	0	17	1	0	30	0	61	13	20	3	0	1	4	6	0	0	0	6	3	3	0	0	24	7	1	11	0	0	4	64	0	0
OTU_697	404	FJ484375.1.1.1304~0.987624 FJ484376.1.1.1316~0.987624 FJ484404.1.1.1315~0.987624 FJ484360.1.1.1206~0.985148 FJ484356.1.1.1258~0.982673 FJ484409.1.1.1289~0.972772 HQ847567.1.1.1479~0.962871 DQ486055.1.1.1488~0.957921 HM241104.1.1.1418~0.957921 EF490447.1.1.1415~0.957921	98.5185	Bacteria;Cyanobacteria;Oxyphotobacteria;Nostocales;Nostocaceae;	273	0	0	0	0	0	0	0	0	0	0	0	0	0	0	0	0	0	0	0	0	0	0	0	0	0	0	0	0	0	0	0	0	0	0	0	0	0	0	0	0	0	0	0	0
OTU_685	427		84.3823	Unclassified;	443	0	0	0	0	0	0	0	0	0	0	1	0	0	0	0	0	0	0	0	0	0	0	0	0	0	0	0	0	0	100	76	63	0	0	0	1	0	0	0	0	0	0	0	15
OTU_659	405	AF523901.1.1.1260~0.97037	97.037	Bacteria;Cyanobacteria;Sericytochromatia;	302	0	0	0	0	0	0	0	0	0	0	0	0	0	0	0	0	0	0	0	0	0	0	0	0	0	0	0	0	0	0	0	0	0	0	0	0	0	0	0	0	0	0	0	0
OTU_667	420	EU249949.1.1.1402~1 EU635948.1.1.1437~0.97619 HM448272.1.1.1427~0.969048 AF217493.1.1.1471~0.964286 AF217494.1.1.1471~0.964286 CP001807.1.187227.188754~0.964286 AF217495.1.1.1471~0.961905 X80994.1.2.1544~0.961905 EU652097.1.1.1472~0.961905 EU652068.1.1.1490~0.959524	100	Bacteria;Bacteroidetes;Rhodothermia;Rhodothermales;Rhodothermaceae;Rhodothermus;	307	0	0	0	0	0	0	0	0	0	0	0	0	0	0	0	0	0	0	0	0	0	0	0	0	0	0	0	0	0	0	0	0	0	0	0	0	0	0	0	0	0	0	0	0
OTU_905	386	KM585416.1.1.923~1 KC682096.1.1.1403~0.997409 HM041906.1.1.1443~0.997409 EF198049.1.1.1369~0.994819 EF198052.1.1.1367~0.994819 FJ638513.1.1.1405~0.994819 GU179500.1.1.1420~0.992228 CP000477.1.845527.846999~0.987047 CP000477.1.1617193.1618665~0.987047 AB071701.1.1.1403~0.987047	100	Archaea;Euryarchaeota;Methanomicrobia;Methanosarcinales;Methanosaetaceae;Methanosaeta;	272	0	0	0	0	0	0	0	0	0	0	0	0	0	0	0	0	0	0	0	0	0	0	0	0	0	0	0	0	0	0	0	0	0	0	0	0	0	0	0	0	0	0	0	0
OTU_747	427	AF523890.1.1.1335~1 JX297618.1.1.1537~0.997658 KF851165.1.1.1374~0.992974 DQ659228.1.1.1359~0.992974 EF612995.1.1.1357~0.98829 JF737886.1.1.1503~0.98829 FR847001.1.1.1320~0.98829 HM745437.1.1.1497~0.98829 AUZZ01000537.1.2202.3439~0.985949 HM745413.1.1.1496~0.983607	100	Bacteria;Proteobacteria;Gammaproteobacteria;Xanthomonadales;Rhodanobacteraceae;Metallibacterium;	456	0	0	0	0	0	3	0	0	0	0	0	0	4	0	0	0	0	0	21	0	0	9	0	0	0	2	249	25	0	0	0	1	0	0	0	0	0	0	0	0	0	1	8	0
OTU_702	405	EF612375.1.1.1470~0.97037 EU419143.1.1.1474~0.962963 KF225675.1.1.1472~0.962963 AF465653.1.1.1437~0.960494 EU419144.1.1.1476~0.960494 GQ141760.1.1.1362~0.958025 AM749765.1.1.1386~0.950617 AM749744.1.1.1395~0.950617	96.798	Bacteria;Firmicutes;Clostridia;Clostridiales;Family XVII;uncultured;	526	0	0	3	0	0	32	0	0	0	0	5	15	0	0	4	7	0	3	26	1	22	24	0	0	0	1	0	15	0	3	1	0	0	0	0	5	106	2	0	0	0	23	9	0
OTU_1063	405		86.8293	Unclassified;	326	0	0	0	0	0	0	0	0	0	0	0	0	0	0	0	0	0	0	0	0	0	0	0	0	0	0	75	0	0	0	0	0	0	0	0	0	0	0	0	0	0	0	0	0
OTU_698	428		88.5781	Unclassified;	349	0	0	0	0	0	0	0	0	0	0	0	0	0	0	0	0	0	0	0	0	0	0	0	0	0	0	0	0	0	0	0	0	0	0	0	0	0	0	0	0	0	0	0	0
OTU_658	402	KC541486.1.1.1504~0.992537 AF465654.1.1.1415~0.980099 AB669479.1.1.1451~0.975124 BANB01000583.1.301.1769~0.975124 KC619603.1.1.1447~0.975124 D86512.1.1.1451~0.972637 GQ402628.1.1.1415~0.970149 FJ466439.1.1.1463~0.970149 HQ420152.1.1.1459~0.970149 LN880509.1.1.1488~0.970149	99.2537	Bacteria;Proteobacteria;Alphaproteobacteria;Acetobacterales;Acetobacteraceae;	340	0	0	0	2	0	128	0	0	0	0	0	0	18	0	0	8	0	0	10	5	0	11	0	0	0	1	8	40	0	0	0	0	0	0	0	0	0	0	0	0	0	0	0	0
OTU_642	403		94.5545	Unclassified;	306	0	0	0	0	0	0	0	0	0	0	0	0	0	0	0	0	0	0	0	0	0	0	0	0	0	0	0	0	0	0	0	0	0	0	0	0	0	0	0	0	0	0	0	0
OTU_1014	427	HQ755693.1.1.1440~1 HQ755290.1.1.1443~1 HQ768553.1.1.1444~1 HQ755618.1.1.1441~1 HQ768269.1.1.1408~1 HQ820004.1.1.1448~1 LN561385.1.1.1366~1 FJ469354.1.1.1211~1 KU898189.1.1.1491~1 HQ755811.1.1.1444~1	100	Bacteria;Proteobacteria;Gammaproteobacteria;Betaproteobacteriales;Burkholderiaceae;Curvibacter;	473	0	0	0	0	0	0	0	0	0	0	0	0	0	0	0	0	5	0	313	77	0	0	0	0	0	0	18	0	0	0	0	0	0	0	0	0	0	0	0	0	0	0	0	0
OTU_675	424		92.9245	Unclassified;	295	0	0	0	0	0	0	0	0	0	0	0	0	0	0	0	0	0	0	0	0	0	0	0	0	0	0	0	0	0	0	0	0	0	0	0	0	0	0	0	0	0	0	0	0
OTU_1167	422	HE964765.1.1.1358~1 HE602799.1.1.1413~0.995261 JN592642.1.1.1367~0.992891 JN616199.1.1.1368~0.992891 JQ072454.1.1.1409~0.992891 JN672285.1.1.1285~0.992891 HM445012.1.1.1337~0.992891 KX504919.1.1.1488~0.990521 EU133683.1.1.1367~0.990521 HQ114041.1.1.1453~0.990521	100	Bacteria;Bacteroidetes;Bacteroidia;Chitinophagales;Chitinophagaceae;Terrimonas;	288	0	0	0	0	0	0	0	0	0	0	0	0	0	0	0	0	0	0	0	0	0	0	0	0	0	0	0	0	0	0	0	0	0	0	0	0	0	0	0	0	0	0	0	0
OTU_1004	424	AF391986.1.1.1391~1 AM749742.1.1.1399~0.95283	100	Bacteria;Firmicutes;Clostridia;Clostridiales;Family XVII;Sulfobacillus;	669	0	0	0	0	0	0	0	0	0	0	5	0	0	0	9	0	0	0	0	13	0	0	0	0	0	0	1	429	0	0	0	0	0	0	0	0	104	106	0	0	0	0	0	0
OTU_756	386	EF444595.1.1.1126~0.997409 AF068815.2.1.1420~0.994819 EU635901.1.1.1332~0.994819 KP091030.1.1.1460~0.989637 EU573151.1.1.946~0.989637 EU573162.1.1.934~0.989637 EU573143.1.1.934~0.989637 Y00275.1.1.1492~0.984456 X05567.1.1.1492~0.984456 CP006577.1.1951165.1952544~0.984456	99.7409	Archaea;Euryarchaeota;Archaeoglobi;Archaeoglobales;Archaeoglobaceae;Archaeoglobus;	336	0	0	0	0	0	0	0	0	0	0	0	0	0	0	0	0	0	0	0	0	0	0	0	0	0	0	0	0	0	0	0	0	0	0	0	0	0	0	0	0	0	0	0	0
OTU_714	414		75.1196	Unclassified;	306	0	0	0	0	0	0	0	0	0	0	0	0	0	0	0	0	0	0	0	0	0	0	0	0	0	0	0	0	0	0	0	0	0	0	0	0	0	0	0	0	0	0	0	0
OTU_1837	428	CP001130.1.789720.791268~0.983645 EU545990.1.1.1431~0.983645 CP001130.1.1252642.1254190~0.983645 EF156606.1.1.1376~0.981308 EF156605.1.1.1376~0.978972 EU156144.1.1.1516~0.978972 DQ831982.1.1.1376~0.976636 AY559413.1.1.1551~0.976636 CP004390.1.775792.777226~0.976636 EF156469.1.1.1376~0.976636	98.3645	Bacteria;Aquificae;Aquificae;Aquificales;Hydrogenobaculaceae;Hydrogenobaculum;	602	0	0	1	1	2	0	0	0	0	0	0	0	0	12	1	0	0	2	6	7	4	6	0	0	0	3	0	1	1	13	7	9	0	0	0	5	20	0	0	1	8	1	1	0
OTU_701	403		89.1089	Unclassified;	330	0	0	0	0	0	0	0	0	0	0	0	0	0	0	0	0	0	0	0	0	0	0	0	0	0	0	0	0	0	0	0	0	0	0	0	0	0	0	0	0	0	0	0	0
OTU_708	402	EF409853.1.1.1459~0.975124 KF730282.1.1.1413~0.975124 D86513.1.1.1465~0.972637 HQ119202.1.1.1480~0.972637 FART01053831.1.1.1383~0.967662 FJ466268.1.1.1417~0.967662 DQ906066.1.1.1445~0.967662 AJ292598.1.1.1452~0.967662 FPLS01020539.1.1.1309~0.967662 KM221459.1.1.1456~0.965174	97.5124	Bacteria;Proteobacteria;Alphaproteobacteria;Acetobacterales;Acetobacteraceae;	270	0	0	0	0	0	0	0	0	0	0	0	0	0	0	0	0	0	0	0	0	0	0	0	0	0	0	0	0	0	0	0	0	0	0	0	0	0	0	0	0	0	0	0	0
OTU_10187	382	AB600357.1.1.941~0.986911 CP002100.1.631480.632991~0.986911 AB063639.1.1.1338~0.986911 AB931047.1.1.1363~0.986911 AB931105.1.1.1363~0.986911 AB063641.1.1.1477~0.986911 AB063645.1.1.1477~0.986911 AB063640.1.1.1477~0.986911 AB063630.1.1.1476~0.986911 AB931053.1.1.1354~0.986911	98.1771	Archaea;Crenarchaeota;Thermoprotei;	1140	12	10	24	0	1	0	2	0	0	0	0	17	2	76	1	0	95	1	35	2	0	9	149	36	0	6	0	0	0	1	2	0	0	0	2	0	1	1	24	295	1	25	0	0
OTU_999	402	LN560160.1.1.1340~0.970149 AY913545.1.1.1304~0.970149 GU172176.1.1.1486~0.967662 AY913481.1.1.1296~0.967662 AY913404.1.1.1446~0.967662 JN024033.1.1.1459~0.962687 LN572441.1.1.1340~0.962687 JN023196.1.1.1458~0.962687 JN023852.1.1.1465~0.962687 JN023999.1.1.1476~0.960199	97.0149	Bacteria;Proteobacteria;Alphaproteobacteria;Elsterales;uncultured;	365	5	0	0	0	0	26	0	0	0	0	0	0	0	0	0	0	0	2	0	0	0	4	0	0	0	2	304	0	0	0	0	0	0	0	0	0	0	0	0	0	0	0	0	0
OTU_745	404	LN570884.1.1.1327~0.985148 LN570073.1.1.1326~0.982673 LMZR01000034.1.4660.6149~0.970297 AB186887.1.1.1401~0.970297 FPLP01003506.1.17.1486~0.967822 KT835595.1.1.1453~0.967822 HQ738412.1.1.1312~0.965347 KY190477.1.1.1412~0.960396 EU134263.1.1.1323~0.960396 KY190641.1.1.1415~0.957921	98.0296	Bacteria;Chloroflexi;OLB14;	397	0	0	0	0	0	0	0	0	0	0	0	0	0	0	0	0	0	0	0	0	0	2	0	0	0	0	394	1	0	0	0	0	0	0	0	0	0	0	0	0	0	0	0	0
OTU_643	402	DQ337573.1.1.1444~1 JYFX01000071.1.4142.5654~1 ASGW01000016.1.378.1763~1 AQLD01000012.1.4056.5528~1 AMCC01000033.1.585.2047~1 ACJD01000006.1.200939.202423~1 ADFB01000082.1.596.2080~1 ACJJ01000035.1.4204.5668~1 ACJL01000046.1.602.2066~1 AQLH01000001.1.4197.5669~1	100	Bacteria;Proteobacteria;Alphaproteobacteria;Rhizobiales;Rhizobiaceae;	287	0	0	0	1	0	0	0	0	0	0	0	11	0	0	0	0	0	0	0	0	0	0	0	0	0	0	0	0	0	0	0	0	0	0	0	0	0	0	0	13	0	0	0	0
OTU_758	405		92.8395	Unclassified;	387	0	0	0	0	0	0	0	0	0	0	0	0	0	0	0	0	0	0	0	0	0	0	0	0	0	0	387	0	0	0	0	0	0	0	0	0	0	0	0	0	0	0	0	0
OTU_1561	402		92.3077	Unclassified;	831	0	0	0	0	0	0	0	0	0	0	0	0	0	0	0	0	0	0	0	0	0	0	0	0	0	0	0	0	0	0	0	0	0	0	0	0	0	0	0	0	0	0	0	0
OTU_793	402	FR846981.1.1.1281~1 DQ906073.1.1.1458~0.997512 HQ598302.1.1.1454~0.992537 HQ599033.1.1.1454~0.992537 FR720621.1.1.1422~0.99005 KF515261.1.1.1462~0.99005 DQ984559.1.1.1454~0.99005 FR720608.1.1.1422~0.99005 HQ598721.1.1.1456~0.99005 AY234475.1.1.1386~0.987562	100	Bacteria;Acidobacteria;Acidobacteriia;Acidobacteriales;Acidobacteriaceae (Subgroup 1);	347	0	0	0	0	0	0	0	0	0	0	0	0	0	0	0	0	0	0	0	0	0	0	0	0	0	0	0	0	0	0	0	0	0	0	0	0	0	0	0	0	0	0	0	0
OTU_774	403		94.2928	Unclassified;	283	0	0	0	0	0	0	0	0	0	0	0	0	0	0	0	0	0	0	0	0	0	0	0	0	0	0	0	0	0	0	0	0	0	0	0	0	0	0	0	0	0	0	0	0
OTU_725	427		92.74	Unclassified;	295	0	0	0	0	0	0	0	0	0	0	0	0	0	0	0	0	0	0	0	0	0	0	0	0	0	0	0	0	0	0	0	0	0	0	0	0	0	0	0	0	0	0	0	0
OTU_715	403	CU921241.1.1.1385~0.965261 CU922397.1.1.1387~0.965261	96.5261	Bacteria;Chloroflexi;Anaerolineae;RBG-13-54-9;	408	0	0	0	0	0	0	0	0	0	0	86	7	0	0	0	0	0	0	57	37	0	10	0	0	0	0	0	0	0	2	0	6	0	0	0	0	0	0	0	0	0	15	106	0
OTU_1634	414	AF027060.1.1.1458~0.992754 EF515496.1.1.1396~0.992754 HM184963.1.1.1499~0.987923 KJ830139.1.1.1498~0.987923 KX213914.1.1.1463~0.987923 EF205508.1.1.1456~0.985507 EF515700.1.1.1413~0.985507 AF402984.1.1.1457~0.985507 KM373094.1.1.1494~0.983092 JQ245633.1.1.1402~0.983092	99.2754	Bacteria;Acidobacteria;Aminicenantia;Aminicenantales;	511	0	0	0	0	0	0	0	0	0	0	7	0	0	0	0	0	0	0	0	0	0	0	0	0	0	0	0	0	0	0	0	0	0	0	0	0	0	0	0	0	0	0	0	0
OTU_790	427	KC836774.1.1.1468~0.981265 KU055630.1.1.1434~0.978923 KX505055.1.1.1493~0.978923 KM016265.1.1.1452~0.976581 KM016280.1.1.1452~0.976581 KM016270.1.1.1452~0.976581 KM016251.1.1.1452~0.976581 KM016263.1.1.1452~0.976581 KM016281.1.1.1452~0.976581 KM016267.1.1.1452~0.976581	97.8972	Bacteria;Proteobacteria;Gammaproteobacteria;Betaproteobacteriales;Burkholderiaceae;uncultured;	313	0	0	0	0	0	0	0	0	0	0	0	0	0	0	0	0	0	0	0	0	0	0	0	0	0	0	0	0	0	0	0	0	0	0	0	0	0	0	0	0	0	0	0	0
OTU_713	427	AB304258.1.1.1487~1 JX298446.1.1.1381~0.997658 GQ844393.1.1.1496~0.997658 JX521526.1.1.1502~0.995316 JX521547.1.1.1502~0.995316 JX521579.1.1.1503~0.995316 JF935232.1.1.1493~0.995316 JX521573.1.1.1503~0.995316 EF444742.1.1.1239~0.992974 EU037205.1.1.1392~0.990632	100	Bacteria;Proteobacteria;Gammaproteobacteria;Halothiobacillales;Halothiobacillaceae;Thiofaba;	381	0	0	0	0	0	0	0	0	0	0	0	0	0	0	0	16	30	22	20	268	0	0	0	0	0	0	12	0	0	0	0	0	0	0	0	0	0	0	0	0	0	0	0	0
OTU_687	416		84.375	Unclassified;	301	0	0	0	0	0	0	0	0	0	0	0	0	0	0	0	0	0	0	0	0	0	0	0	0	0	0	0	0	0	0	0	0	0	0	0	0	0	0	0	0	0	0	0	0
OTU_672	403	GU167992.1.1.1476~0.995037 FJ268713.1.1.1421~0.995037 EU038010.1.1.1484~0.995037 HM769768.1.1.1517~0.995037 GU183398.1.1.1464~0.995037 DQ458045.1.1.1334~0.992556 EU419134.1.1.1336~0.987593 AF543498.1.1.1479~0.987593 AF251436.2.1.1466~0.985112 KU341168.1.1.1484~0.980149	99.5037	Bacteria;Actinobacteria;Acidimicrobiia;Acidimicrobiales;Acidimicrobiaceae;	278	0	0	0	0	0	20	0	0	0	1	0	0	17	0	0	0	0	0	0	0	6	0	0	0	0	0	0	0	0	0	0	0	0	0	0	0	0	0	0	0	0	0	0	0
OTU_1039	427	KM410777.1.1.1509~0.985949 EU662620.1.1.1509~0.983607 EF612433.1.1.1482~0.981265 AUZY01006094.1.3409.4940~0.981265 HQ909259.1.1.1479~0.981265 FN391831.1.1.1496~0.978923 HE858262.1.1.1521~0.978923 EU151438.1.1.1500~0.978923 JF737893.1.1.1503~0.978923 EF612985.1.1.1360~0.976581	98.5948	Bacteria;Proteobacteria;Gammaproteobacteria;Xanthomonadales;Rhodanobacteraceae;Metallibacterium;	303	0	0	0	0	0	75	0	0	0	0	0	0	2	0	38	3	0	4	0	0	0	0	0	0	0	7	0	2	0	0	0	0	0	0	0	0	0	0	0	0	0	0	3	0
OTU_1012	422	AF402976.1.1.1446~0.990521	99.0521	Bacteria;Bacteroidetes;Bacteroidia;Bacteroidales;SB-5;	315	0	0	0	0	0	0	0	0	0	0	94	0	0	0	0	0	0	0	0	79	0	0	0	0	0	0	0	0	0	0	0	0	0	0	0	0	0	0	0	0	0	0	0	0
OTU_822	427	EU283393.1.1.1453~1 AB252904.1.1.1495~0.997658 HE818624.1.1.1470~0.995316 JX458402.1.1.1526~0.990632 JN409042.1.1.1451~0.990632 EU104335.1.1.1454~0.990632 EU133882.1.1.1349~0.990632 HQ592562.1.1.1491~0.990632 AB672262.1.1.1451~0.990632 AB672157.1.1.1451~0.990632	100	Bacteria;Proteobacteria;Gammaproteobacteria;Betaproteobacteriales;Burkholderiaceae;	303	0	0	0	0	0	0	0	0	0	0	0	0	0	0	0	0	0	0	0	0	0	0	0	0	0	0	0	0	0	0	0	0	0	0	0	0	0	0	0	0	0	0	0	0
OTU_749	403		94.2928	Unclassified;	294	0	0	0	0	0	0	0	0	0	0	0	0	0	0	0	0	0	0	0	0	0	0	0	0	0	0	294	0	0	0	0	0	0	0	0	0	0	0	0	0	0	0	0	0
OTU_719	427	MLJW01000583.1.10389.11907~0.978923 HE604076.1.1.1493~0.974239 HE587111.1.1.1388~0.971897 ARIS01000046.1.31444.32954~0.971897 JN885793.1.1.1386~0.971897 HE587088.1.1.1385~0.969555 HE587186.1.1.1388~0.969555 KF287769.1.1.1492~0.969555 HM745407.1.1.1489~0.967213 HM745450.1.1.1489~0.967213	97.8923	Bacteria;Proteobacteria;Gammaproteobacteria;Betaproteobacteriales;Burkholderiaceae;Thiomonas;	428	0	0	0	0	0	0	0	0	0	0	0	0	0	0	145	2	6	12	227	7	0	0	0	0	0	0	0	11	0	0	0	1	0	0	0	0	0	0	0	0	0	1	16	0
OTU_709	405	AM749765.1.1.1386~1 AM749744.1.1.1395~0.995062 AF465653.1.1.1437~0.990123 AF391988.1.1.1373~0.987654	100	Bacteria;Firmicutes;Clostridia;Clostridiales;Family XVII;uncultured;	420	0	0	0	8	5	5	0	0	0	0	7	0	0	0	14	17	0	71	30	0	0	40	0	0	0	3	0	66	0	4	10	2	0	0	0	11	33	4	0	0	0	3	3	0
OTU_826	403	GQ141760.1.1.1362~0.962779 EU419144.1.1.1476~0.962779 EU419143.1.1.1474~0.960298 EF441916.1.1.1367~0.955335 AF465653.1.1.1437~0.950372 AM749744.1.1.1395~0.950372 AM749765.1.1.1386~0.950372	95.8025	Bacteria;Firmicutes;Clostridia;Clostridiales;Family XVII;uncultured;	448	0	0	0	0	0	0	0	0	0	0	0	0	0	0	0	0	0	0	0	0	0	0	0	0	0	0	0	0	0	2	4	0	0	0	0	0	352	87	0	0	0	0	0	0
OTU_788	415		91.0843	Unclassified;	279	0	0	0	0	0	0	0	0	0	0	0	0	0	0	0	0	0	0	0	0	0	0	0	0	0	0	0	0	0	0	0	0	0	0	0	0	0	0	0	0	0	0	0	0
OTU_718	402	HQ729784.1.1.1451~0.977612 KM200452.1.1.1466~0.972637 JQ770010.1.1.1446~0.970149 HQ597908.1.1.1453~0.970149 HQ597909.1.1.1453~0.970149 GQ402655.1.1.1407~0.970149 FPLS01016962.1.1.1395~0.965174 AM936332.1.1.1315~0.965174 FPLS01015619.1.19.1481~0.962687 KJ191776.1.1.1462~0.962687	97.7612	Bacteria;Acidobacteria;Acidobacteriia;Solibacterales;Solibacteraceae (Subgroup 3);Bryobacter;	347	0	0	0	0	0	0	0	0	0	0	0	0	0	0	0	0	0	2	11	0	0	1	0	0	0	0	315	0	0	0	0	0	0	0	0	0	0	0	0	0	0	0	0	0
OTU_852	426	LMSP01000047.1.27.1666~0.974178 KM272786.1.1.1381~0.971831 KM272787.1.1.1380~0.971831 AB680848.1.1.1467~0.971831 GU457786.1.1.1474~0.971831 KX017281.1.1.1410~0.969484 HM844204.1.1.1364~0.969484 JUGY01000106.1.1.1355~0.969484 HM844195.1.1.1364~0.969484 HM839339.1.1.1364~0.969484	97.1831	Bacteria;Firmicutes;Bacilli;Bacillales;Paenibacillaceae;Paenibacillus;	396	0	0	0	0	0	0	0	0	0	0	0	0	0	0	396	0	0	0	0	0	0	0	0	0	0	0	0	0	0	0	0	0	0	0	0	0	0	0	0	0	0	0	0	0
OTU_1048	402	KX509559.1.1.1446~1 AB220085.1.1.1391~1 HM480218.1.1.1441~1 AB252202.1.1.1437~1 AY169421.1.1.1450~0.997512 EU303272.1.1.1356~0.992537 AJ250801.1.1.1440~0.99005 JF168047.1.1.1307~0.99005 FJ593717.1.1.1405~0.99005 FJ593719.1.1.1405~0.99005	100	Bacteria;Proteobacteria;Alphaproteobacteria;Rhizobiales;Beijerinckiaceae;Methylobacterium;	308	82	0	0	0	0	0	0	0	0	0	0	0	3	0	4	0	0	0	0	0	0	0	13	0	8	6	0	0	0	0	0	0	2	0	0	1	0	3	127	27	0	0	0	0
OTU_825	416		71.0112	Unclassified;	626	59	15	85	0	2	0	0	0	0	13	0	1	0	18	0	0	2	4	2	25	0	0	0	0	0	0	0	2	6	9	9	7	0	0	0	6	0	3	0	0	0	0	0	47
OTU_746	406		93.1034	Unclassified;	337	0	0	0	0	0	0	0	0	0	0	0	0	0	0	0	0	0	0	0	0	0	0	0	0	0	0	0	0	0	0	0	0	0	0	0	0	0	0	0	0	0	0	0	0
OTU_680	385		85.614	Unclassified;	241	0	0	0	0	0	0	0	0	0	0	0	0	0	0	0	0	0	0	0	0	0	0	0	0	0	0	0	0	0	0	0	0	0	0	0	0	0	0	0	0	0	0	0	0
OTU_1106	422	EF562554.1.1.1469~0.988152 KP745080.1.1.1455~0.985782 DQ404908.1.1.1516~0.983412 APMI01000062.1.673318.674824~0.973934 MWTC01000028.1.14626.16132~0.962085 FM866273.1.1.1450~0.957346 AY375088.1.1.1492~0.954976 EU676410.1.1.1454~0.954976 JQ905990.1.1.1397~0.950237 HF677127.1.1.1327~0.950237	98.8152	Bacteria;Bacteroidetes;Bacteroidia;Chitinophagales;Chitinophagaceae;	277	0	0	0	0	0	0	0	0	0	0	0	0	0	0	0	0	0	0	0	0	0	0	0	0	0	0	0	0	0	0	0	0	0	0	0	0	0	0	0	0	0	0	0	0
OTU_975	384	FJ584412.1.1.971~0.973958 KF303815.1.1.931~0.973958 DQ901270.1.1.1154~0.971354 AB600373.1.1.975~0.971354 EF441881.1.1.1433~0.971354 FJ584411.1.1.971~0.96875 FJ584332.1.1.969~0.966146 KM214054.1.1.1120~0.963542 FJ174727.1.1.974~0.963542 KM214017.1.1.1121~0.963542	97.3958	Archaea;Thaumarchaeota;Group 1.1c;	262	0	0	0	0	0	244	0	1	0	0	0	0	0	0	0	1	0	0	0	0	0	0	0	0	0	0	0	14	0	0	0	0	0	0	0	0	0	0	0	0	0	0	0	0
OTU_786	403	HM312380.1.1.1315~0.98263 FJ167504.1.1.1456~0.970223 AB240304.1.1.1455~0.970223 AB234255.1.1.1460~0.970223 AB274513.1.1.1418~0.967742 JN397929.1.1.1416~0.965261 EF688210.1.1.1437~0.962779 GQ182775.1.1.1382~0.962779 JX223981.1.1.1458~0.962779 FQ659647.1.1.1320~0.960298	98.263	Bacteria;Chloroflexi;Anaerolineae;Anaerolineales;Anaerolineaceae;	317	0	0	0	0	0	0	0	0	0	0	0	0	0	0	0	0	0	0	0	0	0	0	0	0	0	0	315	0	0	0	0	0	0	0	0	0	0	0	0	0	0	0	0	0
OTU_762	422	AY862531.1.1.1319~0.962085	96.2085	Bacteria;Firmicutes;Clostridia;D8A-2;	287	0	0	0	0	0	0	0	0	0	0	2	0	0	0	0	0	0	0	0	0	0	0	0	0	0	0	0	0	0	0	2	1	0	0	0	0	0	0	0	0	0	0	0	0
OTU_695	420	FJ484993.1.1.1347~0.961905 HM186982.1.1.1374~0.961905 FJ484695.1.1.1356~0.952381	96.1905	Bacteria;Acidobacteria;Subgroup 18;	266	0	0	0	0	0	0	0	0	0	0	0	0	0	0	0	0	0	0	0	0	0	0	0	0	0	0	0	0	0	0	0	0	0	0	0	0	0	0	0	0	0	0	0	0
OTU_784	384		85.906	Unclassified;	243	0	0	0	0	0	0	0	0	0	0	0	0	0	0	0	0	0	0	0	0	0	0	0	0	0	0	0	0	0	0	0	0	0	0	0	0	0	0	0	0	0	0	0	0
OTU_831	402	KX936008.1.1.1435~1 EU799240.1.1.1439~1 EU802234.1.1.1439~1 KX936022.1.1.1435~1 EU799305.1.1.1439~1 KX936007.1.1.1435~1 EU799595.1.1.1439~1 EU802661.1.1.1439~1 KX936104.1.1.1435~1 KX936002.1.1.1435~1	100	Bacteria;Proteobacteria;Alphaproteobacteria;SAR11 clade;Clade I;	390	0	0	0	0	0	0	0	0	0	0	0	0	0	2	0	2	3	1	0	0	0	0	0	0	0	0	6	25	0	2	0	0	224	0	0	3	0	58	5	0	2	1	0	3
OTU_711	402	DQ906066.1.1.1445~0.995025 FJ625375.1.1.1489~0.982587 HQ674805.1.1.1457~0.980099 FPLS01007324.1.17.1491~0.980099 KC683308.1.1.1482~0.980099 FPLS01058325.1.9.1475~0.980099 FPLS01044095.1.8.1502~0.980099 FPLS01056577.1.16.1482~0.980099 KJ191898.1.1.1452~0.980099 FPLS01023548.1.12.1477~0.980099	99.5025	Bacteria;Proteobacteria;Alphaproteobacteria;Acetobacterales;Acetobacteraceae;	278	224	0	0	0	0	0	0	0	0	0	0	0	0	0	0	0	0	0	0	0	0	0	0	0	0	0	38	12	0	0	0	0	0	0	0	0	0	0	0	0	0	1	2	0
OTU_700	403		92.3077	Unclassified;	331	0	0	0	0	0	115	0	0	0	2	0	0	0	0	0	0	0	43	11	0	131	12	0	0	0	1	0	11	0	2	0	0	0	0	0	1	0	0	0	0	0	0	0	0
OTU_752	427	GQ487964.1.1.1495~0.960187 AB552390.1.1.1382~0.953162 AB552389.1.1.1387~0.953162 AB552394.1.1.1383~0.953162 AB552387.1.1.1388~0.953162 AB552416.1.1.1383~0.953162 AB552352.1.1.1387~0.953162 AB552318.1.1.1384~0.95082 AB552357.1.1.1385~0.95082 AB552448.1.1.1390~0.95082	96.0187	Bacteria;Proteobacteria;Gammaproteobacteria;Betaproteobacteriales;Hydrogenophilaceae;uncultured;	408	0	0	0	0	0	0	0	0	0	0	0	0	0	0	0	0	0	0	0	0	0	0	0	0	0	0	0	0	0	0	0	0	0	0	0	0	0	0	0	0	0	0	0	0
OTU_981	403		88.3663	Unclassified;	284	0	0	0	0	0	0	0	0	0	0	0	0	0	0	0	0	0	0	0	0	0	0	0	0	0	0	0	0	0	0	0	0	0	0	0	0	0	0	0	0	0	0	0	0
OTU_782	429		93.7063	Unclassified;	318	0	0	0	0	0	1	1	0	0	0	0	0	0	0	11	0	0	0	0	0	0	6	0	0	0	0	0	6	0	0	0	0	0	0	0	0	0	0	0	0	0	0	0	0
OTU_744	429	EF205556.1.1.1487~0.97669 GU390844.1.1.1526~0.969697	97.669	Bacteria;Proteobacteria;Deltaproteobacteria;Myxococcales;bacteriap25;	264	0	0	0	0	0	0	0	0	0	0	14	0	0	0	0	0	0	0	0	0	0	0	0	0	0	0	0	0	0	0	0	0	0	0	0	0	0	0	0	0	0	0	0	0
OTU_914	403	EF446257.1.1.1478~0.987593 HM745436.1.1.1481~0.987593 EF446258.1.1.1478~0.985112 AM749758.1.1.1388~0.977668 AF523912.1.1.1260~0.975186 FJ466121.1.1.1443~0.970223 HQ845906.1.1.1402~0.967742 HM745458.1.1.1480~0.967742 GU731348.1.1.1372~0.965261 AF523913.1.1.1307~0.965261	98.7593	Bacteria;Actinobacteria;Acidimicrobiia;	237	166	0	0	0	0	0	0	0	0	0	0	0	12	0	0	0	0	0	0	0	0	0	2	0	0	0	0	0	0	0	0	0	0	0	0	0	0	0	0	0	0	0	0	0
OTU_755	402	GQ264020.1.1.1438~0.982587 HM124396.1.1.1473~0.980099 EF516502.1.1.1433~0.980099 FPLS01036940.1.9.1480~0.977612 FPLS01027942.1.16.1488~0.977612 FPLS01032857.1.20.1512~0.977612 FJ538150.1.1.1459~0.975124 HQ118995.1.1.1457~0.975124 KC619554.1.1.1473~0.975124 FPLS01056421.1.15.1487~0.975124	98.2587	Bacteria;Proteobacteria;Alphaproteobacteria;Acetobacterales;Acetobacteraceae;	320	0	0	0	0	0	0	0	0	0	0	0	0	0	6	0	0	0	0	0	0	0	0	0	0	0	0	178	0	0	0	0	0	0	0	0	0	0	0	0	0	0	0	0	0
OTU_704	404	FPLM01007516.1.2.1407~0.967822 FPLP01011483.1.1.1440~0.962871 FPLP01006599.1.1.1268~0.957921 KF697486.1.1.1227~0.955446	96.7822	Bacteria;Chloroflexi;Anaerolineae;1-20;	247	0	0	0	0	0	0	0	0	0	0	0	0	0	0	0	0	0	0	0	0	0	0	0	0	0	0	0	0	0	0	0	0	0	0	0	0	0	0	0	0	0	0	0	0
OTU_1084	402	EF042588.1.1.1269~0.99005 JQ815633.1.1.1470~0.987562 HM062170.1.1.1418~0.987562 HM062365.1.1.1420~0.987562 KJ600806.1.1.1415~0.987562 HM061940.1.1.1418~0.985075 HM061937.1.1.1420~0.985075 HQ598464.1.1.1454~0.985075 HM061941.1.1.1418~0.985075 GQ402697.1.1.1422~0.982587	99.005	Bacteria;Acidobacteria;Acidobacteriia;Acidobacteriales;Acidobacteriaceae (Subgroup 1);uncultured;	449	0	0	0	0	1	12	0	0	0	0	0	0	210	6	0	0	0	0	3	0	1	0	0	0	0	1	24	49	0	1	0	0	0	0	0	0	0	0	0	0	0	2	20	0
OTU_1060	384	AY861940.1.1.1257~1 KX214021.1.1.1362~0.992188 KP341489.1.1.924~0.981771 AY861952.1.1.1195~0.979167 KM221261.1.1.946~0.979167 FN666149.1.1.907~0.976562 AB301857.1.1.944~0.976562 KP341468.1.1.925~0.976562 JF935158.1.1.1293~0.976562 KP341462.1.1.925~0.976562	100	Archaea;Crenarchaeota;Bathyarchaeia;	257	0	0	0	0	0	0	0	0	0	0	0	0	0	0	0	0	0	0	0	0	0	0	0	0	0	0	0	0	0	0	0	0	0	0	0	0	0	0	0	0	0	0	0	0
OTU_787	427	KJ907770.1.1.1386~1 HQ730615.1.1.1396~0.990632 EU370295.1.1.1496~0.98829 DQ659207.1.1.1356~0.978923 KJ082082.1.1.1814~0.976581 FN870204.1.1.1499~0.974239 DQ480485.1.1.1498~0.974239 HG975568.1.1.1391~0.974239 EF612981.1.1.1355~0.971897 DQ659208.1.1.1357~0.971897	100	Bacteria;Proteobacteria;Gammaproteobacteria;Gammaproteobacteria Incertae Sedis;Unknown Family;Acidibacter;	305	0	0	0	0	0	29	0	0	0	3	0	0	0	0	0	0	0	0	8	0	0	0	0	0	0	0	0	19	0	0	0	0	0	0	0	0	0	0	0	0	0	0	0	0
OTU_776	416		90.8654	Unclassified;	290	0	0	0	0	0	0	0	0	0	0	0	0	0	0	0	0	0	0	0	0	0	0	0	0	0	0	0	0	0	0	0	0	0	0	0	0	0	0	0	0	0	0	0	0
OTU_706	402	FR687562.1.1.1458~0.955224 AB672228.1.1.1423~0.955224 KY984242.1.1.1468~0.952736 KY984240.1.1.1321~0.952736 DQ129637.1.1.1459~0.950249 HM062455.1.1.1421~0.950249 HQ010206.1.1.1252~0.950249	95.5224	Bacteria;Acidobacteria;Acidobacteriia;Solibacterales;Solibacteraceae (Subgroup 3);	242	0	0	0	0	0	0	0	0	0	0	0	0	0	0	0	0	0	0	0	0	0	0	0	0	0	0	0	0	0	0	0	0	0	0	0	0	0	0	0	0	0	0	0	0
OTU_805	428		92.5234	Unclassified;	459	0	0	9	3	15	42	0	0	0	6	0	0	0	0	0	1	0	237	20	0	25	4	3	0	0	6	0	87	0	0	0	0	0	0	0	0	0	0	0	0	0	0	0	0
OTU_789	428	AB600391.1.1.1414~0.988318 AY922036.1.1.1409~0.983645 AM713382.1.1.1413~0.981308 HE604043.1.1.1526~0.981308 FR667827.1.1.1522~0.981308 HQ178892.1.1.1478~0.981308 JN540129.1.1.1479~0.981308 FR667782.1.1.1523~0.978972 AM713386.1.1.1420~0.976636 FJ810572.1.1.1444~0.974299	98.8318	Bacteria;Proteobacteria;Deltaproteobacteria;Desulfuromonadales;Geobacteraceae;Geobacter;	264	0	0	0	0	0	0	0	0	0	0	0	0	0	0	0	1	0	0	0	0	0	0	0	0	0	0	0	0	0	0	0	0	0	0	0	0	0	0	0	0	0	0	0	0
OTU_779	426		85.6808	Unclassified;	305	0	0	0	0	0	0	0	0	0	0	0	0	0	0	0	0	0	0	0	0	0	0	0	0	0	0	0	0	0	0	0	0	0	0	0	0	0	0	0	0	0	0	0	0
OTU_1002	384	JX047158.1.1.915~0.986979 GU137359.1.1.1323~0.986979 AY454563.1.1.1045~0.986979 JN881615.1.1.1206~0.986979 JN881577.1.1.1205~0.984375 JN881580.1.1.1344~0.981771 EF444596.1.1.1088~0.973958 JN881570.1.1.1353~0.966146 JN881569.1.1.1350~0.966146 GU137379.1.1.1311~0.966146	98.6979	Archaea;Thaumarchaeota;Nitrososphaeria;Nitrosocaldales;Nitrosocaldaceae;uncultured;	285	0	0	0	0	0	0	0	0	0	0	0	0	0	0	0	0	0	0	0	0	0	0	0	0	0	0	0	0	0	0	0	0	0	0	0	0	0	0	0	0	0	0	0	0
OTU_933	427	DQ223208.1.1.1522~0.995316 KC749166.1.1.1516~0.981265 AB552328.1.1.1413~0.981265 KC620846.1.1.1525~0.978923 KC620902.1.1.1555~0.976581 KC749206.1.1.1553~0.974239 KC620888.1.1.1526~0.974239 AJ295685.1.1.1530~0.971897 KC620860.1.1.1521~0.971897 KC749170.1.1.1557~0.971897	99.5316	Bacteria;Nitrospirae;Nitrospira;Nitrospirales;Nitrospiraceae;Leptospirillum;	371	0	0	0	0	0	0	0	0	0	0	0	0	1	6	0	0	0	0	12	0	0	5	0	0	0	0	179	0	0	0	0	0	0	0	0	0	0	0	0	0	0	0	0	0
OTU_750	384	HM150143.1.1.934~0.997396 HM150150.1.1.934~0.994792 AB600335.1.1.1355~0.989583 DQ834119.1.1.1129~0.971354 AF325185.1.1.1391~0.971354 HQ395709.1.1.1408~0.96875 AY882713.3.1.990~0.950521	99.7396	Archaea;Crenarchaeota;Thermoprotei;Geoarchaeales;	327	0	0	0	32	145	19	0	0	0	0	1	0	0	51	0	0	0	19	7	3	33	0	0	1	0	0	0	0	0	0	0	0	0	0	0	0	0	0	0	0	0	0	0	0
OTU_875	427	KT834981.1.1.1297~1 KP972125.1.1.1408~1 JQ026328.1.1.1471~1 HF677562.1.1.1532~1 KX894715.1.1.1326~1 AJ278719.1.1.1408~1 FN686779.1.1.1407~1 FM242697.1.1.1326~1 KC620858.1.1.1495~1 KX894713.1.1.1397~1	100	Bacteria;Proteobacteria;Gammaproteobacteria;Acidithiobacillales;Acidithiobacillaceae;Acidithiobacillus;	320	0	0	0	0	0	0	0	0	0	0	0	0	0	0	0	0	0	0	0	0	0	0	0	0	0	0	0	0	0	0	0	0	0	0	0	0	0	0	0	0	0	0	0	0
OTU_854	402	JQ801010.1.1.1431~0.950249 FJ202586.1.1.1405~0.950249	95.0249	Bacteria;Proteobacteria;Alphaproteobacteria;Rhodobacterales;Rhodobacteraceae;uncultured;	264	0	0	0	0	0	0	0	0	0	0	0	0	0	0	0	0	0	0	0	0	0	0	0	0	0	0	0	0	0	0	0	0	0	0	0	0	0	0	0	0	0	0	0	0
OTU_843	427	HQ420129.1.1.1492~0.967213 HQ420125.1.1.1492~0.962529 AP014683.1.366941.368470~0.957845 HQ420115.1.1.1497~0.957845 GQ402783.1.1.1453~0.955504 JN672127.1.1.1289~0.95082 AB821069.1.1.1497~0.95082 DQ451484.1.1.1481~0.95082	96.7213	Bacteria;Proteobacteria;Gammaproteobacteria;Betaproteobacteriales;Burkholderiaceae;uncultured;	281	0	0	0	0	0	0	0	0	0	0	0	0	0	0	0	0	0	0	0	0	0	0	0	0	0	0	0	0	0	0	0	0	0	0	0	0	0	0	0	0	0	0	0	0
OTU_736	422		91.0377	Unclassified;	295	0	0	0	0	0	0	0	0	0	0	0	0	0	0	0	0	0	0	0	0	0	0	0	0	0	0	0	0	0	0	0	0	0	0	0	0	0	0	0	0	0	0	0	0
OTU_769	422	DQ660853.1.1.1369~0.962085 HQ845920.1.1.1400~0.959716	96.2085	Bacteria;Acidobacteria;Acidobacteriia;Subgroup 13;	423	0	0	1	0	0	0	0	0	0	0	89	0	10	7	0	0	0	0	0	9	0	31	0	0	0	3	55	0	0	0	0	1	0	0	0	0	0	0	0	0	0	4	27	0
OTU_1758	271	EU530583.2.1.1373~0.98524 KM221228.1.1.943~0.98524 KM221280.1.1.938~0.98155 AB496485.1.1.943~0.98155 AB496486.1.1.944~0.98155 DQ243727.1.1.1319~0.97786 EU635922.1.1.1343~0.97417 EU924231.1.1.1369~0.96679 FN429057.1.1.946~0.95572 JX507254.1.1.943~0.95572	98.524	Archaea;Crenarchaeota;Thermoprotei;	560	0	0	0	0	0	0	0	0	0	0	0	0	0	0	0	0	0	0	0	0	0	0	0	0	1	0	0	0	0	0	0	0	0	43	54	0	0	0	0	9	0	0	0	0
OTU_1202	426	AB821079.1.1.1524~0.988263 JF833499.1.1.1443~0.988263 EU335350.1.1.1511~0.985915 KC554289.1.1.1542~0.985915 KC554790.1.1.1503~0.985915 KC554996.1.1.1540~0.983568 KX753033.1.1.1499~0.983568 HM748658.1.1.1304~0.983568 KC554488.1.1.1539~0.983568 AB672250.1.1.1470~0.983568	98.8263	Bacteria;Actinobacteria;Thermoleophilia;Gaiellales;uncultured;	377	0	0	0	0	0	0	0	0	0	0	0	0	0	0	0	3	0	0	0	0	0	2	0	0	0	0	367	0	0	0	0	0	0	0	0	0	0	0	0	0	0	0	0	0
OTU_966	417		82.2967	Unclassified;	328	0	0	0	0	0	0	0	0	0	0	0	0	0	0	0	0	0	0	0	0	0	0	0	0	0	0	0	0	0	0	0	0	0	0	0	0	0	0	0	0	0	0	0	0
OTU_760	402	AY029220.1.1.1381~1 AP012035.1.2944069.2945559~1 FJ010163.1.1.1376~1 EU881918.1.1.1397~1 FJ913268.1.1.1408~1 FJ913267.1.1.1410~1 D30773.1.1.1413~1 BANA01000242.1.405.1875~1 D30775.1.1.1413~1 FJ915145.1.1.1405~1	100	Bacteria;Proteobacteria;Alphaproteobacteria;Acetobacterales;Acetobacteraceae;Acidiphilium;	323	0	0	0	0	0	5	0	0	0	0	0	0	29	0	0	5	0	0	1	0	28	2	0	0	0	3	47	4	0	1	0	0	0	0	0	0	0	0	0	0	0	8	23	0
OTU_729	384	U63342.1.1.1338~0.953125 EU924234.1.1.1340~0.950521	95.3125	Archaea;Crenarchaeota;Verstraetearchaeia;Methanomethyliales;Methanomethyliaceae;	257	0	0	0	0	0	0	0	0	0	0	0	0	0	0	0	0	0	0	0	0	0	0	0	0	0	0	0	0	0	0	0	0	0	0	0	0	0	0	0	0	0	0	0	0
OTU_754	402	AB364799.1.1.1426~0.985075 FPLM01003737.1.10.1490~0.977612 EU399672.1.1.1411~0.977612 KP763263.1.1.1449~0.972637 LC124774.1.1.1425~0.972637 KX504835.1.1.1464~0.967662 DQ001647.1.1.1440~0.965174 EU979093.1.1.1468~0.965174 JQ624975.1.1.1333~0.962687 KC138690.1.1.1499~0.962687	98.5075	Bacteria;Acidobacteria;Acidobacteriia;Solibacterales;Solibacteraceae (Subgroup 3);	333	0	0	0	0	0	0	0	0	0	0	0	0	0	10	0	0	0	0	5	0	0	3	0	0	0	0	13	0	0	0	0	2	0	0	0	0	1	0	0	0	0	2	47	0
OTU_743	384		83.427	Unclassified;	233	0	0	0	0	0	0	0	0	0	0	0	0	0	0	0	0	0	0	0	0	0	0	0	0	0	0	0	0	0	0	0	0	0	0	0	0	0	0	0	0	0	0	0	0
OTU_7285	403	JQ346741.1.1.1415~0.98263 X69194.1.1.1540~0.98263 CP001146.1.624121.625660~0.98263 CP001146.1.1077333.1078873~0.98263 CP001251.1.1244224.1245764~0.972705 CP001251.1.796084.797624~0.972705 FJ638602.1.1.1354~0.970223 KM221435.1.1.1510~0.970223 EU635938.1.1.1469~0.967742 KJ480680.1.1.1324~0.962779	98.263	Bacteria;Dictyoglomi;Dictyoglomia;Dictyoglomales;Dictyoglomaceae;Dictyoglomus;	552	0	0	0	0	0	0	0	0	0	0	0	0	0	0	0	0	0	0	0	0	0	0	0	0	0	0	0	0	0	0	0	0	0	0	0	0	0	0	0	0	0	0	0	0
OTU_740	427	AB199567.1.1.1465~0.992974 AB176697.1.1.1496~0.978923 KC831431.1.1.1494~0.969555 EF205551.1.1.1455~0.967213 KC211793.1.1.1232~0.960187 EF205497.1.1.1452~0.953162 FJ484428.1.1.1359~0.953162 FJ821648.1.1.1493~0.95082	98.8345	Bacteria;Proteobacteria;Gammaproteobacteria;Betaproteobacteriales;Hydrogenophilaceae;uncultured;	264	0	0	0	0	0	0	0	0	0	0	0	0	0	0	0	0	0	0	0	0	0	0	0	0	0	0	0	0	0	0	0	0	0	0	0	0	0	0	0	0	0	0	0	0
OTU_832	427	LK392815.1.1.1406~0.990632 LK392905.1.1.1410~0.990632 KC189774.1.1.1482~0.990632 LK392856.1.1.1341~0.990632 LK392891.1.1.1384~0.990632 KC189708.1.1.1499~0.990632 LN563967.1.1.1371~0.98829 LK392832.1.1.1280~0.98829 KJ600816.1.1.1449~0.98829 FPLS01034444.1.37.1548~0.98829	99.0632	Bacteria;Proteobacteria;Gammaproteobacteria;Cellvibrionales;Cellvibrionaceae;Cellvibrio;	329	0	0	0	0	0	0	0	0	0	0	0	0	0	0	325	2	0	0	0	1	0	0	0	0	0	0	0	1	0	0	0	0	0	0	0	0	0	0	0	0	0	0	0	0
OTU_753	403		87.1287	Unclassified;	237	0	0	0	0	0	0	0	0	0	0	0	0	0	0	0	0	0	0	0	0	0	0	0	0	0	0	0	0	0	0	0	0	0	0	0	0	0	0	0	0	0	0	0	0
OTU_748	384	KM214120.1.1.1091~0.981771 FJ174722.1.1.942~0.979167 FJ174721.1.1.941~0.979167 KM214173.1.1.1093~0.976562 FJ174719.1.1.942~0.976562 FJ584330.1.1.941~0.973958 KM214049.1.1.1092~0.971354 AB243801.1.1.1342~0.971354 FJ174724.1.1.943~0.96875 AB364912.1.1.1431~0.96875	98.1771	Archaea;Thaumarchaeota;Group 1.1c;	270	0	0	1	0	0	147	0	0	0	0	0	0	0	5	0	10	0	0	0	0	0	9	0	0	0	7	55	23	0	0	0	0	0	0	0	0	0	0	0	0	0	0	0	0
OTU_723	402	AY913276.1.1.1450~0.975124 LN572508.1.1.1326~0.970149 FPLS01048610.1.10.1480~0.970149 DQ378167.1.1.1447~0.970149 DQ378210.1.1.1446~0.967662 AM934721.1.1.1311~0.967662 FJ466268.1.1.1417~0.967662 FPLS01034971.1.20.1494~0.965174 DQ451497.1.1.1449~0.965174 AJ292598.1.1.1452~0.962687	97.5124	Bacteria;Proteobacteria;Alphaproteobacteria;Acetobacterales;Acetobacteraceae;	240	0	0	0	0	0	0	1	0	0	0	0	0	0	0	0	0	0	0	0	0	0	0	0	0	0	0	0	0	0	0	0	0	0	0	0	0	0	0	0	0	0	0	0	0
OTU_1209	405	AF523915.1.1.1272~0.992593 GQ402759.1.1.1448~0.982716 DQ906074.1.1.1495~0.982716 GQ402566.1.1.1446~0.975309 JQ815645.1.1.1491~0.97037 AM162469.1.1.1488~0.97037 AM749756.1.1.1390~0.97037 HQ730696.1.1.1492~0.967901 AF391981.1.1.1399~0.967901	99.0148	Bacteria;Actinobacteria;Acidimicrobiia;IMCC26256;	266	124	0	0	0	0	0	0	0	8	0	0	0	45	0	0	0	0	0	0	0	0	0	0	0	0	0	42	2	0	0	0	0	0	0	0	0	0	0	0	0	0	0	0	0
OTU_895	388		89.4872	Unclassified;	292	0	0	1	0	0	0	0	0	0	0	0	0	0	0	4	0	0	0	0	0	0	13	0	174	0	0	0	100	0	0	0	0	0	0	0	0	0	0	0	0	0	0	0	0
OTU_828	407	HAGE01003685.1.3142.4588~0.977887	97.7887	Bacteria;Cyanobacteria;Oxyphotobacteria;Chloroplast;	266	0	0	0	0	0	0	0	0	0	0	0	0	0	0	9	0	0	0	253	0	0	0	0	0	0	0	0	4	0	0	0	0	0	0	0	0	0	0	0	0	0	0	0	0
OTU_798	428		88.3178	Unclassified;	304	0	0	0	0	0	175	0	0	0	0	39	12	0	0	0	0	0	2	8	0	0	29	0	0	0	0	7	14	0	0	0	0	0	0	0	0	1	0	0	0	0	0	3	3
OTU_751	428	FJ901589.1.1.1387~0.950935	95.0935	Bacteria;Omnitrophicaeota;Omnitrophia;Omnitrophales;Omnitrophaceae;Candidatus Omnitrophus;	279	0	0	0	0	0	0	0	0	0	0	0	0	0	0	0	0	0	0	0	0	0	0	0	0	0	0	0	0	0	0	0	0	0	0	0	0	0	0	0	0	0	0	0	0
OTU_735	428	AB301718.2.1.1466~0.988318	98.8318	Bacteria;Proteobacteria;Gammaproteobacteria;Methylococcales;Methylohalobiaceae;Methylomarinovum;	296	0	0	0	0	0	0	0	0	0	0	0	0	0	0	0	0	0	0	0	0	0	0	0	0	0	0	0	0	0	0	0	0	0	0	0	0	0	0	0	0	0	0	0	0
OTU_733	384	DQ857286.1.1.1120~0.997396 EF396246.1.1.1344~0.976562 EF396245.1.1.1345~0.976562 AB600367.1.1.915~0.973958 AB364937.1.1.1399~0.973958 AJ548935.1.1.1144~0.973958 AF523939.1.1.1427~0.973958 AJ548936.1.1.1144~0.971354 HM745410.1.1.1431~0.96875 EF446193.1.1.1447~0.96875	99.7396	Archaea;Euryarchaeota;Thermoplasmata;uncultured;	337	0	4	1	0	0	106	0	0	0	0	0	5	1	5	0	1	0	0	5	0	5	10	0	0	0	5	0	67	0	0	4	0	0	0	0	35	0	12	0	0	0	0	0	0
OTU_1006	420		77.1429	Unclassified;	245	0	0	0	0	0	0	0	0	0	0	0	0	0	0	0	0	0	0	0	0	0	0	0	0	0	0	0	0	0	0	0	0	0	0	0	0	0	0	0	0	0	0	0	0
OTU_897	427	AB462557.1.1.1485~0.992974 GU233443.1.1.1467~0.976581 EU625663.1.1.1492~0.974239 FJ536894.1.1.1451~0.971897 DQ834045.1.1.1351~0.971897 AB308269.1.1.1395~0.971897 CP020046.1.1485273.1486781~0.969555 FP475956.1.3350996.3352259~0.969555 AM492684.1.1.1442~0.969555 DQ146142.1.1.1522~0.969555	99.2974	Bacteria;Proteobacteria;Gammaproteobacteria;Betaproteobacteriales;Burkholderiaceae;Thiomonas;	370	0	0	0	0	0	0	0	0	0	0	1	0	0	0	317	45	0	0	1	0	0	2	0	0	0	0	0	4	0	0	0	0	0	0	0	0	0	0	0	0	0	0	0	0
OTU_8537	384	AB931053.1.1.1354~0.984375 AB931047.1.1.1363~0.984375 AB063641.1.1.1477~0.984375 AB931105.1.1.1363~0.984375 AB063639.1.1.1338~0.984375 AB063630.1.1.1476~0.984375 AB063645.1.1.1477~0.984375 CP002100.1.631480.632991~0.984375 AB600357.1.1.941~0.984375 AB063640.1.1.1477~0.984375	98.4375	Archaea;Crenarchaeota;Thermoprotei;	672	0	0	3	0	0	0	0	0	0	0	0	2	0	17	0	0	29	0	7	0	0	3	64	8	0	2	0	0	0	0	0	0	0	0	1	0	0	0	18	468	0	9	0	0
OTU_813	404	AF391981.1.1.1399~0.985148 AM749756.1.1.1390~0.982673 JQ815645.1.1.1491~0.980198 HQ730696.1.1.1492~0.977723 GQ402759.1.1.1448~0.975248 GQ402566.1.1.1446~0.972772 DQ906074.1.1.1495~0.970297 AM162469.1.1.1488~0.967822 AF523915.1.1.1272~0.965347	98.5148	Bacteria;Actinobacteria;Acidimicrobiia;IMCC26256;	287	0	0	0	15	47	47	0	0	0	1	4	0	0	0	0	20	0	78	0	0	3	2	0	0	0	0	0	9	0	0	0	1	0	0	0	0	0	0	0	0	0	0	0	0
OTU_785	426	DQ303270.2.1.1200~0.976526 AB254777.1.1.1495~0.971831 AB552393.1.1.1385~0.971831 MDCF01000188.1.70203.71735~0.971831 DQ469196.1.1.1354~0.969484 AF387301.2.1.1475~0.969484 AJ459800.1.1.1329~0.969484 KC620784.1.1.1491~0.967136 JN982094.1.1.1490~0.960094 JN982078.1.1.1492~0.960094	97.4239	Bacteria;Proteobacteria;Gammaproteobacteria;Acidiferrobacterales;Acidiferrobacteraceae;	301	0	0	0	0	0	36	0	0	0	0	0	0	195	0	0	0	0	0	0	0	0	0	0	0	0	0	0	0	0	0	0	0	0	0	0	0	0	0	0	0	55	0	0	0
OTU_764	403	KC554385.1.1.1515~0.960298 JQ738737.1.1.1485~0.960298 KJ540775.1.1.1445~0.960298 EU440648.1.1.1447~0.957816 GQ495419.1.1.1512~0.957816 HM331024.1.1.1344~0.957816 FJ592841.1.1.1397~0.957816 EU133086.1.1.1319~0.955335 JQ861285.1.1.1489~0.955335 KC554885.1.1.1488~0.955335	96.0298	Bacteria;Actinobacteria;Acidimicrobiia;	293	0	0	0	0	0	0	0	0	0	0	0	0	0	0	0	0	0	0	0	0	0	0	0	0	0	0	293	0	0	0	0	0	0	0	0	0	0	0	0	0	0	0	0	0
OTU_741	402	FJ001807.1.1.1529~0.952736 KU242469.1.1.1404~0.952736	95.2736	Bacteria;Epsilonbacteraeota;Campylobacteria;Campylobacterales;Nitratiruptoraceae;Nitratiruptor;	242	0	0	0	0	0	0	0	0	0	0	0	0	0	0	0	0	0	0	0	0	0	0	0	0	0	0	0	0	0	0	0	0	0	0	0	0	0	0	0	0	0	0	0	0
OTU_721	388		86.1538	Unclassified;	247	0	0	0	0	0	0	0	0	0	0	0	0	0	0	0	0	0	0	0	0	0	0	0	0	0	0	0	0	0	0	0	0	0	0	0	0	0	0	0	0	0	0	0	0
OTU_1313	388		94.0874	Unclassified;	243	0	0	0	0	0	0	201	0	0	0	0	0	0	0	1	0	0	0	0	0	0	0	0	1	0	0	0	0	0	0	0	0	0	0	0	0	0	0	0	0	0	0	0	0
OTU_894	384	EU924233.1.1.1342~0.963542 U63338.1.1.1342~0.958333	96.1039	Archaea;Crenarchaeota;Thermoprotei;Geoarchaeales;	232	0	0	0	0	0	0	0	0	0	0	0	0	0	0	0	0	0	0	0	0	0	0	0	0	0	0	0	0	0	0	0	0	0	0	0	0	0	0	0	0	0	0	0	0
OTU_819	405	MOYA01000001.1.246169.247640~0.955556 AY328558.1.1.1479~0.953086 AY945890.1.1.1459~0.953086 AY328596.1.1.1495~0.953086 FJ536878.1.1.1430~0.953086 FJ375448.1.1.1422~0.953086 AB364841.1.1.1432~0.950617	95.5556	Bacteria;Cyanobacteria;Melainabacteria;Obscuribacterales;	248	0	0	0	0	0	188	0	0	0	0	0	0	0	0	13	1	0	0	2	0	4	0	0	0	0	0	0	9	0	3	1	7	0	0	0	0	0	6	0	0	0	0	0	0
OTU_807	403	AF523912.1.1.1260~0.965261 GU731348.1.1.1372~0.962779 HM745458.1.1.1480~0.960298 HM745436.1.1.1481~0.955335 HQ845906.1.1.1402~0.955335 EF446257.1.1.1478~0.955335 AM749758.1.1.1388~0.955335 EF446258.1.1.1478~0.952854 DQ906083.1.1.1482~0.952854 GU731331.1.1.1375~0.950372	96.5261	Bacteria;Actinobacteria;Acidimicrobiia;IMCC26256;	268	0	0	0	0	0	4	0	0	0	0	0	0	169	0	0	1	0	0	0	0	6	0	0	0	0	0	0	30	0	0	0	0	0	0	0	0	0	0	0	0	0	0	0	0
OTU_712	428	EF205515.1.1.1487~0.985981 EF205549.1.1.1493~0.983645 KM585438.1.1.1439~0.974299 GQ844333.1.1.1525~0.96028	98.5981	Bacteria;Proteobacteria;Deltaproteobacteria;Syntrophobacterales;Syntrophaceae;uncultured;	246	0	0	0	0	0	0	0	0	0	0	0	0	0	0	0	0	0	0	0	0	0	0	0	0	0	0	0	0	0	0	0	0	0	0	0	0	0	0	0	0	0	0	0	0
OTU_964	403	HQ183889.1.1.1474~0.957816 FJ671789.1.1.1359~0.952854	95.7816	Bacteria;Chloroflexi;Anaerolineae;SBR1031;	291	0	0	0	0	0	0	0	0	0	0	0	0	0	0	0	0	0	0	0	0	0	0	0	0	0	0	0	0	0	0	0	0	0	0	0	0	0	0	0	0	0	0	0	0
OTU_922	390		70.9924	Unclassified;	290	0	0	0	0	6	24	0	0	0	13	0	0	2	0	0	3	0	129	6	0	29	3	0	0	0	0	0	69	0	0	0	0	0	0	0	0	0	0	0	0	0	0	6	0
OTU_731	403		86.6667	Unclassified;	299	0	0	0	0	0	0	0	0	0	0	0	0	7	0	0	0	0	0	0	0	0	0	0	0	0	0	0	0	0	0	0	0	0	0	0	0	0	0	0	0	0	0	0	0
OTU_730	428	CP001185.1.1850141.1851541~1 CP001185.1.1121475.1122875~1 DQ647057.1.1.1401~0.997664 AB257289.1.1.1432~0.997664 AB107770.1.1.1563~0.997664 M83140.1.1.1403~0.997664 FJ469294.1.1.1222~0.997664 CP001185.1.683454.684854~0.995327 AF231727.1.1.1567~0.995327 AB024932.1.1.1503~0.995327	100	Bacteria;Thermotogae;Thermotogae;Thermotogales;Fervidobacteriaceae;Thermosipho;	261	0	0	0	0	0	0	0	0	0	0	0	0	0	0	0	0	0	0	0	0	0	0	0	0	0	0	0	0	0	0	0	0	0	0	0	0	0	0	0	0	0	0	0	0
OTU_722	427	DQ286315.1.1.1416~1 KF114450.1.1.1544~1 DQ286296.1.1.1420~1 DQ286299.1.1.1419~1 DQ420188.1.1.1252~1 DQ286313.1.1.1387~1 LKIE01000078.1.65.1536~1 FMUO01000001.1.2.1248~1 JOTQ01000032.1.61.1616~1 DQ420171.1.1.1226~1	100	Bacteria;Firmicutes;Bacilli;Bacillales;Planococcaceae;Lysinibacillus;	410	0	0	0	0	0	0	0	0	0	0	0	0	0	8	0	0	15	4	4	15	7	3	0	1	15	0	23	12	21	0	1	0	45	22	0	1	3	8	61	18	5	0	0	8
OTU_1008	388		93.3162	Unclassified;	259	0	0	0	0	0	0	0	0	0	0	0	0	0	0	0	0	0	0	0	0	0	0	0	0	0	0	0	0	0	0	0	0	0	0	0	0	0	0	0	0	0	0	0	0
OTU_906	384	HM244085.1.1.941~0.984375 KC926278.1.1.917~0.984375 KC926019.1.1.913~0.984375 GQ906626.1.1.944~0.984375 KC926232.1.1.919~0.984375 KC926140.1.1.909~0.984375 GU127871.1.1.1424~0.981771 KP769498.1.1.900~0.981771 KT453566.1.1.1332~0.981771 AB364889.1.1.1426~0.981771	99.4709	Archaea;Crenarchaeota;Bathyarchaeia;	255	0	0	0	0	0	0	0	0	0	0	10	0	0	0	0	0	0	0	0	0	0	0	0	0	0	0	0	0	0	0	0	0	0	0	0	0	0	0	0	0	0	0	0	0
OTU_804	396		93.1818	Unclassified;	221	0	0	0	0	0	0	0	0	0	0	0	0	0	0	0	0	0	0	0	0	0	0	0	0	0	0	0	0	0	0	0	0	0	0	0	0	0	0	0	0	0	0	0	0
OTU_739	428	AM259500.1.1.1466~1 Z30189.1.1.1515~1 AB026268.1.1.1497~1 GU233444.1.1.1472~0.997664 AF407673.1.1.1556~0.995327 AF407692.1.1.1555~0.992991 AY251061.1.1.1518~0.992991 KT258793.1.1.1458~0.990654 KP175576.1.1.1404~0.990654 KP175579.1.1.1406~0.990654	100	Bacteria;Aquificae;Aquificae;Aquificales;Aquificaceae;Hydrogenobacter;	294	0	0	0	0	0	0	7	0	0	0	5	0	0	0	14	4	0	0	0	0	0	3	0	0	0	0	0	0	0	0	0	0	0	0	0	0	0	0	0	0	0	1	2	0
OTU_732	403		93.0521	Unclassified;	238	0	0	0	0	0	0	0	0	0	0	0	0	0	0	0	0	0	0	0	0	0	0	0	0	0	0	0	0	0	0	0	0	0	0	0	0	0	0	0	0	0	0	0	0
OTU_1268	402	KF017280.1.1.1205~0.997512 AY096034.1.1.1426~0.997512 EU250242.1.1.1319~0.997512 HQ420112.1.1.1452~0.997512 HM745461.1.1.1458~0.997512 FN870338.1.1.1382~0.997512 AB254791.1.1.1463~0.997512 JF737882.1.1.1465~0.995025 KF287773.1.1.1463~0.995025 DQ658746.1.1.1320~0.992537	99.7512	Bacteria;Acidobacteria;Acidobacteriia;Acidobacteriales;Acidobacteriaceae (Subgroup 1);Acidicapsa;	277	0	0	0	0	0	0	0	0	0	0	0	0	0	0	0	3	0	1	21	0	0	0	0	2	0	4	4	53	0	0	0	1	0	0	0	0	0	2	0	0	0	4	27	0
OTU_934	402	JF800770.1.1.1478~0.980099 FN675262.1.1.1393~0.962687 JQ711704.1.1.1475~0.962687 AB487549.1.1.1323~0.962687 JF490040.1.1.1452~0.960199 AJ863153.1.1.1443~0.960199 FJ860936.1.1.1255~0.960199 KP636121.1.1.1439~0.960199 JF490038.1.1.1450~0.960199 LWQU01000021.1.3844.5342~0.960199	98.0099	Bacteria;Proteobacteria;Alphaproteobacteria;Rhodospirillales;Magnetospirillaceae;	403	0	0	0	0	0	0	0	0	0	0	0	0	1	0	0	0	0	0	8	0	0	0	0	0	0	0	0	47	0	0	0	9	0	0	0	0	0	0	0	0	0	14	115	0
OTU_800	402	FJ159563.1.1.1438~1 KJ648181.1.1.1396~1 D16144.1.1.1446~1 KP050790.1.1.1394~1 HQ904197.1.1.1450~1 KU947024.1.1.1335~1 BBJS01000072.1.233.1720~1 KP336719.1.1.1448~1 EU803989.1.1.1260~1 LDTC01000070.1.349.1842~1	100	Bacteria;Proteobacteria;Alphaproteobacteria;Sphingomonadales;Sphingomonadaceae;Sphingomonas;	329	15	11	0	0	0	0	0	6	0	0	0	13	0	0	18	2	17	0	3	5	0	2	0	0	1	0	0	1	1	1	0	0	9	18	13	1	1	29	82	28	0	1	0	0
OTU_773	384		88.0208	Unclassified;	261	0	0	3	3	35	10	0	0	0	0	0	0	0	3	0	0	0	19	16	10	34	2	0	0	0	1	0	0	0	3	4	0	0	0	0	2	4	0	0	0	0	1	3	0
OTU_771	427	AB681901.1.1.1461~0.964871 GU584775.1.1.1393~0.964871 EF468719.1.1.1497~0.964871 HM598249.1.1.1487~0.962529 JN977233.1.1.1528~0.960187 HQ857705.1.1.1501~0.960187 JN594655.1.1.1416~0.960187 JQ269286.1.1.1492~0.957845 HQ397434.1.1.1495~0.955504 HQ190492.1.1.1507~0.955504	96.4871	Bacteria;Proteobacteria;Gammaproteobacteria;Cellvibrionales;Porticoccaceae;	236	0	0	0	0	0	0	0	0	0	0	0	0	0	0	0	0	0	0	0	0	0	0	0	0	0	0	0	0	0	0	0	0	0	0	0	0	0	0	0	0	0	0	0	0
OTU_766	385	DQ228531.1.1.1410~0.966234	96.124	Archaea;Euryarchaeota;Methanomicrobia;Methanosarcinales;Methermicoccaceae;	233	0	0	0	0	0	0	0	0	0	0	0	0	0	0	0	0	0	0	0	0	0	0	0	0	0	0	0	0	0	0	0	0	0	0	0	0	0	0	0	0	0	0	0	0
OTU_1496	427	KX509198.1.1.1494~0.98829 KP017534.1.1.1236~0.98829 KX350164.1.1.1429~0.98829 FR687591.1.1.1488~0.985949 KX509207.1.1.1490~0.985949 KJ600859.1.1.1444~0.985949 FR687448.1.1.1473~0.983607 KX507755.1.1.1490~0.981265 KX507709.1.1.1490~0.981265 KX508683.1.1.1490~0.981265	98.829	Bacteria;Proteobacteria;Gammaproteobacteria;Betaproteobacteriales;Burkholderiaceae;Massilia;	319	0	0	0	0	0	0	0	0	0	0	0	0	0	0	319	0	0	0	0	0	0	0	0	0	0	0	0	0	0	0	0	0	0	0	0	0	0	0	0	0	0	0	0	0
OTU_802	422		90.9953	Unclassified;	229	0	0	0	0	0	0	0	0	0	0	0	0	0	0	0	0	0	0	0	0	0	0	0	0	0	0	0	0	0	0	0	0	0	0	0	0	0	0	0	0	0	0	0	0
OTU_791	427	AB600417.1.1.1362~0.976581 AB240323.1.1.1496~0.964871 KF956761.1.1.1460~0.964871 JQ279013.1.1.1499~0.964871 AB748625.1.1.1459~0.962529 JN038994.1.1.1499~0.962529 KR095276.1.1.1499~0.962529 AB748641.1.1.1460~0.962529 HM243931.1.1.1498~0.962529 DQ837223.1.1.1432~0.957845	97.6581	Bacteria;Proteobacteria;Gammaproteobacteria;Betaproteobacteriales;Gallionellaceae;	284	0	0	0	0	0	0	0	0	0	0	0	0	0	0	3	0	0	0	280	0	0	0	0	0	0	0	0	0	0	0	0	0	0	0	0	0	0	0	0	0	0	0	0	0
OTU_765	428		94.6262	Unclassified;	271	0	0	0	0	0	0	0	0	0	0	0	0	0	0	0	0	0	0	0	0	0	0	0	0	0	0	0	0	0	0	0	0	0	0	0	0	0	0	0	0	0	0	0	0
OTU_1264	427	EF205580.1.1.1502~0.964871	96.2617	Bacteria;Firmicutes;Clostridia;Thermoanaerobacterales;Thermoanaerobacteraceae;	370	0	0	0	0	0	0	0	0	0	0	0	0	0	0	0	0	0	0	0	0	0	0	0	0	0	0	0	0	0	23	19	29	0	0	0	0	0	0	0	0	0	0	0	0
OTU_795	415		88.5442	Unclassified;	371	0	0	0	0	0	0	0	0	0	0	111	0	0	0	0	0	0	0	5	122	0	0	0	0	0	0	0	0	0	7	23	26	0	0	0	0	2	0	0	0	1	5	15	0
OTU_6193	380	HQ317333.1.1.935~0.984211 JF935165.1.1.1281~0.976316 EU530578.1.1.1365~0.973684 HM150476.1.1.935~0.971053 HM150492.1.1.936~0.968421 JF509453.1.1.1510~0.968421 DQ243730.2.1.1285~0.968421 HQ635955.1.1.901~0.965789 EU427997.1.1.945~0.965789 AB629609.1.1.935~0.965789	97.9058	Archaea;Crenarchaeota;Thermoprotei;Desulfurococcales;Ignisphaeraceae;Ignisphaera;	708	0	0	0	0	0	0	0	0	0	0	0	0	0	0	0	0	0	0	0	0	0	0	0	0	0	0	0	0	0	0	0	0	0	0	7	0	0	0	0	0	0	4	0	0
OTU_868	384	AB050240.1.1.1405~1 AB050241.1.1.1405~1 DQ223189.1.1.1407~0.997396 AB050227.1.1.1410~0.997396 FJ386379.1.1.910~0.994792 JX239744.1.1.933~0.994792 JF917246.1.1.903~0.994792 JF917244.1.1.907~0.989583 JF917243.1.1.907~0.984375 AB294261.1.1.1403~0.971354	100	Archaea;Thaumarchaeota;Nitrososphaeria;Nitrosotaleales;Nitrosotaleaceae;	279	0	0	0	0	0	0	0	0	0	0	0	0	0	0	0	0	0	0	0	0	0	1	0	0	0	0	277	0	0	0	0	0	0	0	0	0	0	0	0	0	0	0	0	0
OTU_803	402	JF166595.1.1.1321~0.977612 KF084816.1.1.1321~0.977612 JF166605.1.1.1321~0.977612 KX752930.1.1.1451~0.975124 JF737889.1.1.1463~0.972637 FJ004689.1.1.1320~0.972637 EU150200.1.1.1462~0.972637 FJ466047.1.1.1409~0.972637 KF182226.1.1.1461~0.972637 EU250273.1.1.1320~0.970149	97.7612	Bacteria;Acidobacteria;Acidobacteriia;Acidobacteriales;Acidobacteriaceae (Subgroup 1);	214	9	0	0	0	0	0	0	0	0	0	0	0	0	0	0	0	0	0	0	0	0	0	0	0	0	0	0	0	0	0	0	0	0	0	0	0	0	0	0	0	0	0	0	0
OTU_728	427	EU276416.1.1.1464~1 CP000812.1.2011264.2012811~1 X80790.1.1.1519~1 AP014507.1.2045646.2047200~1 HG917903.1.1.1545~1 AF355615.1.1.1513~0.997658 DQ131907.1.1.1549~0.995316 U22664.1.1.1481~0.990632 KR049109.1.1.1401~0.964871 AP014510.1.2164222.2165769~0.964871	100	Bacteria;Thermotogae;Thermotogae;Thermotogales;Thermotogaceae;Pseudothermotoga;	255	0	0	0	0	0	0	0	0	0	0	0	0	0	0	0	0	0	0	0	0	0	0	0	0	0	0	0	0	0	0	0	0	0	0	0	0	0	0	0	0	0	0	0	0
OTU_884	424		93.4272	Unclassified;	403	0	0	0	0	4	212	0	0	0	3	0	0	8	0	0	0	0	145	0	0	11	0	0	0	0	0	0	18	0	0	1	0	0	0	0	0	0	0	0	0	0	0	0	0
OTU_872	427	HM049690.1.1.1508~0.983607 HM267121.1.1.1366~0.978923 KM200474.1.1.1512~0.976581 KM235036.1.1.1238~0.976581 AY913290.1.1.1474~0.976581 KJ907768.1.1.1537~0.974239 HM269983.1.1.1366~0.971897 EF516364.1.1.1456~0.971897 HM263196.1.1.1366~0.971897 KX753110.1.1.1499~0.971897	98.3607	Bacteria;Actinobacteria;Thermoleophilia;Solirubrobacterales;Solirubrobacteraceae;Conexibacter;	339	0	0	0	0	0	0	0	0	0	0	0	0	0	0	0	0	0	0	1	0	0	0	0	0	0	0	338	0	0	0	0	0	0	0	0	0	0	0	0	0	0	0	0	0
OTU_1347	404	HQ420140.1.1.1474~0.997525 HQ420135.1.1.1462~0.997525 HE603995.1.1.1484~0.995049 HE604028.1.1.1481~0.995049 FR667810.1.1.1465~0.992574 HE604016.1.1.1480~0.992574 AB552456.1.1.1368~0.990099 EU370318.1.1.1381~0.990099 JN982084.1.1.1474~0.990099 FR667774.1.1.1482~0.990099	99.7525	Bacteria;Actinobacteria;Acidimicrobiia;uncultured;	216	0	0	0	0	0	0	0	0	0	0	0	0	6	0	0	0	0	0	0	0	0	0	0	0	0	0	0	0	0	0	0	0	0	0	0	0	0	0	0	0	0	0	8	0
OTU_916	405	AY328704.1.1.1314~0.967901 AB364841.1.1.1432~0.960494 FJ375414.1.1.1523~0.958025 JQ624978.1.1.1343~0.955556 EU134276.1.1.1338~0.955556 JF265750.1.1.1333~0.955556 JF219539.1.1.1329~0.955556 AY957892.1.1.1500~0.953086 AY945890.1.1.1459~0.953086 HE650031.1.1.1329~0.950617	96.7901	Bacteria;Cyanobacteria;Melainabacteria;Obscuribacterales;	235	0	0	0	4	7	176	0	0	0	0	0	0	0	0	0	0	0	0	1	0	0	1	0	0	0	0	0	43	0	0	0	0	0	0	0	0	0	0	0	0	0	0	0	0
OTU_976	427	KC763865.1.1.1309~0.983607 JN685450.1.1.1528~0.976581 DQ836756.1.1.1370~0.974239 FR828704.1.1.1358~0.960187	98.1308	Bacteria;Proteobacteria;Gammaproteobacteria;Ectothiorhodospirales;Thioalkalispiraceae;Thioalkalispira;	195	0	0	0	0	0	0	0	0	0	0	0	0	0	0	0	0	0	0	0	0	0	0	0	0	0	0	0	0	0	0	0	0	0	0	0	0	0	0	0	0	0	0	0	0
OTU_781	385		79.4805	Unclassified;	229	0	0	0	0	0	0	0	0	0	0	0	0	0	0	0	0	0	0	0	0	0	0	0	0	0	0	0	0	0	0	0	0	0	0	0	0	0	0	0	0	0	0	0	0
OTU_1064	403		94.3069	Unclassified;	250	0	0	0	0	0	0	0	0	0	0	0	0	0	0	0	0	0	0	0	0	0	0	0	0	0	0	0	0	0	0	0	0	0	0	0	0	0	0	0	0	0	0	0	0
OTU_1034	415	EU652053.1.1.1460~0.99759 AY550101.1.1.1480~0.99759 CP001962.1.309308.310812~0.985542 CP001962.1.592399.595224~0.985542 AF448817.1.1.1511~0.985542 KF279372.1.1.1476~0.985542 LJJR01000019.1.11991.13510~0.985542 AF407742.1.1.1501~0.985542 HM316567.1.1.1342~0.983133 DQ055417.1.1.1455~0.983133	99.759	Bacteria;Deinococcus-Thermus;Deinococci;Thermales;Thermaceae;Thermus;	483	0	0	0	0	0	0	0	0	0	0	0	0	0	0	11	0	0	0	0	0	0	0	0	0	0	0	1	0	0	12	0	0	0	95	0	0	0	0	0	318	0	0	5	2
OTU_1011	428	HE604085.1.1.1522~0.983645 HE604089.1.1.1522~0.983645 KF411636.1.1.1375~0.976636 KC619573.1.1.1515~0.976636 KF411653.1.1.1375~0.974299 FQ659861.1.1.1376~0.974299 FJ190061.1.1.1457~0.962617 FQ658641.1.1.1376~0.962617 FJ190053.1.1.1497~0.96028 BAZG01000249.1.45.1589~0.96028	98.3645	Bacteria;Proteobacteria;Deltaproteobacteria;Myxococcales;Archangiaceae;Anaeromyxobacter;	232	0	0	0	0	0	0	0	0	0	0	0	0	0	0	0	0	0	0	0	0	0	0	0	0	0	0	0	0	0	0	0	0	0	0	0	0	0	0	0	0	0	0	0	0
OTU_827	403	JX459083.1.1.1487~1	100	Bacteria;Chloroflexi;Ktedonobacteria;Ktedonobacterales;Ktedonobacteraceae;uncultured;	318	0	0	0	0	0	103	1	0	0	0	0	0	7	0	0	18	0	0	0	0	0	42	0	0	0	23	15	88	0	0	0	0	0	0	0	0	0	21	0	0	0	0	0	0
OTU_761	385		86.0104	Unclassified;	225	0	0	0	0	0	0	0	0	0	0	0	0	0	0	0	0	0	0	0	0	0	0	0	0	0	0	0	0	0	0	0	0	0	0	0	0	0	0	0	0	0	0	0	0
OTU_842	427	DQ450786.1.1.1419~0.971897	96.2877	Bacteria;Verrucomicrobia;Verrucomicrobiae;Chthoniobacterales;Chthoniobacteraceae;Chthoniobacter;	226	0	0	0	0	0	0	0	0	0	0	0	0	0	0	0	0	0	0	0	0	0	0	0	0	0	0	0	0	0	0	0	0	0	0	0	0	0	0	0	0	0	0	0	0
OTU_821	416	KX213931.1.1.1403~0.961538 EU635944.1.1.1387~0.959135 KX213972.1.1.1398~0.956731	96.1538	Bacteria;uncultured;	261	0	0	0	0	0	0	0	0	0	0	9	0	0	0	0	0	0	0	0	0	0	0	0	0	0	0	0	0	0	0	0	0	0	0	0	0	0	0	0	0	0	0	0	0
OTU_1050	381	CP002535.1.1296061.1297559~0.989501 X90484.1.1.1422~0.989501 EU419162.1.1.1029~0.986877 X89852.1.1.1428~0.984252 D85506.1.1.1462~0.984252 D85505.1.1.1463~0.981627 AJ888030.1.1.996~0.979003 AJ634763.1.1.1042~0.976378 FJ797339.1.1.1331~0.968504 EU419153.1.1.1032~0.955381	98.9501	Archaea;Crenarchaeota;Thermoprotei;Sulfolobales;Sulfolobaceae;Acidianus;	291	0	0	4	0	0	0	261	0	3	0	0	0	0	0	17	0	0	0	0	0	0	0	0	4	0	0	0	0	0	0	0	2	0	0	0	0	0	0	0	0	0	0	0	0
OTU_1005	428		93.9252	Unclassified;	290	0	0	0	0	0	0	0	0	0	0	0	0	0	0	0	0	0	0	0	0	0	0	0	0	0	0	0	0	0	0	0	0	0	0	0	0	0	0	0	0	0	0	0	0
OTU_10049	381	FJ797311.1.1.1326~0.979003 ADKL01000514.1.56562.58041~0.973753	97.9003	Archaea;Crenarchaeota;Thermoprotei;Sulfolobales;Sulfolobaceae;uncultured;	1120	28	14	95	0	0	0	1	0	77	9	3	1	2	77	13	0	12	1	3	18	3	4	0	17	7	17	0	0	1	26	16	28	0	0	0	3	3	0	14	23	4	6	0	1
OTU_952	402	LN569816.1.1.1319~0.997512 LN569846.1.1.1321~0.997512 LN569820.1.1.1321~0.997512 LN569862.1.1.1319~0.997512 LN569810.1.1.1320~0.997512 LN569851.1.1.1319~0.997512 LN569877.1.1.1320~0.997512 LN569895.1.1.1319~0.997512 LN569865.1.1.1320~0.997512 LN569872.1.1.1319~0.997512	99.7512	Bacteria;Proteobacteria;Alphaproteobacteria;Rhizobiales;Xanthobacteraceae;uncultured;	242	0	0	0	0	0	0	0	0	0	0	0	0	0	0	0	0	0	0	0	0	0	0	0	0	0	0	195	4	0	0	0	0	0	0	0	0	0	0	0	0	0	0	0	0
OTU_890	405	EF515236.1.1.1381~1 AJ009456.1.1.1510~0.990123 GQ844361.1.1.1464~0.962963 AB930736.1.1.1448~0.955556	100	Bacteria;Armatimonadetes;Chthonomonadetes;Chthonomonadales;	439	0	0	0	0	0	0	0	0	0	0	0	0	0	0	0	0	0	0	0	0	0	0	0	0	0	0	0	0	1	3	1	14	0	0	0	0	4	0	0	0	0	18	286	0
OTU_794	402	FJ638598.1.1.1361~0.997512 GQ472400.1.1.1462~0.970149 GQ472413.1.1.1554~0.967662 KF515271.1.1.1488~0.965174 FJ484454.1.1.1365~0.962687 DQ811894.1.1.1542~0.960199 JQ580376.1.1.1527~0.960199 HM243891.1.1.1485~0.957711 HQ330546.1.1.1409~0.957711 AB630526.1.1.1498~0.955224	99.7512	Bacteria;Nitrospirae;Thermodesulfovibrionia;uncultured;	226	0	0	0	0	0	0	0	0	0	0	0	0	0	0	0	0	0	0	0	0	0	0	0	0	0	0	0	0	0	0	0	0	0	0	0	0	0	0	0	0	0	1	16	0
OTU_829	428	GU127734.1.1.1489~0.964953 AY775505.1.1.1324~0.962617 GQ402673.1.1.1482~0.962617 HQ730666.1.1.1526~0.96028 AB364740.1.1.1484~0.96028 GQ402720.1.1.1482~0.96028 HQ730668.1.1.1526~0.96028 AB364730.1.1.1482~0.96028 HM745416.1.1.1521~0.957944 DQ404834.1.1.1541~0.957944	96.2704	Bacteria;Proteobacteria;Deltaproteobacteria;Syntrophobacterales;Syntrophobacteraceae;Syntrophobacter;	326	0	0	0	0	0	0	0	0	0	0	0	0	77	0	0	0	0	0	0	0	0	0	0	0	0	0	14	0	0	0	0	0	0	0	0	0	0	0	0	0	0	0	0	0
OTU_913	402	EU440988.1.1.1453~1 DQ517077.1.1.1209~1 EU656113.1.1.1451~1 AMRL01000052.1.3985.5475~1 LPXN01000088.1.3688.5180~0.997512 FJ463255.1.1.1451~0.997512 JX047134.1.1.1453~0.997512 KX870046.1.1.1394~0.99005 HM598130.1.1.1449~0.99005	100	Bacteria;Proteobacteria;Alphaproteobacteria;Thalassobaculales;Oceanibaculaceae;Oceanibaculum;	239	32	19	11	0	5	10	10	52	6	5	0	10	16	0	0	0	0	0	0	0	0	0	0	0	0	0	0	0	0	0	0	0	0	0	0	0	0	0	0	0	0	0	0	0
OTU_767	403	AB369060.1.1.1303~0.985112	98.5112	Bacteria;Chloroflexi;Anaerolineae;ADurb.Bin180;	229	0	0	0	0	0	0	0	0	0	0	0	0	0	0	0	0	0	0	0	0	0	0	0	0	0	0	0	0	0	0	0	0	0	0	0	0	0	0	0	0	0	0	0	0
OTU_1027	403	FN545871.1.1.1418~0.977668	97.5247	Bacteria;Firmicutes;Clostridia;Clostridiales;Peptococcaceae;Desulfotomaculum;	433	0	0	0	0	0	0	0	0	0	0	0	0	0	0	0	0	0	0	0	0	0	0	0	0	0	0	0	0	0	0	0	0	0	0	0	0	0	11	0	0	0	0	0	0
OTU_796	402	EU423081.1.1.1243~1 EU423080.1.1.1230~1 AVBO01000034.1.494.1958~1 MDEO01000014.1.446.1938~1 KF040403.1.1.1477~1 AVBQ01000047.1.4084.5548~1 AVBN01000018.1.4084.5548~1 KU978175.1.1.1382~1 AVBP01000032.1.4084.5548~1 KM083696.1.1.1348~1	100	Bacteria;Proteobacteria;Alphaproteobacteria;Rhizobiales;Rhizobiaceae;Mesorhizobium;	337	1	0	0	0	0	0	5	0	0	0	0	0	0	7	5	6	2	9	0	8	2	0	1	7	4	0	0	0	4	0	0	5	47	6	32	0	1	6	159	0	0	4	0	0
OTU_1717	404	AM259271.1.1.1467~0.995049 JQ070060.1.1.1206~0.995049 KM020008.1.1.1456~0.995049 AM710361.1.1.1459~0.995049 AM710346.1.1.1458~0.995049 KM020007.1.1.1457~0.995049 DQ275599.1.1.1405~0.995049 DQ275602.1.1.1430~0.995049 FM177490.1.1.1399~0.995049 AM709628.1.1.1445~0.995049	99.5049	Bacteria;Cyanobacteria;Oxyphotobacteria;Synechococcales;Cyanobiaceae;Cyanobium PCC-6307;	206	0	0	0	0	0	0	0	0	0	0	0	0	0	0	0	0	0	0	0	0	0	0	0	0	0	0	0	0	0	0	0	0	0	0	0	0	0	0	0	0	0	0	0	0
OTU_1412	402	CU919608.1.1.1283~1 CU919877.1.1.1283~1 KU726284.1.1.1428~1 CU925752.1.1.1283~1 KF411702.1.1.1281~1 KU726320.1.1.1428~1 FPLP01010710.1.16.1460~1 FPLP01004147.1.17.1461~1 KX163923.1.1.1322~1 KT361149.1.1.1457~1	100	Bacteria;Proteobacteria;Alphaproteobacteria;Rhodobacterales;Rhodobacteraceae;Rhodobacter;	209	0	0	0	0	0	0	0	0	0	0	0	0	0	0	0	0	0	0	0	0	0	0	0	0	0	0	0	0	0	0	0	0	0	0	0	0	0	0	0	0	0	0	0	0
OTU_1104	428	JF935196.1.1.1527~0.976636	97.6636	Bacteria;Proteobacteria;Deltaproteobacteria;Desulfobacterales;Desulfobulbaceae;Desulfurivibrio;	285	0	0	0	0	0	0	0	0	0	0	0	0	0	0	0	0	0	0	0	0	0	0	0	0	0	0	0	0	0	0	0	0	0	0	0	0	0	0	0	0	0	0	0	0
OTU_1095	422	HQ445649.1.1.1523~0.964455 AB672270.1.1.1457~0.962085 AB364774.1.1.1472~0.954976 HM185863.1.1.1390~0.952607 EF492955.1.1.1500~0.952607 HM187010.1.1.1393~0.952607 HQ598850.1.1.1491~0.950237 AF529350.1.1.1476~0.950237 HQ445778.1.1.1521~0.950237 AJ519370.1.1.1323~0.950237	96.4455	Bacteria;Acidobacteria;Acidobacteriia;Subgroup 13;	267	3	0	1	4	0	211	0	0	0	0	3	0	1	0	0	1	0	0	2	0	0	18	0	0	0	0	2	21	0	0	0	0	0	0	0	0	0	0	0	0	0	0	0	0
OTU_1021	426		91.5493	Unclassified;	242	0	0	0	0	0	0	0	0	0	0	0	0	0	0	0	0	0	0	0	0	0	0	0	0	0	0	0	0	0	0	0	0	0	0	0	0	0	0	0	0	0	0	0	0
OTU_889	404		83.6634	Unclassified;	365	0	0	0	0	0	2	0	0	0	0	0	0	1	0	0	0	0	0	3	0	0	28	0	0	0	1	316	0	0	0	0	0	0	0	0	0	0	0	0	0	0	0	0	0
OTU_810	424		89.486	Unclassified;	277	0	0	0	0	0	0	0	0	0	0	0	0	0	0	0	0	0	0	0	0	0	0	0	0	0	0	0	0	0	0	0	0	0	0	0	0	0	0	0	0	0	0	0	0
OTU_1155	429		87.907	Unclassified;	488	0	0	0	0	0	0	0	0	0	0	0	0	0	2	0	0	0	0	0	0	0	13	0	0	0	7	0	309	0	5	2	3	0	0	0	9	14	96	0	0	0	0	0	0
OTU_1484	402	FQ659923.1.2.1310~1 FPLM01007569.1.16.1362~0.997512 FPLL01001877.1.15.1485~0.997512 KX035368.1.1.1414~0.987562 EF516883.1.1.1412~0.985075 HM277776.1.1.1311~0.985075 FPLL01001499.1.16.1487~0.980099 AY218649.1.1.1453~0.980099 JF180559.1.1.1311~0.977612 KF956775.1.1.1415~0.975124	100	Bacteria;Chloroflexi;KD4-96;	228	0	0	0	0	0	0	0	0	0	0	0	0	0	0	0	0	0	0	0	0	0	0	0	0	0	0	0	0	0	0	0	0	0	0	0	0	0	0	0	0	0	0	0	0
OTU_1013	390	GQ328136.1.1.1044~0.994872 KX213929.1.1.1358~0.982051 AY555833.1.1.1080~0.974359 KC831393.1.1.1123~0.95641	99.4872	Archaea;Hadesarchaeaeota;	253	0	0	0	0	0	0	0	0	0	0	1	0	0	0	0	0	0	0	0	0	0	0	0	0	0	0	0	0	0	2	4	4	0	0	0	0	0	0	0	0	0	0	0	0
OTU_912	419	KM386664.1.1.1322~0.988067 JF935195.1.1.1502~0.976134 JF802205.1.1.1503~0.959427 JAFN01000001.1.554092.555614~0.959427	98.8067	Bacteria;Proteobacteria;Deltaproteobacteria;Deltaproteobacteria Incertae Sedis;Unknown Family;Deferrisoma;	218	0	0	0	0	0	0	0	0	0	0	0	0	0	0	0	0	0	0	0	0	0	0	0	0	0	0	0	0	0	0	0	0	0	0	0	0	0	0	0	0	0	0	0	0
OTU_861	403		91.0891	Unclassified;	243	0	0	0	0	0	0	0	0	0	0	0	0	0	0	0	0	0	0	0	0	0	0	0	0	0	0	0	0	0	0	0	0	0	0	0	0	0	0	0	0	0	0	0	0
OTU_792	385		91.7847	Unclassified;	197	0	0	0	0	0	0	0	0	0	0	0	0	0	0	0	0	0	0	0	0	0	0	0	0	0	0	0	0	0	0	0	0	0	0	0	0	0	0	0	0	0	0	0	0
OTU_1232	428	KM410678.1.1.1503~1 AY050605.1.1.1496~0.997664 EF467584.1.1.1527~0.997664 FN824841.1.1.1326~0.995327 FJ502254.1.1.1526~0.992991 AB754167.1.1.1485~0.992991 EU981251.1.1.1416~0.990654 HE648184.1.1.1523~0.990654 AB754182.1.1.1485~0.988318 FQ658825.1.1.1379~0.988318	100	Bacteria;Proteobacteria;Deltaproteobacteria;Desulfobacterales;Desulfobacteraceae;Desulfatirhabdium;	195	0	0	0	0	0	0	0	0	0	0	0	0	0	0	0	0	0	0	0	0	0	0	0	0	0	0	0	0	0	0	0	0	0	0	0	0	0	0	0	0	0	0	0	0
OTU_1124	402	FPLP01004473.1.3.1243~0.992537 JX898166.1.1.1518~0.99005 JF198646.1.1.1339~0.99005 KJ540752.1.1.1442~0.99005 JF171462.1.1.1344~0.985075 HM062356.1.1.1439~0.982587 EF127616.1.1.1426~0.982587 HQ440050.1.1.1478~0.982587 AY571796.1.1.1426~0.982587 KC775456.1.1.1278~0.982587	99.2537	Bacteria;Acidobacteria;Blastocatellia (Subgroup 4);Blastocatellales;Blastocatellaceae;	206	0	0	0	0	0	0	0	0	0	0	0	0	0	0	0	0	0	0	0	0	0	0	0	0	0	0	0	0	0	0	0	0	0	0	0	0	0	0	0	0	0	0	0	0
OTU_950	427		94.1589	Unclassified;	228	0	0	0	0	0	0	0	0	0	0	0	0	0	0	0	0	0	0	0	0	0	0	0	0	0	0	0	0	0	0	0	0	0	0	0	0	0	0	0	0	0	0	0	0
OTU_919	403		93.0521	Unclassified;	289	0	0	0	0	0	0	0	0	0	0	0	0	0	0	0	0	0	0	0	0	0	0	0	0	0	0	289	0	0	0	0	0	0	0	0	0	0	0	0	0	0	0	0	0
OTU_838	429		89.8148	Unclassified;	293	0	0	0	0	0	0	0	0	0	0	0	0	0	0	0	0	0	0	0	0	0	0	0	0	0	0	0	0	0	0	0	0	0	0	0	0	0	0	0	0	0	0	0	0
OTU_849	405	HQ598780.1.1.1473~0.958025	95.3317	Bacteria;Acidobacteria;Acidobacteriia;Acidobacteriales;Acidobacteriaceae (Subgroup 1);uncultured;	278	0	0	0	0	0	0	0	0	0	0	0	0	0	0	0	0	0	0	0	0	0	0	0	0	0	0	278	0	0	0	0	0	0	0	0	0	0	0	0	0	0	0	0	0
OTU_888	404	AY882849.3.1.1331~0.950495	94.321	Bacteria;Actinobacteria;Acidimicrobiia;IMCC26256;	227	0	0	0	0	0	184	0	0	0	0	0	3	2	0	0	0	0	0	3	0	4	3	0	0	0	13	0	0	0	0	3	0	0	0	0	1	0	0	0	0	0	0	1	0
OTU_814	427	JQ183098.1.1.1514~0.990632 JQ183105.1.1.1506~0.98829 KF827389.1.1.1400~0.964871 KC432123.1.1.1367~0.95082	98.8318	Bacteria;Proteobacteria;Gammaproteobacteria;Xanthomonadales;uncultured;	198	0	0	0	0	0	0	0	0	0	0	0	0	0	0	0	0	0	0	0	0	0	0	0	0	0	0	0	0	0	0	0	0	0	0	0	0	0	0	0	0	0	0	0	0
OTU_778	403	GQ225720.1.1.1489~1 EU419131.1.1.1476~0.997519 EU419132.1.1.1489~0.995037 AY805539.1.1.1477~0.995037 CP001631.1.1117010.1118507~0.975186 CP001631.1.1616915.1618412~0.975186 GU167992.1.1.1476~0.972705 FJ268713.1.1.1421~0.972705 HM769768.1.1.1517~0.972705 EU038010.1.1.1484~0.972705	100	Bacteria;Actinobacteria;Acidimicrobiia;Acidimicrobiales;Acidimicrobiaceae;	207	0	0	0	0	0	0	0	0	0	0	0	0	0	0	0	0	0	0	0	0	0	0	0	0	0	0	0	0	0	0	0	0	0	0	0	0	0	0	0	0	0	0	0	0
OTU_1009	402	JF181212.1.1.1321~0.982587 JF181188.1.1.1321~0.980099 AB307654.1.1.1416~0.980099 JX505329.1.1.1427~0.975124 FJ889227.1.1.1456~0.975124 HQ598841.1.1.1456~0.975124 EU665056.1.1.1405~0.975124 FJ624927.1.1.1455~0.975124 JN802351.1.1.1340~0.975124 GQ487941.1.1.1464~0.975124	98.2587	Bacteria;Acidobacteria;Acidobacteriia;Acidobacteriales;	268	0	0	0	0	0	0	0	0	0	0	0	0	0	0	0	0	0	0	0	0	0	4	0	0	0	0	230	0	0	0	0	0	0	0	0	0	0	0	0	0	0	0	2	0
OTU_941	388		86.8557	Unclassified;	195	0	0	0	0	0	0	0	0	0	0	0	0	0	0	0	0	0	0	0	0	0	0	0	0	0	0	0	0	0	0	0	0	0	0	0	0	0	0	0	0	0	0	0	0
OTU_896	429		89.2774	Unclassified;	269	0	0	0	0	0	0	0	0	0	0	0	0	0	0	0	0	0	0	0	0	0	0	0	0	0	0	0	0	0	0	0	0	0	0	0	0	0	0	0	0	0	0	0	0
OTU_1137	422	EU133731.1.1.1284~0.962085 HM187082.1.1.1449~0.957346 JF266335.1.1.1359~0.954976 JN642998.1.1.1357~0.952607 FJ478810.1.1.1487~0.952607 JF796793.1.1.1357~0.950237	96.2085	Bacteria;Bacteroidetes;Bacteroidia;Chitinophagales;37-13;	186	0	0	0	0	0	0	0	0	0	0	0	0	0	0	0	0	0	0	0	0	0	0	0	0	0	0	0	0	0	0	0	0	0	0	0	0	0	0	0	0	0	0	0	0
OTU_949	428	AM935979.1.1.1379~0.978972 JF833778.1.1.1465~0.953271 HM780066.1.1.1538~0.950935 JF265743.1.1.1382~0.950935 HM558334.1.1.1392~0.950935	97.8972	Bacteria;Proteobacteria;Deltaproteobacteria;Desulfarculales;Desulfarculaceae;uncultured;	219	0	0	0	0	0	0	0	0	0	0	0	0	0	0	0	0	0	0	0	0	0	0	0	0	0	0	0	0	0	0	0	0	0	0	0	0	0	0	0	0	0	0	0	0
OTU_9301	384	DQ924708.1.1.1336~0.989583 AB063630.1.1.1476~0.986979 AB931053.1.1.1354~0.986979 AB931047.1.1.1363~0.986979 AB931105.1.1.1363~0.986979 AB063645.1.1.1477~0.986979 AB600357.1.1.941~0.986979 CP002100.1.631480.632991~0.986979 AB063641.1.1.1477~0.986979 AB063639.1.1.1338~0.986979	98.9583	Archaea;Crenarchaeota;Thermoprotei;	751	0	0	0	0	0	0	0	0	0	0	0	1	0	2	0	0	5	0	0	0	0	0	4	0	0	0	0	0	0	0	0	0	0	0	0	0	0	0	1	23	0	0	0	0
OTU_817	384		92.4479	Unclassified;	186	0	0	0	0	0	0	0	0	0	0	0	0	0	0	0	0	0	0	0	0	0	0	0	0	0	0	0	0	0	0	0	0	0	0	0	0	0	0	0	0	0	0	0	0
OTU_1181	402	KF515259.1.1.1459~0.995025 HQ598697.1.1.1454~0.992537 HM745425.1.1.1458~0.992537 KJ600805.1.1.1415~0.985075 GQ402550.1.1.1422~0.985075 HQ598464.1.1.1454~0.985075 JX505127.1.1.1422~0.985075 FJ466251.1.1.1401~0.985075 GQ402577.1.1.1422~0.985075 HM312883.1.1.1321~0.985075	99.5025	Bacteria;Acidobacteria;Acidobacteriia;Acidobacteriales;Acidobacteriaceae (Subgroup 1);	420	0	1	0	0	0	0	0	0	0	0	0	0	168	0	0	0	0	0	0	0	0	2	0	0	0	0	95	2	0	0	0	0	0	0	0	0	0	0	0	0	0	0	0	0
OTU_1093	405	KM221346.1.1.1511~0.997531 AF391985.1.1.1440~0.990123	99.7531	Bacteria;Firmicutes;Clostridia;Clostridiales;YNPFFP2;	318	0	0	0	0	0	0	0	0	0	0	0	0	0	0	0	0	0	0	0	0	0	1	0	0	0	0	0	41	0	0	0	0	0	0	0	2	21	249	0	0	0	0	0	0
OTU_996	426	MLJW01000043.1.35615.37162~0.99061 CU925012.1.1.1380~0.957747 FPLM01000056.1.9.1545~0.955399 FJ769447.1.1.1511~0.953052 HE604077.1.1.1524~0.953052 AB930717.1.1.1482~0.950704	99.061	Bacteria;Verrucomicrobia;Verrucomicrobiae;Opitutales;Opitutaceae;Lacunisphaera;	266	0	0	0	0	0	0	0	0	0	0	0	0	0	0	256	0	0	0	8	0	0	0	0	0	0	0	0	0	0	0	0	0	0	0	0	0	0	0	0	0	0	0	0	0
OTU_863	420		88.6256	Unclassified;	251	0	0	0	0	0	0	0	0	0	0	0	0	0	0	0	0	0	0	0	0	0	0	0	0	0	0	0	0	0	0	0	0	0	0	0	0	0	0	0	0	0	0	0	0
OTU_1056	420		89.6471	Unclassified;	461	0	0	0	0	0	0	0	0	0	0	0	0	0	0	221	231	0	0	0	0	0	0	0	0	0	0	0	0	0	0	0	0	0	0	0	0	0	0	0	0	0	0	0	0
OTU_945	427	FPLK01000657.1.34.1554~0.969555 EF688193.1.1.1480~0.967213 AB661540.1.1.1464~0.960187 GU454906.1.1.1501~0.960187 AB447641.1.1.1440~0.957845 AB447623.1.1.1461~0.957845 FQ660519.1.1.1359~0.955504 KJ957694.1.1.1463~0.953162 KP636145.1.1.1494~0.953162 EF515645.1.1.1404~0.953162	96.9555	Bacteria;Spirochaetes;Spirochaetia;Spirochaetales;Spirochaetaceae;uncultured;	407	0	0	0	0	0	0	0	0	0	0	0	0	20	0	0	0	0	0	0	0	0	0	0	0	0	1	0	0	1	2	1	7	0	0	0	0	0	0	0	0	0	23	125	0
OTU_855	402	GQ402599.1.1.1422~0.992537 AY963430.1.1.1421~0.99005 GU127751.1.1.1442~0.99005 KY992703.1.1.1462~0.99005 GQ402594.1.1.1454~0.99005 AY963439.1.1.1432~0.987562 DQ451448.1.1.1458~0.987562 JX505047.1.1.1424~0.987562 GU172188.1.1.1484~0.985075 GQ402812.1.1.1412~0.985075	99.2537	Bacteria;Acidobacteria;Acidobacteriia;Acidobacteriales;	250	0	0	0	0	0	0	0	0	0	0	0	0	0	0	0	0	0	0	0	0	0	0	0	0	0	0	248	0	0	0	0	0	0	0	0	0	0	0	0	0	0	0	0	0
OTU_851	422	HQ445649.1.1.1523~0.959716 HM185863.1.1.1390~0.959716 AB672270.1.1.1457~0.954976 HQ445778.1.1.1521~0.950237 EF492955.1.1.1500~0.950237 AJ519381.1.1.1304~0.950237	95.9716	Bacteria;Acidobacteria;Acidobacteriia;Subgroup 13;	313	0	0	1	2	6	70	0	0	0	0	0	0	0	16	2	10	0	0	19	0	0	129	0	0	0	0	11	19	0	0	0	0	0	0	0	1	0	0	0	0	0	0	0	0
OTU_1087	402	JQ815735.1.1.1469~0.99005 JQ919747.1.1.1340~0.987562 JQ919760.1.1.1340~0.987562 JQ919749.1.1.1340~0.987562 JQ919756.1.1.1338~0.987562 JF198827.1.1.1321~0.985075 EF020289.1.1.1353~0.985075 AB672230.1.1.1423~0.982587 JF198772.1.1.1323~0.980099 KJ191825.1.1.1464~0.977612	98.7562	Bacteria;Acidobacteria;Acidobacteriia;Acidobacteriales;	221	0	0	0	0	0	0	0	0	0	0	0	0	17	0	0	0	0	0	1	0	0	0	0	0	0	0	0	4	0	0	0	0	0	0	0	0	0	0	0	0	0	0	0	0
OTU_998	427	KX504744.1.1.1487~0.953162	95.3162	Bacteria;Proteobacteria;Gammaproteobacteria;Nitrosococcales;Nitrosococcaceae;CI75cm.2.12;	207	0	0	0	0	0	0	0	0	0	0	0	0	0	0	0	0	0	0	0	0	0	0	0	0	0	0	0	0	0	0	0	0	0	0	0	0	0	0	0	0	0	0	0	0
OTU_1085	427	KP204522.1.1.1496~0.981265 AB552428.1.1.1392~0.974239 LJWX01000001.1.63.1587~0.969555 KC619595.1.1.1496~0.969555 HE603993.1.1.1499~0.969555 HE604012.1.1.1501~0.969555 FR667840.1.1.1501~0.969555 KC619581.1.1.1496~0.969555 FR667770.1.1.1504~0.969555 HE604015.1.1.1503~0.969555	98.1265	Bacteria;Proteobacteria;Gammaproteobacteria;Betaproteobacteriales;Ferrovaceae;Ferrovum;	391	0	0	0	0	0	0	0	0	0	0	0	0	0	0	0	0	0	6	65	0	0	5	0	0	0	0	93	9	0	0	1	7	0	0	0	0	0	0	0	0	0	21	162	0
OTU_1068	428	AB264020.1.1.1518~1 AB059678.1.1.1517~1 AB681944.1.1.1459~1 AJ133633.1.1.1485~1 AB059679.1.1.1517~1 AB291060.1.1.1517~1 AB059677.1.1.1516~0.985981 AB076660.1.1.1542~0.978972 KC354690.1.1.1428~0.978972 AB681265.1.1.1458~0.978972	100	Bacteria;Firmicutes;Bacilli;Bacillales;Alicyclobacillaceae;Alicyclobacillus;	393	0	0	0	0	0	0	3	0	0	0	0	0	0	0	0	0	0	0	1	0	1	0	0	1	0	0	0	3	0	0	0	0	0	0	0	4	0	378	0	0	0	0	0	0
OTU_883	420	JX521532.1.1.1491~0.971429	97.1429	Bacteria;Bacteroidetes;Ignavibacteria;SJA-28;	217	0	0	0	0	0	0	0	0	0	0	0	0	0	0	0	0	0	0	0	0	0	0	0	0	0	0	0	0	0	0	0	0	0	0	0	0	0	0	0	0	0	0	0	0
OTU_824	427	CP002919.1.1294179.1295696~1 EU586031.1.1.1356~1 CP002919.1.1366296.1367813~1 JQ712516.1.1.1467~1 AY485647.1.1.1450~1 X86770.1.1.1463~1 AIJM01000065.1.33723.35220~1 CP007243.1.1229136.1230698~1 KP972134.1.1.1350~0.997658 FJ206232.1.1.1432~0.995316	100	Bacteria;Nitrospirae;Nitrospira;Nitrospirales;Nitrospiraceae;Leptospirillum;	291	0	0	0	0	0	120	0	0	0	3	0	3	4	0	11	0	0	9	0	0	9	1	0	0	0	9	0	23	0	0	0	0	0	0	0	2	0	0	0	0	3	0	0	0
OTU_1326	426	AB364855.1.1.1479~0.955399	95.5399	Bacteria;Verrucomicrobia;Verrucomicrobiae;Pedosphaerales;Pedosphaeraceae;	920	0	0	0	0	0	0	0	0	0	0	48	1	0	3	3	5	0	0	1	88	0	17	0	0	0	3	19	1	0	5	8	8	0	0	0	2	257	0	0	0	0	5	13	0
OTU_1243	427	FJ268708.1.1.1439~1 EU084708.1.1.1441~0.997658 KJ944319.1.1.1527~0.997658 FJ268709.1.1.1442~0.997658 FJ890914.1.1.1426~0.995316 KP063185.1.1.1406~0.990632 KC409016.1.1.1455~0.98829 KC409025.1.1.1458~0.985949 DQ676510.1.1.1445~0.985949 DQ676509.1.1.1435~0.985949	100	Bacteria;Proteobacteria;Gammaproteobacteria;Acidithiobacillales;Acidithiobacillaceae;Acidithiobacillus;	211	0	0	0	0	0	0	0	0	0	0	0	0	0	0	0	0	0	0	0	0	0	2	0	0	0	0	0	0	0	0	0	0	0	0	0	0	0	0	0	0	0	0	0	0
OTU_1182	415	BBBN01000413.1.32.1527~0.987952 EU716001.1.1.1441~0.985542 JF935200.1.1.1484~0.985542 FNBC01000067.1.4273.5793~0.985542 EU247889.1.1.1480~0.985542 AE017221.1.1310211.1311714~0.980723 AQOS01000014.1.48975.50473~0.980723 AE017221.1.1765105.1766608~0.980723 BBBL01000476.1.1.1308~0.980723 CP002777.1.1665250.1666756~0.980723	98.7952	Bacteria;Deinococcus-Thermus;Deinococci;Thermales;Thermaceae;Thermus;	179	0	0	0	0	0	0	0	0	0	0	0	0	0	0	0	0	0	0	0	0	0	0	0	0	0	0	0	0	0	0	0	0	0	0	0	0	0	0	0	0	0	0	0	0
OTU_846	422	AB254785.1.1.1496~1 FN870296.1.1.1498~0.99763 AJ519383.1.1.1302~0.954976 AJ519390.1.1.1316~0.954976 EF492955.1.1.1500~0.952607 EF516877.1.1.1269~0.952607 EF018458.1.1.1371~0.952607 HQ445649.1.1.1523~0.952607 HQ445767.1.1.1523~0.950237 HQ598649.1.1.1506~0.950237	100	Bacteria;Acidobacteria;Acidobacteriia;Subgroup 13;	312	0	0	0	0	0	0	0	0	0	0	0	0	0	0	0	0	0	0	0	0	0	0	0	0	0	0	124	0	0	0	0	0	0	0	0	0	0	0	0	0	0	0	0	0
OTU_839	402	FPLM01003737.1.10.1490~0.987562 EU399672.1.1.1411~0.972637 LC124774.1.1.1425~0.972637 HQ916650.1.1.1363~0.967662 KP763263.1.1.1449~0.967662 KX504835.1.1.1464~0.962687 EF205576.1.1.1444~0.960199 FJ462003.1.1.1458~0.960199 FJ462005.1.1.1458~0.960199 FJ461998.1.1.1458~0.960199	98.7562	Bacteria;Acidobacteria;Acidobacteriia;Solibacterales;Solibacteraceae (Subgroup 3);	196	0	0	0	0	0	0	0	0	0	0	28	0	0	0	0	0	0	0	0	0	0	0	0	0	0	0	0	0	0	0	0	0	0	0	0	0	0	0	0	0	0	1	10	0
OTU_823	402	FJ465981.1.1.1407~0.982587 FJ466048.1.1.1374~0.977612 JX967289.1.1.1418~0.970149 JX967344.1.1.1418~0.970149 FJ466387.1.1.1362~0.962687 AF465656.1.1.1422~0.962687 LN571003.1.1.1333~0.962687 AF523990.1.1.1257~0.960199 HQ598475.1.1.1454~0.960199 LN570234.1.1.1332~0.960199	98.2587	Bacteria;Acidobacteria;Acidobacteriia;Acidobacteriales;Acidobacteriaceae (Subgroup 1);	195	0	0	0	0	0	0	0	0	1	0	0	0	0	0	0	0	0	0	0	0	0	0	0	0	0	0	0	0	0	0	0	0	0	0	0	0	0	0	0	0	0	0	0	0
OTU_1059	402	KM036168.1.1.1491~0.997512	99.7512	Bacteria;Planctomycetes;Phycisphaerae;Tepidisphaerales;Tepidisphaeraceae;Tepidisphaera;	220	0	0	0	0	0	0	0	0	0	0	0	0	0	0	0	0	0	0	0	0	0	0	0	0	0	0	0	0	0	0	0	0	0	0	0	0	0	0	0	0	0	0	0	0
OTU_995	400	FN667273.1.1.1418~0.9875	98.75	Bacteria;Deinococcus-Thermus;Deinococci;Thermales;Thermaceae;Meiothermus;	189	0	0	0	0	0	0	0	0	0	0	0	0	0	0	0	0	0	0	0	0	0	0	0	0	0	0	0	0	0	0	0	0	0	0	0	0	0	0	0	0	0	0	0	0
OTU_881	384	FJ228392.1.1.1341~0.96875	96.875	Archaea;Euryarchaeota;Thermoplasmata;uncultured;	248	0	0	0	0	0	0	0	0	0	0	0	0	0	0	0	0	0	0	0	0	0	7	0	0	0	0	234	0	0	0	0	0	0	0	0	0	0	0	0	0	0	0	0	0
OTU_8720	403	JX984960.1.1.1242~0.995037 EU999016.1.1.1370~0.992556 LC127107.1.1.1511~0.992556 FM999998.1.1.1366~0.992556 JX984974.1.1.1254~0.990074 EU563362.1.1.1509~0.990074 HC879895.1.1.1395~0.990074 CP003066.1.47102.48606~0.990074 CP003066.1.404032.405535~0.990074 CP003066.1.524069.525572~0.990074	99.2574	Bacteria;Firmicutes;Clostridia;Thermoanaerobacterales;Family III;Thermoanaerobacterium;	845	0	0	1	0	0	1	0	1	0	0	1	0	0	45	0	0	1	0	0	261	18	317	0	0	0	0	0	1	0	0	0	0	0	0	0	0	3	79	0	0	0	0	0	8
OTU_869	422	JQ712050.1.1.1496~1 KX934613.1.1.1396~1 GU235197.1.1.1372~0.99763 HQ242538.1.1.1238~0.99763 JX525464.1.1.1434~0.99763 EU795086.1.5639.7148~0.99763 KX934616.1.1.1425~0.99763 JX015785.1.1.1488~0.99763 EU799083.1.1.1494~0.99763 JQ196251.1.1.1376~0.99763	100	Bacteria;Bacteroidetes;Bacteroidia;Flavobacteriales;Flavobacteriaceae;NS5 marine group;	285	0	0	0	0	0	0	0	0	0	0	0	0	0	0	0	0	0	0	0	0	0	0	0	0	0	0	3	0	0	0	0	0	0	0	0	0	0	0	282	0	0	0	0	0
OTU_1038	387	AB600374.1.1.921~0.98708	98.708	Archaea;Euryarchaeota;Thermoplasmata;Thermoplasmatales;A10;	205	0	0	0	2	2	8	0	0	0	0	0	0	43	0	0	0	0	0	0	30	0	0	0	0	0	0	0	0	0	0	0	0	0	0	0	0	0	0	0	0	0	0	0	0
OTU_892	421	KF923319.1.1.1576~0.952494	95.2494	Bacteria;Fervidibacteria;	227	0	0	0	0	0	0	0	0	0	0	0	0	0	0	0	0	0	0	0	0	0	0	0	0	0	0	0	0	0	0	0	0	0	0	0	0	0	0	0	0	0	0	0	0
OTU_844	397		38.4977	Unclassified;	276	0	0	0	0	0	0	0	0	0	0	0	0	0	0	173	2	4	0	97	0	0	0	0	0	0	0	0	0	0	0	0	0	0	0	0	0	0	0	0	0	0	0	0	0
OTU_818	480		77.3389	Unclassified;	231	0	0	0	0	0	0	0	0	0	0	0	0	0	0	0	0	0	0	0	0	0	0	0	0	0	0	0	0	0	0	0	0	0	0	0	0	0	0	0	0	0	0	0	0
OTU_1611	406	FR687542.1.1.1442~0.992611 JQ013154.1.1.1446~0.992611 KJ192056.1.1.1451~0.992611 HQ703837.1.1.1467~0.992611 JF272091.1.1.1443~0.990148 KJ817594.1.1.1446~0.990148 JX537847.1.1.1337~0.990148 GQ441299.1.1.1446~0.990148 KC683350.1.1.1481~0.990148 GQ441335.1.1.1445~0.990148	99.2611	Bacteria;Cyanobacteria;Oxyphotobacteria;Chloroplast;	351	0	0	0	0	0	0	0	0	0	0	0	0	0	0	0	0	0	0	0	0	0	0	0	0	0	0	0	0	0	0	0	0	0	0	0	0	0	0	0	0	0	0	0	0
OTU_1146	402	DQ395708.1.1.1474~0.99005 DQ395791.1.1.1482~0.99005 DQ395627.1.1.1472~0.99005 DQ395928.1.1.1494~0.99005 DQ395706.1.1.1479~0.99005 DQ395521.1.1.1476~0.99005 CP001472.1.2863353.2864776~0.99005 DQ395722.1.1.1497~0.987562 DQ395805.1.1.1494~0.987562 DQ395676.1.1.1480~0.987562	99.005	Bacteria;Acidobacteria;Acidobacteriia;Acidobacteriales;Acidobacteriaceae (Subgroup 1);Acidobacterium;	248	6	0	0	0	0	0	0	0	0	0	0	0	0	0	61	34	0	0	2	0	0	0	0	0	0	0	17	52	0	0	0	0	0	0	0	3	0	6	0	0	0	0	0	0
OTU_1096	384	AB301857.1.1.944~1 GQ848437.1.1.946~0.994792 JF935158.1.1.1293~0.992188 KP090983.1.1.1434~0.992188 AB611655.1.1.906~0.992188 KC465595.1.1.1370~0.981771 AY861940.1.1.1257~0.976562 DQ300330.1.1.1335~0.976562 GQ848434.1.1.944~0.973958 KX214021.1.1.1362~0.971354	100	Archaea;Crenarchaeota;Bathyarchaeia;	205	0	0	0	0	0	0	0	0	0	0	0	0	0	0	0	0	0	0	0	0	0	0	0	0	0	0	0	0	0	0	0	0	0	0	0	0	0	0	0	0	0	0	0	0
OTU_1062	404		89.6552	Unclassified;	247	0	0	0	0	0	0	0	0	0	0	0	0	0	0	0	0	0	0	0	0	0	0	0	0	0	0	0	0	0	0	0	0	0	0	0	0	0	0	0	0	0	0	0	0
OTU_871	427	AB681974.1.1.1450~0.990632 AB073132.1.1.1402~0.983607 JQ012972.1.1.1403~0.983607 KF746890.1.1.1421~0.983607 HM371421.1.1.1400~0.983607 AM110966.1.1.1498~0.981265 AJ441082.1.1.1489~0.981265 KM979140.1.1.1398~0.981265 AJ002006.1.1.1549~0.981265 AUDG01000123.1.73.1590~0.981265	99.0632	Bacteria;Proteobacteria;Gammaproteobacteria;Alteromonadales;Alteromonadaceae;Rheinheimera;	210	0	0	0	0	0	0	0	0	0	0	0	0	0	0	0	0	0	0	0	0	0	0	0	0	0	0	0	0	0	0	0	0	0	0	0	0	0	0	0	0	0	0	0	0
OTU_841	403		92.0596	Unclassified;	307	0	0	0	0	0	0	0	0	0	0	13	0	0	0	0	0	0	0	3	0	0	3	0	0	0	0	0	0	0	4	2	14	0	0	0	0	0	0	0	0	0	16	136	0
OTU_2765	420		94.5498	Unclassified;	714	0	0	0	0	0	0	0	0	1	0	266	0	0	0	0	0	0	4	0	49	0	0	0	0	0	0	0	0	0	0	0	5	0	0	0	0	0	0	0	0	0	7	64	0
OTU_1505	427	KF287745.1.1.1492~0.985949 KC836774.1.1.1468~0.985949 KM016265.1.1.1452~0.983607 KM016251.1.1.1452~0.983607 KM016253.1.1.1452~0.983607 KM016281.1.1.1452~0.983607 KM016275.1.1.1452~0.983607 KM016263.1.1.1452~0.983607 KM016270.1.1.1452~0.983607 KM016280.1.1.1452~0.983607	98.5948	Bacteria;Proteobacteria;Gammaproteobacteria;Betaproteobacteriales;Burkholderiaceae;uncultured;	197	0	0	0	0	0	0	0	0	0	0	0	0	0	0	0	0	0	0	0	0	0	0	0	0	0	0	0	0	0	0	0	0	0	0	0	0	0	0	0	0	0	0	0	0
OTU_1148	428	HE582758.1.1.1562~0.992991 AXDC01000043.1.12461.13930~0.992991 AE008691.1.1488415.1490034~0.992991 LN831307.1.1.1643~0.985981 FR749971.1.1.1618~0.983645 FR749972.1.1.1549~0.983645 LN831308.1.1.1628~0.969626 AB286974.1.1.1494~0.969626	99.0676	Bacteria;Firmicutes;Clostridia;Thermoanaerobacterales;Thermoanaerobacteraceae;Caldanaerobacter;	247	106	0	18	2	0	4	0	40	3	15	2	0	4	0	0	0	0	0	0	31	0	0	0	0	0	0	0	0	0	0	0	0	0	0	0	0	0	0	0	0	0	0	0	0
OTU_1134	428	AB240382.1.1.1521~0.992991 AB240476.1.1.1520~0.985981 KC541001.1.1.1559~0.971963 AM490751.1.1.1517~0.96729 JF775625.1.1.1523~0.962617 HQ003561.1.1.1524~0.962617 KC540973.1.1.1554~0.96028 FJ516879.1.1.1522~0.957944 AB930810.1.1.1481~0.955607 MGQB01000003.1.898.2462~0.955607	99.2991	Bacteria;Proteobacteria;Deltaproteobacteria;Syntrophobacterales;Syntrophobacteraceae;uncultured;	201	0	0	0	0	0	0	0	0	0	0	0	0	0	0	0	0	0	0	0	0	0	0	0	0	0	0	0	0	0	0	0	0	0	0	0	0	0	0	0	0	0	0	0	0
OTU_1100	414	MELM01000012.1.92133.93686~0.961353 KX213900.1.1.1386~0.951691 AF027014.1.1.1472~0.951691	95.9036	Bacteria;Actinobacteria;RBG-16-55-12;	199	0	0	0	0	0	0	0	0	0	0	0	0	0	0	0	0	0	0	0	0	0	0	0	0	0	0	0	0	0	0	0	0	0	0	0	0	0	0	0	0	0	0	0	0
OTU_1083	402	HQ599082.1.1.1454~1 HQ598955.1.1.1454~1 HQ730658.1.1.1464~1 HQ599090.1.1.1454~1 HQ598799.1.1.1454~1 HQ730655.1.1.1464~1 EU861924.1.1.1465~1 HQ599043.1.1.1454~1 KF225669.1.1.1456~1 HQ598969.1.1.1454~1	100	Bacteria;Acidobacteria;Acidobacteriia;Acidobacteriales;Acidobacteriaceae (Subgroup 1);uncultured;	244	21	0	0	0	0	0	0	0	0	0	0	0	0	0	0	0	0	0	6	0	0	2	0	0	0	7	2	0	0	0	0	0	0	0	0	0	0	0	0	0	0	0	0	0
OTU_924	405		91.3793	Unclassified;	210	0	0	0	0	0	0	0	0	0	0	0	0	0	0	0	0	0	0	0	0	0	0	0	0	0	0	0	0	0	0	0	0	0	0	0	0	0	0	0	0	0	0	0	0
OTU_893	404	AP012549.1.1540910.1542384~0.995049 AP012549.1.99711.101185~0.995049 AB546732.1.1.1411~0.995049 AJ582391.1.1.1479~0.992574 JX002416.1.1.1317~0.982673 AESD01000223.1.139.1640~0.962871 AF132771.1.1.1409~0.962871 CP000806.1.4102879.4104367~0.962871 CP000806.1.3950932.3952420~0.962871 CAQM01000300.1.1818.3254~0.962871	99.5049	Bacteria;Cyanobacteria;Oxyphotobacteria;Nostocales;	189	0	0	0	0	0	0	0	0	0	0	0	0	0	0	0	0	0	0	0	0	0	0	0	0	0	0	0	0	0	0	0	0	0	0	0	0	0	0	0	0	0	0	0	0
OTU_835	403	FJ638566.1.1.1399~1 FJ638565.1.1.1399~1 AB243672.1.1.1425~0.997519 BBXX01000016.1.19827.21310~0.997519 FJ638606.1.1.1377~0.992556 AB355078.1.1.1461~0.98263 EU542462.1.1.1467~0.98263 GU339482.1.1.1467~0.98263 KJ877473.1.1.1325~0.975186 HQ183894.1.1.1465~0.972705	100	Bacteria;Chloroflexi;Anaerolineae;Anaerolineales;Anaerolineaceae;Bellilinea;	192	0	0	0	0	0	0	0	0	0	0	0	0	0	0	0	0	0	0	0	0	0	0	0	0	0	0	0	0	0	0	0	0	0	0	0	0	0	0	0	0	0	0	0	0
OTU_984	384	KC537600.1.1.916~0.973958 FN429059.1.1.1046~0.96875 ACXK01000051.1.16727.18183~0.96875 ACXJ01010134.1.1076.2532~0.96875 AB600352.1.1.1343~0.96875 EF535318.1.1.1034~0.96875 HQ730611.1.1.1375~0.966146 DQ523826.1.1.1121~0.966146 AB600341.1.1.1343~0.966146 AF544222.1.1.1355~0.960938	97.3958	Archaea;Euryarchaeota;Thermoplasmata;Thermoplasmatales;Thermoplasmataceae;A-plasma;	216	0	0	3	0	0	0	0	0	0	0	0	0	0	0	0	0	0	1	20	0	27	5	0	0	0	0	0	155	0	0	0	0	0	0	0	0	0	0	0	0	0	0	0	0
OTU_938	427		89.9297	Unclassified;	279	0	0	0	0	0	0	0	0	0	0	0	0	0	0	250	28	0	0	0	0	0	1	0	0	0	0	0	0	0	0	0	0	0	0	0	0	0	0	0	0	0	0	0	0
OTU_923	402	DQ660883.1.1.1305~1 KP204511.1.1.1445~0.997512 AB809969.1.1.1435~0.992537 KJ600957.1.1.1458~0.987562 AB991205.1.1.1411~0.962687 AB989958.1.1.1411~0.960199 AJ292596.1.1.1452~0.957711 EF446204.1.1.1450~0.955224 EF613016.1.1.1341~0.955224 JF737897.1.1.1461~0.955224	100	Bacteria;Proteobacteria;Alphaproteobacteria;Acetobacterales;Acetobacteraceae;	251	0	0	0	0	0	0	0	0	0	0	0	0	13	0	0	2	0	11	6	0	0	8	0	0	0	0	51	3	0	0	0	0	0	0	0	0	0	0	0	0	0	0	7	0
OTU_891	413		86.6828	Unclassified;	192	0	0	0	0	0	0	0	0	0	0	0	0	0	0	0	0	0	0	0	0	0	0	0	0	0	0	0	0	0	0	0	0	0	0	0	0	0	0	0	0	0	0	0	0
OTU_850	416	FQ659662.1.1.1354~0.959135 FJ485444.1.1.1355~0.959135 HM243779.1.1.1497~0.956731 CU922542.1.1.1356~0.954327 FQ659681.1.1.1355~0.954327 JN038831.1.1.1494~0.954327 FQ658710.1.1.1355~0.954327 AB426221.1.1.1401~0.954327 AB364761.1.1.1458~0.954327 HQ330560.1.1.1394~0.954327	95.9135	Bacteria;Acidobacteria;Subgroup 18;	189	0	0	0	0	0	0	0	0	0	0	0	0	0	0	0	0	0	0	0	0	0	0	0	0	0	0	0	0	0	0	0	0	0	0	0	0	0	0	0	0	0	0	0	0
OTU_1077	402	EU670237.1.1.1348~1 KC191767.1.1.1476~1 JRJG01000181.1.4017.5513~1 EF153295.1.1.1240~1 AY922224.1.1.1344~1 LQZT01000024.1.443.1936~1 KC469087.1.1.1361~1 AY515417.1.1.1253~1 KC160704.1.1.1448~0.997512 AJ441009.1.1.1438~0.997512	100	Bacteria;Proteobacteria;Alphaproteobacteria;Rhizobiales;Rhizobiaceae;Hoeflea;	208	0	2	1	0	0	7	0	15	3	0	0	26	15	0	0	0	0	0	0	0	0	0	0	0	0	0	0	0	0	0	0	0	0	0	0	0	0	0	0	0	0	0	0	0
OTU_942	381	D85038.1.1.1491~0.994751 AY350586.2.1.1451~0.992126 CP001742.1.176279.177775~0.989501 AF191225.1.1.1411~0.976378 AB600385.1.1.941~0.963255 AYMB01000008.1.96097.97593~0.963255 EF156579.1.1.1335~0.963255 DQ833882.1.1.1336~0.96063 EF156568.1.1.1334~0.955381 DQ833920.1.1.1336~0.952756	99.4751	Archaea;Crenarchaeota;Thermoprotei;Desulfurococcales;Acidilobaceae;	219	0	0	0	0	0	0	0	0	0	0	0	0	0	0	0	0	0	0	0	0	0	0	0	0	0	0	0	0	0	0	0	0	0	0	0	0	0	0	0	0	0	0	0	0
OTU_878	381		83.9895	Unclassified;	208	0	0	0	0	0	98	0	0	76	0	0	0	0	3	0	0	0	1	2	0	0	0	0	0	0	0	0	0	0	0	0	0	0	0	0	0	0	0	0	0	0	0	0	0
OTU_833	427	KF548227.1.1.1460~0.983607 AY945910.1.1.1504~0.983607 GQ921457.1.1.1498~0.983607 GQ921463.1.1.1498~0.983607 GQ921394.1.1.1498~0.983607 KX589518.1.1.1500~0.981265 AY770957.1.1.1512~0.981265 GQ921452.1.1.1496~0.981265 GQ921393.1.1.1497~0.981265 AY762635.1.1.1500~0.974239	98.3607	Bacteria;Proteobacteria;Gammaproteobacteria;Betaproteobacteriales;Rhodocyclaceae;uncultured;	195	0	0	0	0	0	0	0	0	0	0	0	0	0	0	0	0	0	0	0	0	0	0	0	0	0	0	0	0	0	0	0	0	0	0	0	0	0	0	0	0	0	0	0	0
OTU_1126	420	JX125553.1.1.1509~0.988095 DQ088767.1.1.1511~0.985714 KT258787.1.1.1450~0.97381 AY555793.1.1.1472~0.966667	98.5748	Bacteria;Bacteroidetes;Ignavibacteria;Ignavibacteriales;SM1H02;	184	0	0	0	0	0	0	0	0	0	0	0	0	0	0	0	0	0	0	0	0	0	0	0	0	0	0	0	0	0	0	0	0	0	0	0	0	0	0	0	0	0	0	0	0
OTU_946	396		86.1809	Unclassified;	182	0	0	0	0	0	0	0	0	0	0	0	0	0	0	0	0	0	0	0	0	0	0	0	0	0	0	0	0	0	0	0	0	0	0	0	0	0	0	0	0	0	0	0	0
OTU_882	428	LBFR01000035.1.6739.8265~0.985981 GU233815.1.1.1412~0.971963 AF352534.1.1.1414~0.96028	98.3683	Bacteria;Hydrothermae;	202	4	0	0	0	0	0	0	0	0	0	0	0	2	0	0	0	0	0	0	0	0	0	0	0	0	0	0	0	0	0	0	0	0	0	0	0	0	0	0	0	0	0	0	0
OTU_830	416	KT152885.1.1.1474~0.973558 KT152873.1.1.1544~0.956731	97.3558	Bacteria;Aerophobetes;	229	0	0	0	0	0	0	0	0	0	0	0	0	0	0	0	0	0	0	0	0	0	0	0	0	0	0	0	0	0	0	0	0	0	0	0	0	0	0	0	0	0	0	0	0
OTU_1017	422	EF516877.1.1.1269~0.978673 EF018458.1.1.1371~0.969194 EF492955.1.1.1500~0.959716 AJ519370.1.1.1323~0.957346 HQ598430.1.1.1493~0.957346 HQ598742.1.1.1494~0.954976 FR687494.1.1.1510~0.952607 AJ519383.1.1.1302~0.952607 AJ536873.1.1.1314~0.952607 AB672270.1.1.1457~0.952607	97.8673	Bacteria;Acidobacteria;Acidobacteriia;Subgroup 13;	305	0	0	0	0	0	0	0	0	0	0	0	0	0	0	0	0	0	0	1	0	0	0	0	0	0	0	285	10	0	0	0	0	0	0	0	0	0	0	0	0	0	0	0	0
OTU_1494	427	EU283391.1.1.1453~1 AB252910.1.1.1488~1 KU233249.1.1.1409~1 EU834815.1.1.1451~1 FQ658811.1.1.1350~1 JN217059.1.1.1489~0.997658 FQ659911.1.1.1356~0.997658 FM200904.1.1.1392~0.997658 AY662010.1.1.1521~0.997658 FPLP01002957.1.7.1514~0.997658	100	Bacteria;Proteobacteria;Gammaproteobacteria;Betaproteobacteriales;Burkholderiaceae;Piscinibacter;	211	0	0	0	0	0	0	0	0	0	0	0	0	0	0	0	0	0	0	0	0	0	0	0	0	0	0	0	1	0	0	0	0	0	0	0	0	0	0	0	0	0	0	0	0
OTU_1047	420		93.0952	Unclassified;	353	0	0	0	0	0	0	0	0	0	0	0	0	0	9	0	0	0	0	0	0	0	10	0	0	0	2	332	0	0	0	0	0	0	0	0	0	0	0	0	0	0	0	0	0
OTU_928	427	KC620860.1.1.1521~1 EF612392.1.1.1494~0.997658 EF025341.1.1.1534~0.997658 AJ295685.1.1.1530~0.98829 KC620759.1.1.1555~0.985949 FJ268705.1.1.1465~0.983607 AJ237903.1.1.1471~0.981265 KC620637.1.1.1525~0.981265 KP972215.1.1.1356~0.981265 M79383.1.1.1499~0.981265	100	Bacteria;Nitrospirae;Nitrospira;Nitrospirales;Nitrospiraceae;Leptospirillum;	209	0	0	0	0	0	105	0	0	0	0	0	0	0	0	0	0	0	0	0	0	1	0	0	0	0	0	0	10	0	0	0	0	0	0	0	0	0	0	0	0	0	0	0	0
OTU_1420	427	FJ535003.1.1.1512~1 EU528189.1.1.1346~0.995316 KC633500.1.1.1498~0.990632 HQ114150.1.1.1456~0.98829 AB308365.1.1.1481~0.981265 HM773470.1.1.1495~0.981265 DQ833496.1.1.1527~0.981265 JN038855.1.1.1493~0.981265 GQ472407.1.1.1463~0.978923 JN397999.1.1.1457~0.978923	100	Bacteria;Proteobacteria;Gammaproteobacteria;Betaproteobacteriales;Nitrosomonadaceae;Ellin6067;	198	0	0	0	0	0	0	0	0	0	0	0	0	0	0	0	0	0	0	0	0	0	0	0	0	0	0	0	0	0	0	0	0	0	0	0	0	0	0	0	0	0	0	0	0
OTU_990	493		61.6162	Unclassified;	237	0	0	0	0	0	0	0	0	0	0	0	0	0	0	0	0	0	0	0	0	0	0	0	0	0	0	0	0	0	0	0	0	0	0	0	0	0	0	0	0	0	0	0	0
OTU_989	402		94.5274	Unclassified;	214	0	0	0	0	0	0	0	0	0	0	0	0	0	0	0	0	0	0	0	0	0	0	0	0	0	0	0	0	0	0	0	0	0	0	0	0	0	0	0	0	0	0	0	0
OTU_908	403		84.5588	Unclassified;	230	0	0	0	0	0	0	0	0	0	0	0	0	17	0	0	0	0	0	0	0	0	4	0	0	0	0	4	15	0	0	0	0	0	0	0	0	0	0	0	0	0	0	1	0
OTU_907	403		94.5545	Unclassified;	191	0	0	0	0	0	0	0	0	0	0	0	0	0	0	0	0	0	0	0	0	0	0	0	0	0	0	0	0	0	0	0	0	0	0	0	0	0	0	0	0	0	0	0	0
OTU_870	402	JN023473.1.1.1451~1 FR846986.1.1.1281~1 FJ465966.1.1.1418~1 FJ465992.1.1.1357~1 JN023610.1.1.1455~1 HQ598987.1.1.1454~0.997512 HQ599039.1.1.1454~0.997512 HQ598859.1.1.1454~0.997512 FJ465970.1.1.1387~0.997512 HQ598921.1.1.1454~0.997512	100	Bacteria;Acidobacteria;Acidobacteriia;Acidobacteriales;Acidobacteriaceae (Subgroup 1);Granulicella;	192	173	0	0	0	0	0	0	0	0	0	0	0	0	0	0	0	0	0	0	0	0	0	0	0	0	0	0	1	0	0	0	0	0	0	0	0	0	0	0	0	0	0	0	0
OTU_847	384	FJ228392.1.1.1341~0.960938	96.0938	Archaea;Euryarchaeota;Thermoplasmata;uncultured;	191	0	0	0	0	1	142	0	0	0	0	0	0	0	0	0	0	0	0	0	0	1	0	0	0	0	8	0	24	0	0	0	0	0	0	0	0	0	0	0	0	0	0	0	0
OTU_1226	427	DQ230972.1.1.1496~0.990632 KM200015.1.1.1506~0.98829 JN245765.1.1.1499~0.985949 DQ088746.1.1.1497~0.985949 HM066238.1.1.1510~0.981265 HM066223.1.1.1514~0.981265 HM066208.1.1.1511~0.981265 HM066290.1.1.1504~0.981265 FM212991.1.1.1496~0.981265 HM066256.1.1.1505~0.981265	99.0632	Bacteria;Proteobacteria;Gammaproteobacteria;Betaproteobacteriales;Hydrogenophilaceae;Thiobacillus;	171	0	0	0	0	0	0	0	0	0	0	0	0	0	0	0	0	0	0	0	0	0	0	0	0	0	0	0	0	0	0	0	0	0	0	0	0	0	0	0	0	0	0	0	0
OTU_953	421	LN570732.1.1.1366~0.988124 DQ988323.1.1.1298~0.954869	98.5782	Bacteria;Bacteroidetes;Bacteroidia;Cytophagales;Cytophagaceae;Cytophaga;	215	0	0	0	0	0	0	0	0	0	0	0	0	0	0	177	7	0	0	0	0	0	0	0	0	0	0	21	10	0	0	0	0	0	0	0	0	0	0	0	0	0	0	0	0
OTU_921	402	DQ906075.1.1.1450~0.987562 DQ906056.1.1.1469~0.987562 FJ793722.1.1.1211~0.982587 HM124395.1.1.1490~0.977612 FJ793730.1.1.1211~0.977612 FJ793715.1.1.1211~0.977612 FJ793704.1.1.1212~0.975124 FJ793739.1.1.1211~0.972637 AB561883.1.1.1488~0.972637 GU167994.1.1.1458~0.972637	98.7562	Bacteria;Proteobacteria;Alphaproteobacteria;Acetobacterales;Acetobacteraceae;Acidiphilium;	170	170	0	0	0	0	0	0	0	0	0	0	0	0	0	0	0	0	0	0	0	0	0	0	0	0	0	0	0	0	0	0	0	0	0	0	0	0	0	0	0	0	0	0	0
OTU_974	428	HM186564.1.1.1392~0.971963 JN038717.1.1.1516~0.964953 JN038791.1.1.1516~0.964953 FJ479218.1.1.1518~0.962617 HE964764.1.1.1479~0.96028 KM205519.1.1.1483~0.96028 EF032778.1.1.1480~0.955607 AJ863228.1.1.1478~0.955607 HM243853.1.1.1518~0.955607 HM187207.1.1.1482~0.953271	96.7442	Bacteria;Latescibacteria;	192	0	0	0	0	0	0	0	0	0	0	0	0	0	0	0	0	0	0	0	0	0	0	0	0	0	0	0	0	0	0	0	0	0	0	0	0	0	0	0	0	0	0	0	0
OTU_954	421	HQ330540.1.1.1349~0.990499 JN679190.1.1.1489~0.985748 EU834800.1.1.1445~0.985748 LNFR01000025.1.7461.8980~0.985748 HE650000.1.1.1352~0.985748 KP054182.1.1.1445~0.985748 KT835603.1.1.1487~0.985748 GU454883.1.1.1484~0.985748 KX858553.1.1.1469~0.983373 HQ114115.1.1.1445~0.983373	99.0499	Bacteria;Bacteroidetes;Bacteroidia;Cytophagales;Microscillaceae;OLB12;	181	0	0	0	0	0	0	0	0	0	0	0	0	0	0	0	0	0	0	0	0	0	0	0	0	0	0	0	0	0	0	0	0	0	0	0	0	0	0	0	0	0	0	0	0
OTU_940	384	HM041917.1.1.1468~0.994792 KM373104.1.1.1467~0.994792 KP341412.1.1.904~0.994792 KP341486.1.1.917~0.992188 HM244365.1.1.941~0.966146 HM244359.1.1.941~0.966146 JX576150.1.1.946~0.963542 KM373088.1.1.1321~0.963542 KM221242.1.1.942~0.963542 MAGT01000010.1.133743.135226~0.963542	99.4792	Archaea;Crenarchaeota;Verstraetearchaeia;Methanomethyliales;Methanomethyliaceae;Candidatus Methanomethylicus;	176	0	0	0	0	0	0	0	0	0	0	0	0	0	1	0	0	0	0	0	0	0	0	0	0	0	0	0	0	0	0	0	0	0	0	0	0	0	0	0	0	0	0	0	1
OTU_926	404	EF613018.1.1.1344~0.977723 EF441914.1.1.1411~0.977723 EF409867.1.1.1345~0.970297 BBCH01000007.1.421.1926~0.970297 KT905484.1.1.1483~0.970297 KX035267.1.1.1483~0.970297 AB517669.1.1.1483~0.970297 EF612989.1.1.1344~0.967822 KF182219.1.1.1502~0.967822 EU419186.1.1.1484~0.967822	97.7723	Bacteria;Actinobacteria;Acidimicrobiia;	292	0	0	0	0	0	57	0	0	0	0	0	0	0	1	0	2	0	197	0	0	0	0	0	0	0	0	0	33	0	0	0	0	0	0	0	1	0	0	0	0	0	0	0	0
OTU_898	429		89.5105	Unclassified;	207	0	0	0	0	0	0	0	0	0	0	0	0	0	0	0	0	0	0	0	0	0	0	0	0	0	0	0	0	0	0	0	0	0	0	0	0	0	0	0	0	0	0	0	0
OTU_972	405		94.0887	Unclassified;	241	0	0	0	0	0	0	0	0	0	0	0	0	0	0	0	0	0	0	0	0	0	0	0	0	0	0	241	0	0	0	0	0	0	0	0	0	0	0	0	0	0	0	0	0
OTU_910	402		84.901	Unclassified;	165	0	0	0	0	0	0	0	0	0	0	0	0	0	0	0	0	0	0	0	0	0	0	0	0	0	0	0	0	0	0	0	1	0	0	0	0	0	0	0	0	0	2	5	0
OTU_879	428		91.8415	Unclassified;	205	0	0	0	0	0	0	0	0	0	0	0	0	0	0	0	0	0	0	0	0	0	0	0	0	0	0	0	0	0	0	0	0	0	0	0	0	0	0	0	0	0	0	0	0
OTU_866	403	LGKO01000002.1.120239.121742~0.985112 KM819488.1.1.1471~0.977668	98.5112	Bacteria;Chloroflexi;Anaerolineae;Anaerolineales;Anaerolineaceae;Thermanaerothrix;	196	0	0	0	0	0	0	0	0	0	0	0	0	0	0	0	0	0	0	0	0	0	0	0	0	0	0	0	0	0	0	0	0	0	0	0	0	0	0	0	0	0	0	0	15
OTU_1191	427	DQ837232.1.1.1423~0.992974 AJ318109.1.1.1487~0.990632 FJ375488.1.1.1485~0.990632 KY445623.1.1.1488~0.990632 AB557644.1.1.1469~0.990632 JF429170.1.1.1492~0.990632 AB211233.1.1.1283~0.990632 AB049107.1.1.1476~0.98829 BADL01000005.1.264.1772~0.98829 AB049105.1.1.1476~0.98829	99.2974	Bacteria;Proteobacteria;Gammaproteobacteria;Betaproteobacteriales;Burkholderiaceae;Ideonella;	289	0	0	0	0	0	0	0	0	0	0	0	0	0	0	128	0	0	0	131	7	0	0	0	0	0	0	9	11	0	0	0	0	0	0	0	0	0	0	0	0	0	0	0	0
OTU_1091	428		86.014	Unclassified;	165	0	0	0	0	0	0	0	0	0	0	0	0	0	0	0	0	0	0	0	0	0	0	0	0	0	0	0	0	0	0	0	0	0	0	0	0	0	0	0	0	0	0	0	0
OTU_1025	384	EU306967.1.1.940~0.994792 KP204531.1.1.1468~0.994792 HM745411.1.1.1461~0.992188 KU519578.1.1.1461~0.989583 JF917255.1.1.940~0.989583 KP204535.1.1.1464~0.989583 FJ174729.1.1.939~0.989583 DQ223193.1.1.1312~0.986979 KM214015.1.1.1087~0.986979 AB262708.1.1.1428~0.986979	99.4792	Archaea;Thaumarchaeota;Nitrososphaeria;Nitrosotaleales;Nitrosotaleaceae;	241	0	0	0	0	0	6	0	0	0	0	0	0	0	2	0	0	0	0	1	0	0	5	0	0	0	6	210	6	0	0	0	0	0	0	0	0	0	0	0	0	0	0	0	0
OTU_1024	430	KJ192026.1.1.1529~0.995349 AF523967.1.1.1340~0.97907 EF018149.1.1.1413~0.972093 AY963383.1.1.1488~0.969767 KY992762.1.1.1525~0.967442 EU335342.1.1.1531~0.965116 HM445128.1.1.1236~0.965116 KM200557.1.1.1526~0.965116 EF600558.1.1.1507~0.965116 AF523886.1.1.1348~0.962791	99.5349	Bacteria;Proteobacteria;Deltaproteobacteria;RCP2-54;	330	0	0	0	0	0	22	0	0	0	0	0	0	0	0	0	0	0	0	0	0	0	12	0	0	0	0	275	0	0	0	0	0	0	0	0	0	0	0	0	0	0	0	0	0
OTU_880	403	FM955656.1.1.1467~0.990074 GQ472370.1.1.1482~0.98263 JN038747.1.1.1458~0.98263 AB240223.1.1.1459~0.98263 GQ182826.1.1.1377~0.980149 HE974797.1.1.1465~0.980149 FPLP01000974.1.15.1493~0.972705 JN398103.1.1.1424~0.967742 CU918240.1.1.1321~0.967742 FQ659169.1.1.1319~0.962779	99.0074	Bacteria;Chloroflexi;Anaerolineae;Anaerolineales;Anaerolineaceae;uncultured;	163	0	0	0	0	0	0	0	0	0	0	0	0	0	0	0	0	0	0	0	0	0	0	0	0	0	0	0	0	0	0	0	0	0	0	0	0	0	0	0	0	0	0	0	0
OTU_1030	417	JF809730.1.1.1396~0.968825 FJ905736.1.1.1407~0.966427 KF616641.1.1.1465~0.966427 JX206626.1.1.1455~0.964029 EU055608.1.1.1495~0.964029 KX172523.1.1.1463~0.961631 FJ813592.1.1.1500~0.961631 JF747673.1.1.1498~0.959233 KC009995.1.1.1487~0.956835 JQ712918.1.1.1502~0.956835	96.8825	Bacteria;Nitrospirae;Nitrospira;Nitrospirales;Nitrospiraceae;Nitrospira;	179	0	0	0	0	0	0	0	0	0	0	0	0	0	0	0	0	0	0	0	0	0	0	0	0	0	0	0	0	0	0	0	0	0	0	0	0	0	0	0	0	0	0	0	0
OTU_962	421	DQ324889.1.1.1398~0.973872 KF923319.1.1.1576~0.961995 AWNZ01000028.1.5500.7107~0.961995 AF015925.1.1.1548~0.954869	97.1564	Bacteria;Fervidibacteria;	183	0	0	0	0	0	0	0	0	0	0	0	0	0	0	0	0	0	0	0	0	0	0	0	0	0	0	0	0	0	0	0	0	0	0	0	0	0	0	0	0	0	0	0	0
OTU_939	402	GQ487979.1.1.1478~0.987562 AY963469.1.1.1424~0.987562 GU172188.1.1.1484~0.987562 KY992707.1.1.1496~0.985075 JF833924.1.1.1464~0.985075 HQ598980.1.1.1458~0.985075 HQ599086.1.1.1458~0.985075 HQ599040.1.1.1458~0.985075 AF523977.1.1.1235~0.982587 EU150202.1.1.1463~0.982587	98.7562	Bacteria;Acidobacteria;Acidobacteriia;Acidobacteriales;uncultured;	222	0	0	0	0	0	0	0	0	0	0	0	0	0	0	0	0	0	0	0	0	0	0	0	0	0	0	185	5	0	0	0	0	0	0	0	0	0	0	0	0	0	0	0	0
OTU_885	403	AB722137.1.1.1391~0.950372	95.0372	Bacteria;Nitrospirae;Thermodesulfovibrionia;Thermodesulfovibrionales;Thermodesulfovibrionaceae;Thermodesulfovibrio;	174	0	0	0	0	0	0	0	0	0	0	0	0	0	0	0	0	0	0	0	0	0	0	0	0	0	0	0	0	0	0	0	0	0	0	0	0	0	0	0	0	0	0	0	0
OTU_857	403	EF446257.1.1.1478~0.980149 AM749758.1.1.1388~0.980149 HM745436.1.1.1481~0.980149 EF446258.1.1.1478~0.977668 AF523912.1.1.1260~0.975186 AY775503.1.1.1282~0.970223 AB364827.1.1.1445~0.967742 DQ906083.1.1.1482~0.967742 DQ906071.1.1.1479~0.965261 GU731331.1.1.1375~0.965261	98.0149	Bacteria;Actinobacteria;Acidimicrobiia;	205	0	0	0	4	44	38	0	0	0	0	0	21	31	0	0	0	0	0	1	0	9	0	0	0	0	5	0	2	0	0	0	0	0	0	0	0	0	0	0	0	0	0	0	0
OTU_1826	380	DQ243730.2.1.1285~0.978947 JF509453.1.1.1510~0.973684 HM150476.1.1.935~0.971053 HM150492.1.1.936~0.968421 EU559688.1.1.946~0.968421 AB629609.1.1.935~0.965789 EU559691.1.1.933~0.965789 HQ635955.1.1.901~0.965789 EU544524.1.1.938~0.960526 DQ060320.1.1.1195~0.960526	97.6378	Archaea;Crenarchaeota;Thermoprotei;Desulfurococcales;Ignisphaeraceae;	206	0	0	0	0	0	0	0	0	0	0	0	0	0	0	0	0	0	0	0	0	0	0	0	0	0	0	0	0	0	0	0	0	0	0	0	0	0	0	0	2	0	0	0	0
OTU_1599	421	AB089842.1.1.1525~0.952494 CP003179.1.260885.262415~0.950119 CP002901.1.172705.174236~0.950119 CP003179.1.2773383.2774913~0.950119 CP002901.1.276073.277603~0.950119 CP003179.1.268733.270263~0.950119 CP002901.1.268225.269755~0.950119 CP002901.1.783773.785304~0.950119	94.7991	Bacteria;Firmicutes;Clostridia;Clostridiales;Family XVII;Sulfobacillus;	441	0	0	0	0	0	0	0	0	0	0	0	0	0	0	0	0	0	0	0	0	0	0	0	0	0	0	0	0	0	0	0	0	0	0	0	0	0	441	0	0	0	0	0	0
OTU_1147	421		93.6321	Unclassified;	194	0	0	0	0	0	0	0	0	0	0	0	0	0	0	0	0	0	0	0	0	0	0	0	0	0	0	0	0	0	0	0	0	0	0	0	0	0	0	0	0	0	0	0	0
OTU_1269	405	FR691530.1.1.1445~0.997531 KJ465929.1.1.1444~0.997531 FJ936881.1.1.1439~0.995062 KU243254.1.1.1253~0.990123 GQ302545.1.1.1458~0.990123 KU243255.1.1.1253~0.990123 JQ580015.1.1.1440~0.990123 JF344281.1.1.1440~0.987654 JF344323.1.1.1447~0.987654 JF344644.1.1.1441~0.987654	99.7531	Bacteria;Cyanobacteria;Oxyphotobacteria;Chloroplast;	225	0	0	0	0	0	0	0	0	0	0	0	0	0	0	0	0	0	0	0	0	0	0	0	0	0	0	0	0	0	0	0	0	0	0	0	0	0	0	0	0	0	0	0	0
OTU_1097	380	AB462559.1.1.1476~0.994737 EU530582.1.1.1365~0.973684 HM448086.1.1.1245~0.973684 DQ243732.2.1.1379~0.968421 DQ243730.2.1.1285~0.952632	99.4737	Archaea;Crenarchaeota;Thermoprotei;Desulfurococcales;Ignisphaeraceae;Ignisphaera;	282	0	0	0	0	0	0	0	0	0	0	0	0	0	0	0	0	0	0	0	0	0	0	0	0	0	0	0	0	0	0	0	0	0	0	62	0	0	0	0	0	0	0	0	0
OTU_1058	405	FN563323.1.1.1456~0.97284 CZCB01031157.1.59.1557~0.97037 CZCB01000470.1.66426.67944~0.967901 KP151225.1.1.1498~0.967901 JQ625007.1.1.1357~0.967901 AY684086.1.1.1500~0.965432 AY684101.1.1.1502~0.965432 JQ086777.1.1.1458~0.965432 KP151170.1.1.1486~0.965432 AY684094.1.1.1500~0.965432	97.284	Bacteria;Firmicutes;Clostridia;D8A-2;	203	0	0	0	0	0	0	0	0	0	0	120	0	0	0	0	0	0	0	7	12	0	0	0	0	0	0	0	0	0	0	0	0	0	0	0	0	1	0	0	0	0	0	1	6
OTU_925	384	KP784719.1.1.1473~0.989583 FJ936681.1.1.1020~0.973958 FJ936594.1.1.1020~0.973958 KX214028.1.1.1376~0.960938 EU635918.1.1.1343~0.958333 ASPK01000003.1.14512.15983~0.953125 KX213918.1.1.1369~0.953125	98.7013	Archaea;Thaumarchaeota;	181	0	0	0	0	0	0	0	0	0	0	0	0	0	0	0	0	0	0	0	0	0	0	0	0	0	0	0	0	0	0	0	0	0	0	0	0	0	0	0	0	0	0	0	0
OTU_902	403		78.6241	Unclassified;	169	0	0	0	0	0	0	0	0	0	0	0	0	0	0	0	0	0	0	0	0	0	0	0	0	0	0	0	0	0	0	0	0	0	0	0	0	0	0	0	0	0	0	0	0
OTU_899	419		76.5403	Unclassified;	209	0	0	0	0	0	0	0	0	0	0	0	0	0	0	0	0	0	0	0	0	0	0	0	0	0	0	0	0	0	0	0	0	0	0	0	0	0	0	0	0	0	0	0	0
OTU_1402	426	FPLS01011818.1.17.1554~1 HG529110.1.1.1314~1 HG528992.1.1.1320~0.995305 EU644180.1.1.1459~0.995305 EU135441.1.1.1384~0.992958 FJ872373.1.13200.14750~0.99061 FJ822630.1.1.1383~0.988263 FJ822651.1.1.1379~0.988263 FPLS01008095.1.14.1550~0.988263 HE614812.1.1.1499~0.985915	100	Bacteria;Verrucomicrobia;Verrucomicrobiae;Chthoniobacterales;Chthoniobacteraceae;Chthoniobacter;	177	0	0	0	0	0	0	0	0	0	0	0	0	0	0	0	0	0	0	0	0	0	0	0	0	0	0	0	0	0	0	0	0	0	0	0	0	0	0	0	0	0	0	0	0
OTU_1121	427	CP003408.1.793453.795015~0.992974 CP003409.1.738805.740367~0.992974 CP010967.1.188967.190530~0.992974 CP004077.1.188995.190476~0.992974 CP007013.1.755091.756656~0.992974 CP011108.1.188967.190530~0.992974 AJ872269.1.21833.23393~0.992974 CP000969.1.788689.790242~0.992974 M21774.1.1.1562~0.992974 CP011107.1.188967.190530~0.992974	99.2974	Bacteria;Thermotogae;Thermotogae;Thermotogales;Thermotogaceae;Thermotoga;	243	0	0	0	0	0	0	0	0	0	0	0	0	0	0	0	0	0	0	0	0	0	0	0	0	0	0	0	0	0	0	0	0	0	0	0	0	0	0	0	0	0	0	0	0
OTU_1099	424	KX062033.1.1.1337~0.992925	98.5948	Bacteria;Planctomycetes;Planctomycetacia;Planctomycetales;uncultured;	203	0	0	0	0	0	0	0	0	0	0	0	0	0	0	0	0	0	0	0	0	0	0	0	0	0	0	0	0	0	0	0	0	0	0	0	0	0	0	0	0	0	0	0	0
OTU_986	384	HE574566.1.28426.29900~0.973958 FJ797340.1.1.1336~0.96875 AB007307.1.1.1473~0.966146 AB600343.1.1.1375~0.966146 HM150088.1.1.943~0.963542 HM150090.1.1.943~0.963542 DQ924798.1.1.1341~0.960938 FJ797319.1.1.1336~0.960938 HE574567.1.17478.18953~0.960938 EF156570.1.1.969~0.958333	97.3958	Archaea;Crenarchaeota;Crenarchaeota Incertae Sedis;Aigarchaeales;Terrestrial Hot Spring Gp(THSCG);	208	0	0	0	0	0	0	0	0	0	0	0	0	0	0	0	0	0	0	0	0	191	0	0	0	0	0	0	0	0	0	0	0	0	0	0	0	0	0	0	0	0	0	0	0
OTU_979	427	AB487627.1.1.1358~0.981265 AB608697.1.1.1456~0.967213 LC193938.1.1.1474~0.967213 KY287398.1.1.1494~0.964871 KY287447.1.1.1494~0.964871 KY287455.1.1.1494~0.964871 KY287449.1.1.1494~0.964871 KY287395.1.1.1494~0.964871 AB487647.1.1.1354~0.964871 KY287431.1.1.1494~0.964871	96.7213	Bacteria;Proteobacteria;Gammaproteobacteria;Betaproteobacteriales;Burkholderiaceae;	227	0	0	0	0	0	0	0	0	0	0	0	0	0	0	216	11	0	0	0	0	0	0	0	0	0	0	0	0	0	0	0	0	0	0	0	0	0	0	0	0	0	0	0	0
OTU_963	261		91.1877	Unclassified;	171	0	0	0	1	1	0	0	0	0	0	0	0	0	1	0	0	0	6	0	27	71	4	0	0	0	0	0	0	0	0	0	0	0	0	0	0	0	0	0	0	0	0	0	0
OTU_959	402		94.2786	Unclassified;	279	0	0	0	0	0	0	0	0	0	0	0	0	0	0	0	0	0	0	0	0	0	0	0	0	0	0	0	0	0	1	0	4	0	0	0	0	14	0	0	0	0	19	72	0
OTU_911	405	EU266864.1.1.1489~0.967901 LC124789.1.1.1449~0.967901 EF205560.1.1.1451~0.965432 EF205548.1.1.1422~0.962963 CU925187.1.1.1341~0.960494 CU918427.1.1.1341~0.960494 EU887989.1.1.1379~0.960494 FJ873291.1.1.1396~0.960494 CU924856.1.1.1341~0.958025 CU921202.1.1.1334~0.958025	96.7901	Bacteria;Armatimonadetes;uncultured;	168	0	0	0	0	0	0	0	0	0	0	0	0	0	0	0	0	0	0	0	0	0	0	0	0	0	0	0	0	0	0	0	0	0	0	0	0	0	0	0	0	0	0	0	0
OTU_900	404	FJ901999.1.1.1238~0.965347	96.2963	Bacteria;Armatimonadetes;DG-56;	170	0	0	0	0	0	0	0	0	0	0	8	0	0	0	0	0	0	0	0	9	0	0	0	0	0	0	0	0	0	0	0	0	0	0	0	0	0	0	0	0	0	2	0	0
OTU_1197	404	DQ446126.2.1.1465~0.975248 DQ446127.2.1.1469~0.975248 FM995184.1.1.1487~0.975248 FM242281.1.1.1495~0.950495	97.284	Bacteria;Cyanobacteria;Oxyphotobacteria;Nostocales;Oscillatoriaceae;uncultured;	179	0	0	0	0	0	0	0	0	0	0	0	0	0	0	0	0	0	0	0	0	0	0	0	0	0	0	0	0	0	0	0	0	0	0	0	0	0	0	0	0	0	0	0	0
OTU_10143	384	AB600357.1.1.941~0.984375 CP002100.1.631480.632991~0.984375 AB063639.1.1.1338~0.984375 AB931047.1.1.1363~0.984375 AB931105.1.1.1363~0.984375 AB063641.1.1.1477~0.984375 AB063645.1.1.1477~0.984375 AB063640.1.1.1477~0.984375 AB063630.1.1.1476~0.984375 AB931053.1.1.1354~0.984375	98.4375	Archaea;Crenarchaeota;Thermoprotei;	1665	6	10	13	0	1	0	2	1	0	0	0	11	1	63	1	1	107	0	29	2	1	4	245	14	0	7	0	0	0	0	0	2	0	0	3	0	1	0	21	910	0	24	0	0
OTU_977	381	AB600349.1.1.1366~1 DQ832064.1.1.1323~0.994751 DQ834154.1.1.1333~0.994751 DQ179030.2.1.921~0.994751 DQ832008.1.1.1332~0.994751 DQ834056.1.1.1331~0.994751 AHKJ01000108.1.121469.122953~0.994751 DQ831979.1.1.1317~0.994751 DQ834232.1.1.1004~0.994751 DQ834200.1.1.1335~0.994751	100	Archaea;Crenarchaeota;Thermoprotei;Sulfolobales;Sulfolobaceae;Metallosphaera;	255	0	0	0	0	0	0	27	0	0	0	0	0	0	2	60	0	0	8	0	1	0	95	20	7	0	0	0	18	0	0	4	2	0	0	0	5	0	0	0	0	0	0	0	0
OTU_948	402	EU134199.1.1.1341~0.982587 JF703473.1.1.1396~0.980099 HM187036.1.1.1336~0.980099 LN573063.1.1.1334~0.980099 JQ738807.1.1.1486~0.977612 AY922047.1.1.1353~0.977612 DQ067037.1.1.1359~0.975124 KX035307.1.1.1422~0.975124 JF833824.1.1.1404~0.975124 JF833502.1.1.1468~0.975124	98.2587	Bacteria;Chloroflexi;KD4-96;	253	0	0	0	0	0	0	0	0	0	0	0	0	0	0	0	0	0	0	0	0	0	2	0	0	0	0	250	0	0	0	0	0	0	0	0	0	0	0	0	0	0	0	0	0
OTU_932	402	JF203067.1.1.1283~1 FJ193508.1.1.1422~1 FJ193536.1.1.1422~1 JF219069.1.1.1283~1 FJ193655.1.1.1395~1 LN563919.1.1.1293~1 FJ193518.1.1.1422~1 KX507632.1.1.1422~1 FJ512823.1.1.1307~1 FJ193510.1.1.1425~1	100	Bacteria;Proteobacteria;Alphaproteobacteria;Caulobacterales;Caulobacteraceae;Brevundimonas;	198	0	3	3	0	0	3	10	18	0	3	1	6	2	0	1	0	0	0	0	0	0	0	2	0	0	1	1	0	5	0	0	0	0	0	0	0	0	0	75	0	0	0	0	0
OTU_1120	387		93.5567	Unclassified;	179	0	0	0	0	0	0	0	0	0	0	0	0	0	0	0	0	0	0	0	0	0	0	0	0	0	0	0	0	0	0	0	0	0	0	0	0	0	0	0	0	0	0	0	0
OTU_982	404	DQ906076.1.1.1483~0.985148 DQ179000.2.1.1346~0.985148 GU167988.1.1.1472~0.985148 KF182255.1.1.1485~0.982673 JF429108.1.1.1507~0.980198 GU168003.1.1.1485~0.980198 AY326627.1.1.1447~0.975248 AB254786.1.1.1491~0.975248 EU370302.1.1.1391~0.972772 AB821189.1.1.1487~0.967822	98.5148	Bacteria;Actinobacteria;Acidimicrobiia;IMCC26256;	237	0	0	0	0	0	0	0	0	0	0	0	0	0	0	0	0	0	0	3	0	0	0	0	0	0	0	227	4	0	0	0	0	0	0	0	0	0	0	0	0	0	0	0	0
OTU_957	388		82.4742	Unclassified;	186	0	0	0	0	0	0	0	0	0	0	0	0	0	0	0	0	0	0	0	0	0	0	0	0	0	0	0	0	0	0	0	0	0	0	0	0	0	0	0	0	0	0	0	0
OTU_929	384	FJ936681.1.1.1020~0.984375 KP784719.1.1.1473~0.984375 FJ936594.1.1.1020~0.984375 KX214028.1.1.1376~0.971354 EU635918.1.1.1343~0.963542 KX213918.1.1.1369~0.963542 ASPK01000003.1.14512.15983~0.963542	98.4375	Archaea;Thaumarchaeota;	164	0	0	0	0	0	0	0	0	0	0	0	0	0	0	0	0	0	0	0	0	0	0	0	0	0	0	0	0	0	0	0	0	0	0	0	0	0	0	0	0	0	0	0	0
OTU_877	403		91.5633	Unclassified;	183	0	0	0	0	0	0	0	0	0	0	0	0	0	0	0	0	0	0	0	0	0	0	0	0	0	0	0	0	0	0	0	0	0	0	0	0	0	0	0	0	0	0	0	0
OTU_3636	405	GU119622.1.1.1402~0.990123 JN825317.1.1.1358~0.990123 HE804006.1.1.1403~0.990123 HE803998.1.1.1403~0.987654 HE804017.1.1.1403~0.987654 JQ923818.1.1.1443~0.987654 GU119626.1.1.1409~0.987654 FJ425619.1.1.1444~0.987654 GU119606.1.1.1402~0.987654 JF272008.1.1.1442~0.987654	99.0123	Bacteria;Cyanobacteria;Oxyphotobacteria;Chloroplast;	365	0	0	0	0	0	0	0	0	0	0	0	0	0	0	0	0	0	0	0	0	0	0	0	0	0	0	0	0	0	0	0	0	0	0	0	0	0	0	0	0	0	0	0	0
OTU_1617	402	JF935207.1.1.1486~0.995025 KM585451.1.1.1439~0.970149	99.5025	Bacteria;Acidobacteria;Acidobacteriia;Solibacterales;Solibacteraceae (Subgroup 3);PAUC26f;	391	0	0	0	0	0	0	0	0	0	0	0	0	0	0	0	0	0	0	0	0	0	0	0	0	0	0	0	0	0	0	0	0	0	0	0	0	0	0	0	0	0	0	0	0
OTU_985	402		93.0693	Unclassified;	234	0	0	0	0	0	0	0	0	0	0	26	0	0	0	0	0	0	0	0	0	0	0	0	0	0	0	0	0	0	13	34	31	0	0	0	0	0	0	0	0	0	1	0	0
OTU_935	428	JQ183093.1.1.1527~1 JQ183102.1.1.1527~1 AF407700.1.1.1564~0.969626 KU382142.1.1.1481~0.969626 HM445337.1.1.1520~0.964953 JX222547.1.1.1521~0.962617 HM445066.1.1.1382~0.962617 FJ516992.1.1.1523~0.96028 EF018554.1.1.1407~0.96028 JF833592.1.1.1461~0.957944	100	Bacteria;Proteobacteria;Deltaproteobacteria;	220	0	0	0	0	0	0	0	0	0	0	0	0	0	0	0	0	0	0	0	0	0	0	0	0	0	0	0	0	0	0	0	0	0	0	0	0	0	0	0	0	0	0	0	0
OTU_909	385		90.6493	Unclassified;	180	0	0	0	0	0	0	0	0	0	0	0	0	0	0	0	0	0	0	0	0	0	0	0	0	0	0	0	0	0	0	0	0	0	0	0	0	0	0	0	0	0	0	0	0
OTU_980	402	JX989228.1.1.1452~1 JF737860.1.1.1457~1 HM745423.1.1.1453~1 JQ769511.1.1.1465~1 EF446185.1.1.1454~0.997512 KC619608.1.1.1451~0.997512 HE604093.1.1.1455~0.997512 KC619568.1.1.1451~0.995025 EF446176.1.1.1450~0.995025 JF737917.1.1.1458~0.995025	100	Bacteria;Proteobacteria;Alphaproteobacteria;Acetobacterales;Acetobacteraceae;Acidiphilium;	218	0	0	0	0	0	0	0	0	0	0	0	0	1	0	0	0	0	0	8	0	2	2	0	0	0	1	0	15	0	1	0	0	0	0	0	0	0	0	0	0	0	0	10	0
OTU_951	402	EU642859.1.1.1353~0.992537 KF851341.1.1.1433~0.99005 AB559010.1.1.1342~0.987562 JQ739134.1.1.1330~0.987562 KF268725.1.1.1334~0.987562 LN563299.1.1.1295~0.985075 LN561504.1.1.1295~0.985075 LN561503.1.1.1295~0.985075 LN566451.1.1.1296~0.985075 LN561497.1.1.1296~0.985075	99.2537	Bacteria;Proteobacteria;Alphaproteobacteria;Rhodobacterales;Rhodobacteraceae;	153	0	0	0	0	0	0	0	0	0	0	0	0	0	0	0	0	0	0	0	0	0	0	0	0	0	0	0	0	0	0	0	0	0	0	0	0	0	0	0	0	0	0	0	0
OTU_917	400	EU249947.1.1.1354~1 EU249978.1.1.1371~1 KP232921.1.1.1538~0.9925 ARDL01000018.1.11.1481~0.99 ARDL01000014.1.23.1493~0.99 ARDL01000002.1.220165.221635~0.99 AY555779.1.1.1421~0.99 AJ871168.1.1.1483~0.99 KP232922.1.1.1533~0.9875 KX213979.1.1.1332~0.975	100	Bacteria;Deinococcus-Thermus;Deinococci;Thermales;Thermaceae;Meiothermus;	203	0	0	0	0	0	0	0	0	0	0	0	0	0	0	93	5	0	0	0	0	0	0	0	0	0	0	22	0	0	0	0	0	0	0	0	0	0	0	0	0	0	0	0	0
OTU_7013	384		94.5312	Unclassified;	611	0	0	0	0	0	0	0	0	0	0	0	0	0	0	1	0	1	1	0	0	0	0	0	0	0	0	0	0	0	0	0	0	0	0	0	0	1	0	0	0	0	0	0	0
OTU_1443	402	KF287758.1.1.1442~0.997512 FJ572031.1.1.1345~0.980099 AJ401204.1.1.1422~0.962687 JN697938.1.1.1316~0.960199 Z29637.1.1.1346~0.957711 JN698008.1.1.1317~0.957711 JN697905.1.1.1302~0.957711 AM072288.1.1.1444~0.955224 KP896331.1.1.1341~0.955224 CP000613.2.3658386.3659809~0.955224	99.7512	Bacteria;Proteobacteria;Alphaproteobacteria;Azospirillales;Azospirillaceae;	166	0	12	5	0	5	0	24	63	13	1	0	42	1	0	0	0	0	0	0	0	0	0	0	0	0	0	0	0	0	0	0	0	0	0	0	0	0	0	0	0	0	0	0	0
OTU_1080	427	FJ516971.1.1.1505~0.981265 JQ801089.1.1.1504~0.981265 JN038834.1.1.1501~0.978923 JQ800920.1.1.1504~0.976581 GU208316.1.1.1504~0.974239 KC358034.1.1.1265~0.974239 KJ877503.1.1.1354~0.971897 LC124712.1.1.1462~0.969555 FJ437928.1.1.1504~0.969555 FJ543009.1.1.1500~0.969555	98.1265	Bacteria;Verrucomicrobia;Verrucomicrobiae;Verrucomicrobiales;Rubritaleaceae;Luteolibacter;	181	0	0	0	0	0	0	0	0	0	0	0	0	0	0	0	0	0	0	0	0	0	0	0	0	0	0	0	0	0	0	0	0	0	0	0	0	0	0	0	0	0	0	0	0
OTU_955	427		93.4426	Unclassified;	159	0	0	0	0	0	0	0	0	0	0	0	0	0	0	0	0	0	0	0	0	0	0	0	0	0	0	0	0	0	0	0	0	0	0	0	0	0	0	0	0	0	0	0	0
OTU_1022	430	AF523967.1.1.1340~0.981395 KJ192026.1.1.1529~0.974419 EF018149.1.1.1413~0.974419 AY963383.1.1.1488~0.974419 AF523886.1.1.1348~0.969767 EF516526.1.1.1465~0.969767 FN870226.1.1.1529~0.967442 KJ192025.1.1.1529~0.967442 EU335342.1.1.1531~0.967442 EF600558.1.1.1507~0.967442	97.9118	Bacteria;Proteobacteria;Deltaproteobacteria;RCP2-54;	261	0	0	0	0	0	0	0	0	0	0	0	0	0	0	0	0	0	0	0	0	0	0	0	0	0	0	261	0	0	0	0	0	0	0	0	0	0	0	0	0	0	0	0	0
OTU_8075	384	CP002100.1.631480.632991~0.981771 AB931105.1.1.1363~0.981771 AB063630.1.1.1476~0.981771 AB600357.1.1.941~0.981771 AB931053.1.1.1354~0.981771 AB063639.1.1.1338~0.981771 AB063645.1.1.1477~0.981771 AB063640.1.1.1477~0.981771 AB063641.1.1.1477~0.981771 AB931047.1.1.1363~0.981771	98.1771	Archaea;Crenarchaeota;Thermoprotei;	392	0	0	1	0	0	0	0	0	0	0	0	0	0	8	0	0	5	0	1	0	1	1	15	0	0	1	0	0	0	0	0	0	0	0	1	0	1	0	14	306	0	17	0	0
OTU_1248	402	JN023498.1.1.1455~0.992537 JN023526.1.1.1454~0.992537 JX967284.1.1.1418~0.99005 JN023508.1.1.1454~0.99005 JF200056.1.1.1323~0.982587 JF179072.1.1.1323~0.982587 JX967290.1.1.1425~0.982587 JN023191.1.1.1456~0.980099 DQ521477.1.1.1424~0.977612 FJ466025.1.1.1346~0.977612	99.2537	Bacteria;Acidobacteria;Acidobacteriia;Acidobacteriales;Acidobacteriaceae (Subgroup 1);Bryocella;	168	168	0	0	0	0	0	0	0	0	0	0	0	0	0	0	0	0	0	0	0	0	0	0	0	0	0	0	0	0	0	0	0	0	0	0	0	0	0	0	0	0	0	0	0
OTU_1195	384		91.9271	Unclassified;	154	0	0	0	0	0	0	0	0	0	0	0	0	0	0	0	0	0	0	0	0	0	0	0	0	0	0	0	0	0	0	0	0	0	0	0	0	0	0	0	0	0	0	0	0
OTU_1123	384	EU616789.1.1.901~1 KJ424517.1.1.901~1 KC926019.1.1.913~0.997396 U81774.2.1.1423~0.997396 JN397647.1.1.1422~0.997396 JN397642.1.1.1421~0.997396 JN397639.1.1.1119~0.997396 KC926140.1.1.909~0.997396 JQ079964.1.1.901~0.997396 JN397849.1.1.1420~0.994792	100	Archaea;Crenarchaeota;Bathyarchaeia;	227	0	0	0	0	0	0	0	0	0	0	0	0	0	0	0	0	0	0	0	0	0	10	0	0	0	0	65	0	0	1	0	5	0	0	0	0	2	0	0	0	0	7	50	0
OTU_904	384	EU155999.1.1.1471~0.979167 AB364920.1.1.1431~0.971354	97.9167	Archaea;Thaumarchaeota;SCGC AB-179-E04;	168	0	0	0	0	0	0	0	0	0	0	0	0	0	0	0	0	0	0	0	0	0	0	0	0	0	0	0	0	0	0	0	0	0	0	0	0	0	0	0	0	0	0	0	8
OTU_1001	384		92.9688	Unclassified;	152	0	0	0	0	0	0	0	0	0	0	0	0	0	0	0	0	0	0	0	0	0	0	0	0	0	0	0	0	0	0	0	0	0	0	0	0	0	0	0	0	0	0	0	0
OTU_947	422	JF272084.1.1.1517~0.983412 KF741524.1.1.1514~0.962085 JN977150.1.1.1548~0.962085 JX016859.1.1.1514~0.962085 EU617885.1.1.1519~0.959716 KF798835.1.1.1521~0.959716 KX935179.1.1.1518~0.959716 KX934236.1.1.1413~0.957346 KX934218.1.1.1413~0.957346 KJ411743.1.1.1390~0.957346	98.3412	Bacteria;Verrucomicrobia;Verrucomicrobiae;Opitutales;Puniceicoccaceae;Lentimonas;	169	0	0	0	0	0	0	0	0	0	0	0	0	0	0	0	0	0	0	0	0	0	0	0	0	0	0	0	0	0	0	0	0	0	0	0	0	0	0	0	0	0	0	0	0
OTU_1299	400	CP001743.1.590782.592258~1 CP005385.1.189508.190999~1 Y13594.1.1.1436~1 CP001743.1.256488.257964~1 CP005385.1.523792.525283~1 Y13595.1.1.1436~1 JHVI01000031.1.13.1481~1 Z15059.1.1.1430~1 GU129930.1.1.1482~1 LWCO01000073.1.6.1427~0.9975	100	Bacteria;Deinococcus-Thermus;Deinococci;Thermales;Thermaceae;Meiothermus;	159	0	0	0	0	0	0	0	0	0	0	0	0	0	0	0	0	0	0	0	0	0	0	0	0	0	0	0	0	0	0	0	0	0	0	0	0	0	0	0	0	0	0	0	0
OTU_1292	406	KF101531.1.1.1304~0.995074 KC854883.1.1.1405~0.995074 KF101278.1.1.1304~0.995074 KF101536.1.1.1304~0.995074 KF101529.1.1.1304~0.995074 LC026846.1.1.1405~0.992611 KF098145.1.1.1305~0.992611 KF037838.1.1.1441~0.992611 KF037552.1.1.1446~0.992611 KF037834.1.1.1448~0.992611	99.5074	Bacteria;Cyanobacteria;Oxyphotobacteria;Chloroplast;	152	0	0	0	0	0	0	0	0	0	0	0	0	0	0	0	0	0	0	42	0	0	0	0	0	0	0	0	0	0	0	0	0	0	0	0	0	0	0	0	0	0	0	0	0
OTU_1107	428	FPLP01006022.1.18.1474~0.997664 FPLP01002477.1.13.1523~0.990654 FPLP01011183.1.21.1528~0.988318 AJ401117.1.1.1367~0.985981 JQ327970.1.1.1523~0.983645 AJ401118.1.1.1352~0.981308 EF683078.1.1.1495~0.978972 CU917612.1.1.1364~0.962617 KC432458.1.1.1209~0.962617 KM203497.1.1.1200~0.96028	99.7664	Bacteria;Verrucomicrobia;Verrucomicrobiae;Verrucomicrobiales;DEV007;	180	0	0	0	0	0	0	0	0	0	0	0	0	0	0	0	0	0	0	0	0	0	0	0	0	0	0	0	0	0	0	0	0	0	0	0	0	0	0	0	0	0	0	0	0
OTU_1070	422	LC124553.1.1.1448~1 FQ659334.1.1.1356~1 LC124565.1.1.1448~1 HM346763.1.1.1204~1 LC124520.1.1.1447~0.99763 FQ658812.1.1.1354~0.995261 AB661583.1.1.1448~0.995261 AB630504.1.1.1455~0.992891 AM490705.1.1.1486~0.992891 FQ659467.1.1.1355~0.992891	100	Bacteria;Bacteroidetes;Bacteroidia;Bacteroidales;Bacteroidetes vadinHA17;	153	0	0	0	0	0	0	0	0	0	0	0	0	0	0	0	0	0	0	0	0	0	0	0	0	0	0	0	0	0	0	0	0	0	0	0	0	0	0	0	0	0	0	0	0
OTU_961	428	LBFR01000035.1.6739.8265~0.953271	95.1049	Bacteria;Hydrothermae;	174	0	0	0	0	0	0	0	0	0	0	0	0	0	0	0	0	0	0	0	0	0	0	0	0	0	0	0	0	0	0	0	0	0	0	0	0	0	0	0	0	0	0	0	0
OTU_960	416	AY526498.1.1.1476~0.963942 AY297964.1.1.1403~0.954327	95.7041	Bacteria;TA06;	146	0	0	0	0	0	0	0	0	0	0	0	0	0	0	0	0	0	0	0	0	0	0	0	0	0	0	0	0	0	0	0	0	0	0	0	0	0	0	0	0	0	0	0	0
OTU_936	386		84.715	Unclassified;	167	0	0	0	0	0	0	0	0	0	0	0	0	0	0	0	0	0	0	0	0	0	0	0	0	0	0	0	0	0	0	0	0	0	0	0	0	0	0	0	0	0	0	0	0
OTU_915	401		94.5274	Unclassified;	159	0	0	0	0	0	0	0	0	0	0	0	0	0	0	0	0	0	0	0	0	0	0	0	0	0	0	0	0	0	0	0	0	0	0	0	0	0	0	0	0	0	0	0	0
OTU_8984	380	FJ797311.1.1.1326~0.986842 ADKL01000514.1.56562.58041~0.986842	98.4252	Archaea;Crenarchaeota;Thermoprotei;Sulfolobales;Sulfolobaceae;uncultured;	646	0	0	2	0	0	0	0	0	2	0	0	0	0	5	1	0	0	0	0	2	0	0	0	1	0	1	0	0	0	1	1	0	0	0	0	0	0	0	0	0	0	0	0	0
OTU_1317	423		94.0898	Unclassified;	173	0	0	0	0	0	0	0	0	0	0	0	0	0	0	0	0	0	0	0	0	0	0	0	0	0	0	0	0	0	0	0	0	0	0	0	0	0	0	0	0	0	0	0	0
OTU_1071	402	KX034026.1.1.1340~0.995025 HM182189.1.1.1417~0.995025 FJ360438.1.1.1428~0.992537 HM182374.1.1.1376~0.992537 HM182372.1.1.1370~0.992537 EF530067.1.1.1415~0.992537 HM228409.1.1.1611~0.99005 GU561619.1.1.1576~0.99005 HM182190.1.1.1410~0.99005 HM182371.1.1.1372~0.99005	99.5025	Bacteria;Firmicutes;Clostridia;Thermoanaerobacterales;Thermoanaerobacteraceae;Thermoanaerobacter;	193	0	0	0	0	0	0	0	0	0	0	0	0	0	0	0	0	0	0	0	174	0	0	0	0	0	0	0	0	0	0	0	0	0	0	0	0	0	0	0	0	0	0	0	0
OTU_1051	383	CP006646.1.536728.538240~1 KT453552.1.1.1337~0.997389 CP000505.1.366243.367743~0.997389 HK242026.1.3.1490~0.997389 DQ924698.1.1.1337~0.997389 X14835.1.987.2495~0.997389 DQ179012.3.1.1340~0.992167 DQ179009.3.1.1031~0.981723 FN429057.1.1.946~0.971279 FN429058.1.1.1074~0.971279	100	Archaea;Crenarchaeota;Thermoprotei;Thermoproteales;Thermofilaceae;Thermofilum;	225	0	0	0	0	0	0	0	0	0	0	0	0	0	0	0	0	0	0	0	0	0	0	0	0	0	0	0	0	0	0	0	0	0	0	0	0	0	0	0	0	0	4	0	0
OTU_991	402	AY326548.1.1.1424~0.995025 EU665032.1.1.1406~0.995025 JQ861315.1.1.1484~0.992537 JN023648.1.1.1454~0.992537 JQ861277.1.1.1484~0.992537 AB240365.1.1.1463~0.992537 EU445207.1.1.1487~0.99005 EU132242.1.1.1341~0.99005 HM062391.1.1.1418~0.99005 EU132363.1.1.1369~0.99005	99.5025	Bacteria;Acidobacteria;Acidobacteriia;Solibacterales;Solibacteraceae (Subgroup 3);Candidatus Solibacter;	181	0	0	0	0	0	0	0	0	0	0	0	0	0	0	0	0	0	0	8	0	0	0	0	0	0	0	7	0	0	0	0	0	0	0	0	0	0	0	0	0	0	0	2	0
OTU_971	426	GU731333.1.1.1410~0.981221 DQ450782.1.1.1423~0.978873 LN567641.1.1.1387~0.969484 FJ466186.1.1.1385~0.967136 GU127824.1.1.1463~0.967136 HM557555.1.1.1382~0.960094 LN570864.1.1.1381~0.960094 LN570863.1.1.1381~0.960094 FJ466099.1.1.1426~0.957747 KC329591.1.1.1502~0.957747	97.8923	Bacteria;Verrucomicrobia;Verrucomicrobiae;Pedosphaerales;Pedosphaeraceae;	246	0	0	0	0	0	0	0	0	0	0	0	0	0	0	0	0	0	0	0	0	0	0	0	0	0	0	0	2	0	0	0	0	0	0	0	0	0	0	0	0	0	0	0	0
OTU_958	403		93.8119	Unclassified;	168	0	0	0	0	0	0	0	0	0	0	0	0	0	0	0	0	0	0	0	0	0	0	0	0	0	0	0	0	0	0	0	0	0	0	0	0	0	0	0	0	0	0	0	0
OTU_937	402	AM749762.1.1.1370~1 AM749745.1.1.1372~0.997512 LN567945.1.1.1337~0.99005 JX967354.1.1.1416~0.987562 KC172350.1.1.1468~0.985075 EF516641.1.1.1421~0.977612 EF516606.1.1.1422~0.977612 KJ191775.1.1.1463~0.977612 JQ311840.1.1.1412~0.977612 GU727715.1.1.1465~0.977612	100	Bacteria;Acidobacteria;Acidobacteriia;Solibacterales;Solibacteraceae (Subgroup 3);Bryobacter;	180	0	0	0	0	0	0	0	0	0	1	0	0	0	0	0	15	0	0	0	0	0	0	0	0	0	0	85	0	0	0	0	0	0	0	0	0	0	0	0	0	0	0	0	0
OTU_1046	404		89.1089	Unclassified;	191	0	0	0	0	0	0	0	0	0	0	0	0	0	0	0	0	0	0	0	0	0	0	0	0	0	0	0	0	0	0	0	0	0	0	0	0	0	0	0	0	0	0	0	0
OTU_1033	426		93.662	Unclassified;	243	0	0	0	0	0	0	0	0	0	0	0	0	0	0	0	0	0	0	0	0	0	0	0	0	0	0	0	0	0	0	0	0	0	0	0	0	0	0	0	0	0	0	0	0
OTU_1018	403		84.6154	Unclassified;	289	0	0	0	0	0	0	0	0	0	0	0	0	0	0	0	0	0	0	0	0	0	0	0	0	0	3	0	0	1	4	0	12	0	0	0	0	0	0	0	0	0	30	222	1
OTU_943	403		89.604	Unclassified;	150	0	0	0	0	0	0	0	0	0	0	0	0	0	0	0	0	0	0	0	0	0	0	0	0	0	0	0	0	0	0	0	0	0	0	0	0	0	0	0	0	0	0	0	0
OTU_1035	422	JF272084.1.1.1517~0.981043 JX016859.1.1.1514~0.959716 JN977150.1.1.1548~0.959716 KF741524.1.1.1514~0.959716 KF798835.1.1.1521~0.957346 KX935179.1.1.1518~0.957346 KJ411739.1.1.1470~0.954976 KX935221.1.1.1516~0.954976 KX934174.1.1.1413~0.954976 KX934236.1.1.1413~0.954976	98.1043	Bacteria;Verrucomicrobia;Verrucomicrobiae;Opitutales;Puniceicoccaceae;Lentimonas;	176	0	0	0	0	0	0	0	0	0	0	0	0	0	0	0	0	0	0	0	0	0	0	0	0	0	0	0	0	0	0	0	0	0	0	0	0	0	0	0	0	0	0	0	0
OTU_956	428		90.1869	Unclassified;	157	0	0	0	0	0	0	0	0	0	0	0	0	0	0	0	0	0	0	0	0	0	0	0	0	0	0	0	0	0	0	0	0	0	0	0	0	0	0	0	0	0	0	0	0
OTU_1128	407	KX839261.1.115555.117037~0.977887 FJ382288.1.1.1360~0.972973 FJ382704.1.1.1360~0.970516 FJ382658.1.1.1326~0.970516 KX839260.1.114087.115587~0.970516 FJ382238.1.1.1277~0.970516 FJ382241.1.1.1325~0.965602 FJ382116.1.1.1361~0.965602 FJ382204.1.1.1344~0.965602 FJ382258.1.1.1273~0.965602	97.549	Bacteria;Cyanobacteria;Oxyphotobacteria;Chloroplast;	160	0	0	0	0	0	0	0	0	0	0	0	0	0	0	0	0	0	0	0	0	0	0	0	0	0	0	0	0	0	0	0	0	0	0	0	0	0	0	0	0	0	0	0	0
OTU_1111	384	FR846891.1.1.911~0.96875 FR846892.1.1.927~0.966146 HM187465.1.1.1334~0.950521	96.875	Archaea;Euryarchaeota;Thermoplasmata;uncultured;	156	0	0	0	0	0	0	0	0	0	0	0	0	0	0	0	0	0	0	0	0	0	0	0	0	0	0	0	0	0	0	0	0	0	0	0	0	0	0	0	0	0	0	0	0
OTU_1094	420		90.2381	Unclassified;	368	0	0	1	0	0	4	0	0	0	0	18	2	0	0	46	0	1	0	0	73	0	9	0	0	0	3	0	72	0	0	0	1	0	0	0	1	105	13	0	0	0	0	0	0
OTU_1032	427	GQ487960.1.1.1499~0.995316 DQ223206.1.1.1498~0.990632 AM991195.1.1.1465~0.98829 KC358345.1.1.1269~0.985949 KC009869.1.1.1401~0.981265 EF540426.1.1.1459~0.978923 KJ782238.1.1.1518~0.976581 FJ517011.1.1.1505~0.974239 KC331543.1.1.1499~0.974239 JN825460.1.1.1404~0.974239	99.5316	Bacteria;Proteobacteria;Gammaproteobacteria;Betaproteobacteriales;Nitrosomonadaceae;MND1;	256	0	0	0	0	0	0	0	0	0	0	0	0	0	0	0	0	0	0	0	0	0	5	0	0	0	0	183	0	0	0	0	0	0	0	0	0	0	0	0	0	0	0	0	0
OTU_983	394		83.5025	Unclassified;	147	0	0	0	0	0	0	0	0	0	0	2	0	0	0	0	0	0	0	0	0	0	0	0	0	0	0	0	0	0	0	0	0	0	0	0	0	0	0	0	0	0	0	0	0
OTU_1491	422		93.6019	Unclassified;	140	0	0	0	0	0	0	0	0	0	0	0	0	0	0	0	0	0	0	0	0	0	0	0	0	0	0	0	0	0	0	0	0	0	0	0	0	0	0	0	0	0	0	0	0
OTU_1210	404	AM749753.1.1.1386~0.985148 AM749752.1.1.1384~0.980198 EF492969.1.1.1477~0.950495 LN560504.1.1.1335~0.950495 JQ769517.1.1.1486~0.950495 EU043850.1.1.1371~0.950495	98.2716	Bacteria;Chloroflexi;AD3;	211	0	0	0	0	0	7	0	0	0	1	0	0	0	0	19	0	0	0	0	0	0	4	0	0	0	0	154	0	0	0	0	0	0	0	0	0	0	0	0	0	0	0	0	0
OTU_1098	427		90.1639	Unclassified;	152	0	0	0	0	0	0	0	0	0	0	0	0	0	0	0	0	0	0	0	0	0	0	0	0	0	0	0	0	0	0	0	0	0	0	0	0	0	0	0	0	0	0	0	0
OTU_1057	405	AB487703.1.1.1347~0.987654 AB486816.1.1.1327~0.982716 JX505390.1.1.1441~0.977778 HQ184003.1.1.1542~0.975309 JX223624.1.1.1269~0.97284 AB742097.1.1.1443~0.97284 EF063613.1.1.1479~0.967901 JX222133.1.1.1482~0.967901 AB818647.1.1.1477~0.967901 AB486278.1.1.1364~0.967901	98.7654	Bacteria;Firmicutes;Clostridia;Clostridiales;Christensenellaceae;uncultured;	249	0	0	0	0	0	0	0	0	0	0	0	0	0	0	0	0	0	0	0	0	0	0	0	0	0	0	0	0	0	0	0	0	0	0	0	0	0	0	0	249	0	0	0	0
OTU_1020	427	FJ484485.1.1.1349~0.981265 HM184941.1.1.1503~0.969555 AB180657.1.1.1452~0.967213 KM221460.1.1.1498~0.964871 KC437361.1.1.1498~0.964871 FJ660532.1.1.1496~0.964871 KC907116.1.1.1495~0.962529 KJ877544.1.1.1355~0.962529 AB516051.1.1.1502~0.962529 HM145961.1.1.1390~0.962529	98.1265	Bacteria;Proteobacteria;Gammaproteobacteria;Betaproteobacteriales;	204	0	0	0	0	0	0	0	0	0	0	0	0	0	0	182	0	0	0	22	0	0	0	0	0	0	0	0	0	0	0	0	0	0	0	0	0	0	0	0	0	0	0	0	0
OTU_1015	425		90.1176	Unclassified;	231	0	0	0	0	2	1	0	0	0	0	27	0	0	0	0	0	0	0	3	1	25	0	0	0	0	0	0	0	1	0	0	1	0	0	0	0	8	0	0	0	2	3	17	0
OTU_988	428	MAGO01000004.1.147680.149232~0.969626 JQ414031.1.1.1502~0.969626	96.7366	Bacteria;Proteobacteria;Deltaproteobacteria;Desulfobacterales;Desulfobulbaceae;Dissulfuribacter;	150	0	0	0	0	0	0	0	0	0	0	0	0	0	0	0	0	0	0	0	0	0	0	0	0	0	0	0	0	0	0	0	0	0	0	0	0	0	0	0	0	0	0	0	0
OTU_9440	384	CP002100.1.631480.632991~0.981771 AB931105.1.1.1363~0.981771 AB063641.1.1.1477~0.981771 AB600357.1.1.941~0.981771 AB931053.1.1.1354~0.981771 AB063645.1.1.1477~0.981771 AB063630.1.1.1476~0.981771 AB063640.1.1.1477~0.981771 AB063639.1.1.1338~0.981771 AB931047.1.1.1363~0.981771	98.1771	Archaea;Crenarchaeota;Thermoprotei;	700	1	0	1	0	0	0	0	0	0	0	0	4	0	21	1	0	18	0	10	0	0	2	60	6	0	1	0	0	0	0	0	0	0	0	0	0	1	0	17	514	0	14	0	0
OTU_2051	262		44.9438	Unclassified;	166	0	0	0	0	0	0	0	0	0	0	0	0	0	0	0	0	0	0	0	0	0	0	0	0	0	0	0	0	0	0	0	0	0	0	0	0	0	0	0	0	0	0	0	0
OTU_968	428	EU050697.1.1.1438~0.990654 JQ072353.1.1.1415~0.962617 HM066225.1.1.1539~0.957944 HE648201.1.1.1522~0.953271 CU925736.1.1.1378~0.950935 JQ668553.1.1.1567~0.950935 CU922073.1.1.1379~0.950935 FJ375459.1.1.1470~0.950935	98.8345	Bacteria;Proteobacteria;Deltaproteobacteria;Syntrophobacterales;Syntrophaceae;Syntrophus;	163	0	0	0	0	0	0	0	0	0	0	0	0	0	0	0	0	0	0	0	0	0	0	0	0	0	0	0	0	0	0	0	0	0	0	0	0	0	0	0	0	0	0	0	0
OTU_1681	427	FPLK01001808.1.16.1421~0.985949 KX504538.1.1.1497~0.983607	98.5948	Bacteria;Proteobacteria;Gammaproteobacteria;Betaproteobacteriales;Rhodocyclaceae;uncultured;	175	0	61	0	1	13	19	14	12	9	8	1	17	11	0	0	0	0	0	0	0	0	0	0	0	0	0	0	0	0	0	0	0	0	0	0	0	0	0	0	0	0	0	0	0
OTU_1149	427	KY992772.1.1.1498~0.974239 DQ984542.1.1.1492~0.971897 KY992629.1.1.1495~0.971897 FJ625347.1.1.1530~0.969555 KJ907770.1.1.1386~0.969555 HQ730615.1.1.1396~0.969555 AY234615.1.1.1431~0.969555 GQ402549.1.1.1460~0.969555 KY992771.1.1.1497~0.969555 FJ478854.1.1.1498~0.969555	97.4239	Bacteria;Proteobacteria;Gammaproteobacteria;Gammaproteobacteria Incertae Sedis;Unknown Family;Acidibacter;	195	0	0	0	0	0	0	0	0	0	0	0	0	0	0	0	0	0	0	5	0	0	0	0	0	0	0	7	0	0	0	0	0	0	0	0	0	0	0	0	0	0	0	0	0
OTU_944	402	HQ709062.1.1.1432~1 JQ864435.1.1.1431~1 JF935191.1.1.1432~0.995025 HQ709063.1.1.1441~0.992537 AY214344.1.1.1433~0.982587 KM093857.1.1.1426~0.982587 LN560115.1.1.1297~0.980099 HQ120830.1.1.1439~0.977612 LN568098.1.1.1296~0.977612 HM297957.1.1.1301~0.977612	100	Bacteria;Proteobacteria;Alphaproteobacteria;Rhodobacterales;Rhodobacteraceae;	153	0	0	0	0	0	0	0	0	0	0	0	0	0	0	0	0	0	0	0	0	0	0	0	0	0	0	0	0	0	0	0	0	0	0	0	0	0	0	0	0	0	0	0	0
OTU_1088	427		89.2774	Unclassified;	188	0	0	0	0	0	0	0	0	0	0	0	0	0	0	13	2	0	0	0	0	0	2	0	0	0	0	1	1	0	0	0	0	0	0	0	0	0	0	0	0	0	0	0	0
OTU_1398	427	FJ529025.1.1.1492~1 KJ124851.1.1.1399~1 KM461115.1.1.1495~1 KM396915.1.1.1495~1 FJ827751.1.1.1225~1 KC577545.1.1.1439~1 EF655647.1.1.1499~1 GU591535.1.1.1444~1 FJ032310.1.1.1419~1 EU727196.1.1.1525~1	100	Bacteria;Proteobacteria;Gammaproteobacteria;Betaproteobacteriales;Burkholderiaceae;Achromobacter;	157	33	54	7	0	3	0	45	0	6	0	0	0	0	0	0	0	0	0	0	0	0	0	0	0	0	0	0	6	0	0	0	0	0	0	0	0	0	0	0	0	0	0	0	0
OTU_994	429		92.1114	Unclassified;	157	0	0	0	0	0	0	0	0	0	0	0	0	0	0	0	0	0	0	0	0	0	0	0	0	0	0	0	0	0	0	0	0	0	0	0	0	0	0	0	0	0	0	0	0
OTU_1176	402	JX984068.1.1.1224~0.997512 CU467447.1.3.1290~0.995025 KT180227.1.1.1373~0.995025 AF513928.1.1.1427~0.995025 CU467449.1.60.1378~0.995025 FN811289.1.1.1252~0.995025 EU440959.1.1.1414~0.992537 HQ871846.1.1.1318~0.992537 KU578510.1.1.1309~0.992537 KX268599.1.1.1409~0.992537	99.7512	Bacteria;Proteobacteria;Alphaproteobacteria;Rhodobacterales;Rhodobacteraceae;	204	0	0	0	0	0	0	0	0	0	0	0	0	0	0	0	0	0	0	0	0	0	0	0	0	0	0	0	0	0	0	0	0	184	0	0	0	0	0	0	0	0	0	0	0
OTU_1163	422		93.4118	Unclassified;	273	0	0	0	0	0	0	0	0	0	0	0	0	0	0	0	0	0	0	0	0	0	0	0	0	0	0	0	0	0	0	0	0	0	0	0	0	0	1	0	0	0	6	0	0
OTU_1081	404	AY326627.1.1.1447~0.990099 DQ179000.2.1.1346~0.985148 DQ906076.1.1.1483~0.985148 GU167988.1.1.1472~0.985148 AB821189.1.1.1487~0.982673 GU168003.1.1.1485~0.980198 JF737887.1.1.1491~0.980198 EU370302.1.1.1391~0.977723 HE604091.1.1.1488~0.977723 JF429108.1.1.1507~0.975248	98.7654	Bacteria;Actinobacteria;Acidimicrobiia;IMCC26256;	230	0	0	0	0	0	0	0	0	0	0	0	0	0	0	0	0	0	0	1	0	0	1	0	0	0	0	222	0	0	0	0	0	0	0	0	0	0	0	0	0	0	0	0	0
OTU_1042	421		78.3848	Unclassified;	178	0	0	0	0	0	0	0	0	0	0	0	0	0	0	0	0	0	0	0	0	0	0	0	0	0	0	0	0	0	0	0	0	0	0	0	0	0	0	0	0	0	0	0	0
OTU_1003	427		91.8224	Unclassified;	182	0	0	0	0	0	0	0	0	0	0	0	0	0	0	0	0	0	0	0	0	0	0	0	0	0	0	0	0	0	0	0	0	0	0	0	0	0	0	0	0	0	0	0	0
OTU_1448	420		91.6667	Unclassified;	384	0	0	0	0	0	2	0	0	0	0	14	0	0	1	40	59	0	0	0	9	0	46	0	0	0	6	0	58	0	0	0	0	0	0	0	1	37	33	0	0	0	0	0	0
OTU_1255	404	GU113055.1.1.1478~0.980198	98.0198	Bacteria;Chloroflexi;Ktedonobacteria;Ktedonobacterales;Ktedonobacteraceae;uncultured;	169	0	0	0	0	0	5	0	0	0	0	0	0	0	0	0	0	0	0	0	0	0	5	0	0	0	0	6	0	0	0	0	1	0	0	0	4	0	0	0	0	0	0	0	0
OTU_9187	384	AB931047.1.1.1363~0.981771 AB600357.1.1.941~0.981771 AB063640.1.1.1477~0.981771 AB931053.1.1.1354~0.981771 AB063645.1.1.1477~0.981771 AB063639.1.1.1338~0.981771 AB063630.1.1.1476~0.981771 CP002100.1.631480.632991~0.981771 AB063641.1.1.1477~0.981771 AB931105.1.1.1363~0.981771	98.1771	Archaea;Crenarchaeota;Thermoprotei;	835	0	0	0	0	0	0	0	0	0	0	0	0	0	31	0	0	29	0	14	0	1	3	101	5	0	1	0	0	0	0	0	1	0	0	1	1	0	0	16	592	0	17	0	0
OTU_2648	384	EF441875.1.1.1273~0.994792 KF225660.1.1.915~0.989583 AUZY01009667.1.1.946~0.986979 AF544223.1.1.1433~0.986979 EU370308.1.1.1440~0.984375 KJ907755.1.1.1470~0.981771 FN429063.1.1.1045~0.976562	99.4792	Archaea;Euryarchaeota;Thermoplasmata;Thermoplasmatales;Thermoplasmataceae;uncultured;	335	0	0	0	0	13	216	0	0	0	1	0	0	1	0	0	0	0	13	0	0	53	1	0	0	0	3	0	10	0	0	0	4	0	0	0	0	0	0	0	0	0	0	0	0
OTU_1358	427	KC619591.1.1.1493~0.997658 HE587090.1.1.1393~0.997658 HE587196.1.1.1394~0.995316 EF612971.1.1.1356~0.98829 HG975568.1.1.1391~0.98829 DQ480485.1.1.1498~0.98829 KJ082082.1.1.1814~0.985949 DQ659208.1.1.1357~0.985949 DQ659207.1.1.1356~0.983607 EF612981.1.1.1355~0.981265	99.7658	Bacteria;Proteobacteria;Gammaproteobacteria;Gammaproteobacteria Incertae Sedis;Unknown Family;Acidibacter;	182	0	0	0	0	0	0	0	0	0	0	0	0	20	0	0	0	0	0	0	0	0	2	0	0	0	0	0	16	0	0	0	0	0	0	0	0	0	0	0	0	0	0	1	0
OTU_1320	403	HQ674968.1.1.1472~0.960298	96.0298	Bacteria;Chloroflexi;Ktedonobacteria;Ktedonobacterales;Ktedonobacteraceae;1921-2;	146	0	0	0	0	0	0	0	0	0	0	0	0	0	0	0	0	0	0	0	0	0	0	0	0	0	0	0	0	0	0	0	0	0	0	0	0	0	0	0	0	0	0	0	0
OTU_3862	384	HE574568.1.7129.8591~0.986979 HM150157.1.1.941~0.986979 FJ797318.1.1.1336~0.984375 EF558698.1.1.1031~0.976562 HE574570.1.1.1075~0.966146 AF325183.1.1.1369~0.966146 EF156533.1.1.1339~0.963542 EF558696.1.1.1032~0.955729	98.6979	Archaea;Crenarchaeota;Crenarchaeota Incertae Sedis;Aigarchaeales;Terrestrial Hot Spring Gp(THSCG);	553	0	0	2	32	137	8	0	0	0	0	43	2	0	41	0	0	3	50	2	9	49	1	0	0	0	140	0	0	0	2	2	2	0	0	0	1	0	0	0	0	1	14	0	0
OTU_1945	427	AY861783.1.1.1397~0.995316 AY861747.1.1.1333~0.995316 AY861780.1.1.1368~0.995316 KX580313.1.1.1560~0.995316 HQ694761.1.1.1363~0.992974 LC107428.1.1.1451~0.992974 KY313411.1.1.1448~0.992974 EF562101.1.1.1465~0.992974 AY861814.1.1.1306~0.992974 HQ694760.1.1.1367~0.992974	99.5316	Bacteria;Proteobacteria;Gammaproteobacteria;Betaproteobacteriales;Burkholderiaceae;	190	0	0	0	0	0	0	0	0	0	0	0	0	0	0	8	0	2	1	2	47	0	0	0	0	0	0	0	0	0	0	0	0	0	0	0	0	0	0	0	0	0	0	0	0
OTU_1116	428	AB426188.1.1.1420~1 EF018381.1.1.1403~0.974299 HM186757.1.1.1393~0.971963 KC189791.1.1.1521~0.971963 EU714504.1.1.1516~0.962617 FJ478864.1.1.1518~0.962617 AJ390480.1.1.1376~0.96028 EF019236.1.1.1390~0.96028 GQ500696.1.1.1522~0.957944 EU528261.1.1.1371~0.957944	100	Bacteria;Latescibacteria;	126	0	0	0	0	0	0	0	0	0	0	0	0	0	0	0	0	0	0	0	0	0	0	0	0	0	0	0	0	0	0	0	0	0	0	0	0	0	0	0	0	0	0	0	0
OTU_1026	427		92.9742	Unclassified;	167	0	0	0	37	73	5	0	0	0	0	0	0	0	0	0	0	0	44	0	0	0	0	0	0	0	0	0	6	0	0	0	0	0	0	0	0	0	0	0	0	0	0	0	0
OTU_1476	384	JF935160.1.1.1294~0.994792 AB301868.1.1.944~0.992188 HM041916.1.1.1464~0.992188 EU924226.1.1.1349~0.960938 DQ243753.2.1.1313~0.958333 L25305.1.1.1336~0.958333 EU924225.1.1.1336~0.955729 KM585434.1.1.923~0.953125 EU924224.1.1.1336~0.953125 EU924227.1.1.1335~0.950521	99.4792	Archaea;Crenarchaeota;Bathyarchaeia;	160	0	0	0	0	0	0	0	0	0	0	0	0	0	0	0	0	0	0	0	0	0	0	0	0	0	0	0	0	0	0	0	0	0	0	0	0	0	0	0	0	0	0	0	0
OTU_1310	427	EU706153.1.1.1247~1 EU535347.1.1.1402~1 LQNV01001229.1.2896.4442~1 JUZC01000325.1.1.1418~1 JF411387.1.1.1447~1 JVUT01000211.1.3634.5158~1 JF411388.1.1.1450~1 JUMR01000202.1.3488.5012~1 LQNW01001208.1.785.2331~1 EU535358.1.1.1403~1	100	Bacteria;Proteobacteria;Gammaproteobacteria;Xanthomonadales;Xanthomonadaceae;Stenotrophomonas;	151	0	0	0	0	0	0	0	0	0	0	0	0	5	0	0	0	0	6	0	0	0	0	0	0	0	0	0	0	0	0	0	0	0	0	7	0	0	0	0	0	0	0	0	0
OTU_1102	403	JX125575.1.1.1465~1 HM134893.1.1.1400~1 EF648108.1.1.1470~0.995037 AP012337.1.1661657.1663156~0.987593 AP012337.1.1275742.1277241~0.987593 AB067647.1.1.1427~0.987593 GU437348.1.1.1477~0.977668 GU437396.1.1.1338~0.975186 GU437404.1.1.1346~0.970223 KF428066.1.1.1468~0.962779	100	Bacteria;Chloroflexi;Anaerolineae;Caldilineales;Caldilineaceae;Caldilinea;	154	0	0	0	0	0	0	0	0	0	0	0	0	0	0	0	0	0	0	0	0	0	0	0	0	0	0	0	0	0	0	0	0	0	0	0	0	0	0	0	0	0	0	0	0
OTU_1078	428	FJ517010.1.1.1514~0.976636 JN811710.1.1.1405~0.969626 KP174458.1.1.1509~0.96729 JQ738931.1.1.1511~0.96729 KF836205.1.1.1521~0.964953 GU437573.1.1.1531~0.964953 JN445365.1.1.1475~0.964953 JN475238.1.1.1456~0.964953 JN432477.1.1.1412~0.962617 KC465672.1.1.1505~0.962617	97.6636	Bacteria;Proteobacteria;Gammaproteobacteria;Gammaproteobacteria Incertae Sedis;Unknown Family;	131	0	0	0	0	0	0	0	0	0	0	0	0	0	0	0	0	0	0	0	0	0	0	0	0	0	0	0	0	0	0	0	0	0	0	0	0	0	0	0	0	0	0	0	0
OTU_1076	427	KC879304.1.1.1386~1 KP172549.1.1.1467~1 DQ420179.1.1.1208~1 LITM01000004.1.30171.31727~1 DQ350815.1.1.1544~1 AMQZ01000041.1.63.1603~1 BBDJ01000063.1.36.1566~1 LC055590.1.1.1538~1 LFXJ01000002.1.217.1774~1 LIYL01000010.1.256727.258364~1	100	Bacteria;Firmicutes;Bacilli;Bacillales;Planococcaceae;Lysinibacillus;	227	8	0	2	0	0	0	0	0	1	0	0	0	0	0	5	2	0	0	0	0	0	0	1	1	0	5	0	0	0	0	2	0	0	0	9	3	0	0	87	3	0	0	0	0
OTU_1073	402	EU131031.1.1.1448~0.995025 EU131038.1.1.1448~0.995025 FM253641.1.1.1445~0.992537 EU131036.1.1.1448~0.992537 JQ625033.1.1.1321~0.99005 FM253599.1.1.1447~0.99005 FM253636.1.1.1447~0.99005 HE614809.1.1.1447~0.99005 FM253588.1.1.1447~0.99005 FM253650.1.1.1448~0.99005	99.5025	Bacteria;Proteobacteria;Alphaproteobacteria;Rhizobiales;Beijerinckiaceae;uncultured;	166	0	0	0	0	0	10	0	0	0	0	0	0	0	0	0	0	0	0	7	0	0	6	0	0	0	0	4	4	0	0	0	0	0	0	0	0	0	0	0	0	0	0	0	0
OTU_1049	426		92.2535	Unclassified;	159	0	0	0	0	0	0	0	0	0	0	0	0	0	0	0	0	0	0	0	0	0	0	0	0	0	0	0	0	0	0	0	0	0	0	0	0	0	0	0	0	0	0	0	0
OTU_992	428	MTPG01000106.1.31615.33167~0.957944 EF125424.1.1.1524~0.950935	95.7944	Bacteria;Proteobacteria;Deltaproteobacteria;Desulfarculales;Desulfarculaceae;uncultured;	158	0	0	0	0	0	0	0	0	0	0	0	0	0	0	0	0	0	0	0	0	0	0	0	0	0	0	0	0	0	0	0	0	0	0	0	0	0	0	0	0	0	0	0	0
OTU_969	427	FJ999729.1.1.1482~0.969555 AGCQ01000003.1.1734212.1735731~0.969555 AJ430587.1.1.1504~0.969555 AY280423.1.1.1439~0.969555 KT152879.1.1.1442~0.962529 JQ611192.1.1.1361~0.95082	96.9555	Bacteria;Calditrichaeota;Calditrichia;Calditrichales;Calditrichaceae;Caldithrix;	146	0	0	0	0	0	0	0	0	0	0	0	0	0	0	0	0	0	0	0	0	0	0	0	0	0	0	0	0	0	0	0	0	0	0	0	0	0	0	0	0	0	0	0	0
OTU_1620	427	AB008801.2.1.1466~1 HK555736.1.1.1466~1 LG085140.1.1.1466~1 AB681064.1.1.1456~1 KM054708.1.1.1395~1 LG103870.1.1.1466~1 LF651098.1.1.1466~1 LV535011.1.1.1466~1 BCWK01000040.1.250.1760~1 HL281959.1.1.1466~1	100	Bacteria;Proteobacteria;Gammaproteobacteria;Betaproteobacteriales;Burkholderiaceae;Caldimonas;	141	0	0	0	0	0	0	0	0	0	0	0	0	0	0	0	0	0	0	0	0	0	0	0	0	0	0	0	0	0	0	0	0	0	0	0	0	0	0	0	0	0	0	0	0
OTU_1515	405	AF523901.1.1.1260~1	100	Bacteria;Cyanobacteria;Sericytochromatia;	214	0	0	0	0	0	0	0	0	0	0	2	0	0	0	0	0	0	0	0	0	0	0	0	0	0	1	6	83	2	0	0	2	0	0	0	0	0	0	0	0	0	8	84	0
OTU_1178	426	HM069087.1.1.1508~0.969484 GQ390240.1.1.1479~0.969484 FM200894.1.1.1417~0.967136 FPLS01034267.1.18.1555~0.967136 JF176936.1.1.1377~0.964789 FPLS01019267.1.9.1545~0.964789 FPLS01037637.1.1.1349~0.962441 FJ710722.1.1.1519~0.962441 FPLS01034331.1.1.1460~0.962441 FPLS01040884.1.18.1554~0.962441	96.9484	Bacteria;Verrucomicrobia;Verrucomicrobiae;Opitutales;Opitutaceae;	128	0	0	0	0	0	0	0	0	0	0	0	0	0	0	0	0	0	0	0	0	0	0	0	0	0	0	0	0	0	0	0	0	0	0	0	0	0	0	0	0	0	0	0	0
OTU_1045	427		88.1119	Unclassified;	181	0	0	0	0	0	0	0	0	0	0	0	0	0	0	0	0	0	0	0	0	0	0	0	0	0	0	0	0	0	0	0	0	0	0	0	0	0	0	0	0	0	0	0	0
OTU_1023	428	JN038674.1.1.1514~0.962617 FJ799121.1.1.1519~0.957944 DQ354751.1.1.1520~0.957944 KJ578014.1.1.1519~0.957944 AB487632.1.1.1385~0.957944 JX222738.1.1.1458~0.955607 JX224536.1.1.1518~0.955607 JX222599.1.1.1518~0.955607 JX225452.1.1.1518~0.955607 JX221739.1.1.1312~0.955607	96.2617	Bacteria;Proteobacteria;Deltaproteobacteria;Desulfuromonadales;Geobacteraceae;Geobacter;	141	0	0	0	0	0	0	0	0	0	0	0	0	0	0	0	0	0	0	0	0	0	0	0	0	0	0	0	0	0	0	0	0	0	0	0	0	0	0	0	0	0	0	0	0
OTU_1344	428	KP896360.1.1.1422~1 JF775599.1.1.1522~0.995327 DQ404755.1.1.1523~0.995327 FQ660372.1.1.1380~0.992991 EF203201.1.1.1523~0.992991 FN429806.1.1.1520~0.988318 JN039018.1.1.1520~0.983645 DQ404777.1.1.1524~0.978972 GU208383.1.1.1466~0.978972 FJ755771.1.1.1523~0.976636	100	Bacteria;Nitrospinae;P9X2b3D02;	142	0	0	0	0	0	0	0	0	0	0	0	0	0	0	0	0	0	0	0	0	0	0	0	0	0	0	0	0	0	0	0	0	0	0	0	0	0	0	0	0	0	0	0	0
OTU_1135	429	CZVW01000013.1.30773.32335~0.969697 CZVO01000038.1.10262.11824~0.955711 CZVV01000097.1.4583.5987~0.95338 CZVT01000002.1.4021.5583~0.95338 FAOR01000148.1.8012.9574~0.951049	96.5197	Bacteria;Bacteroidetes;Ignavibacteria;Kryptoniales;Kryptoniaceae;	167	0	0	0	0	0	0	0	0	0	0	0	0	0	0	0	0	0	0	0	0	0	0	0	0	0	0	0	0	0	0	0	0	0	0	0	0	0	0	0	0	0	0	0	0
OTU_1117	427	LGFI01000003.1.59529.61083~1 KP091157.1.1.1506~0.981265 KJ569676.1.1.1538~0.978923	100	Bacteria;Acetothermia;Acetothermiia;	154	0	0	0	0	0	0	0	0	0	0	0	0	0	0	0	0	0	0	0	0	0	0	0	0	0	0	0	0	0	0	0	0	0	0	0	0	0	0	0	0	0	0	0	0
OTU_1010	405		91.1111	Unclassified;	138	0	0	0	0	0	0	0	0	0	0	0	0	0	0	0	0	0	0	0	0	5	0	0	0	0	0	0	0	0	0	0	0	0	0	0	0	0	0	0	0	0	0	0	0
OTU_978	424		94.1038	Unclassified;	153	0	0	0	0	0	0	0	0	0	0	0	0	0	0	0	0	0	0	0	0	0	0	0	0	0	0	0	0	0	0	0	0	0	0	0	0	0	0	0	0	0	0	0	0
OTU_970	384	AB301873.1.1.913~0.997396	99.7396	Archaea;Nanoarchaeaeota;Nanohaloarchaeia;Aenigmarchaeales;	140	0	0	0	0	0	0	0	0	0	0	0	0	0	0	0	0	0	0	0	0	0	0	0	0	0	0	0	0	0	0	0	0	0	0	0	0	0	0	0	0	0	0	0	0
OTU_1612	428	AB486780.1.1.1375~0.995327 JX079225.1.1.1547~0.990654 EU307085.1.1.1521~0.990654 GQ487917.1.1.1423~0.988318 AY921992.1.1.1412~0.983645 HE804556.1.1.1479~0.981308 AB240264.1.1.1516~0.981308 KT308492.1.1.1482~0.978972 AY921546.2.1.1480~0.976636 EU881101.1.1.1522~0.976636	99.5327	Bacteria;Proteobacteria;Deltaproteobacteria;Myxococcales;Archangiaceae;Anaeromyxobacter;	141	0	0	0	0	0	0	0	0	0	0	0	0	0	0	0	1	0	0	0	0	0	0	0	0	0	0	0	0	0	0	0	0	0	0	0	0	0	0	0	0	0	0	0	0
OTU_1244	422	AB661543.1.1.1445~0.99763 HM445220.1.1.1353~0.992891 FPLS01021387.1.16.1518~0.990521 EU644228.1.1.1444~0.990521 FPLS01017619.1.16.1517~0.990521 KR095251.1.1.1484~0.985782 AY921784.1.1.1389~0.985782 KP687073.1.1.1449~0.981043 EU133765.1.1.1350~0.976303 JF266511.1.1.1361~0.976303	99.763	Bacteria;Bacteroidetes;Bacteroidia;Sphingobacteriales;AKYH767;	134	0	0	0	0	0	0	0	0	0	0	0	0	0	0	0	0	0	0	0	0	0	0	0	0	0	0	0	0	0	0	0	0	0	0	0	0	0	0	0	0	0	0	0	0
OTU_1216	402	AB487539.1.1.1349~0.977612 JX222460.1.1.1253~0.972637 KM251047.1.1.1446~0.970149 AB630810.1.1.1434~0.970149 EU753610.1.1.1464~0.967662 HF558610.1.1.1471~0.967662 AJ229225.1.1.1309~0.967662 DQ125604.1.1.1450~0.967662 KM251171.1.1.1432~0.967662 DQ125705.1.1.1429~0.962687	97.7612	Bacteria;Firmicutes;Clostridia;Clostridiales;Heliobacteriaceae;Hydrogenispora;	243	0	0	0	0	0	0	0	0	0	0	1	0	0	0	0	0	0	0	0	0	0	0	0	0	0	0	46	0	0	0	1	11	0	0	0	0	1	0	0	0	0	12	124	0
OTU_1206	427	FJ516798.1.1.1508~0.971897 FJ516959.1.1.1505~0.971897 JN038834.1.1.1501~0.969555 HQ691937.1.1.1386~0.969555 KJ572398.1.1.1402~0.969555 FJ438004.1.1.1502~0.969555 GU305823.1.1.1564~0.967213 KJ877503.1.1.1354~0.967213 HQ860607.1.1.1449~0.967213 JQ800791.1.1.1504~0.964871	97.1897	Bacteria;Verrucomicrobia;Verrucomicrobiae;Verrucomicrobiales;Rubritaleaceae;Luteolibacter;	131	0	0	0	0	0	0	0	0	0	0	0	0	0	0	0	0	0	0	0	0	0	0	0	0	0	0	0	0	0	0	0	0	0	0	0	0	0	0	0	0	0	0	0	0
OTU_1200	426	HG917465.1.1.1468~0.992958 EU104166.1.1.1477~0.99061 KP687076.1.1.1472~0.983568 JQ815629.1.1.1513~0.983568 KC189761.1.1.1510~0.983568 JN868960.1.1.1539~0.983568 EF516716.1.1.1457~0.983568 HM268970.1.1.1367~0.981221 JN868947.1.1.1537~0.981221 JN868997.1.1.1538~0.978873	99.0632	Bacteria;Verrucomicrobia;Verrucomicrobiae;Verrucomicrobiales;Verrucomicrobiaceae;Prosthecobacter;	151	0	0	0	0	0	0	0	0	0	0	0	0	0	0	0	0	0	0	0	0	0	0	0	0	0	0	0	0	0	0	0	0	0	0	0	0	0	0	0	0	0	0	0	0
OTU_1186	428		90.1869	Unclassified;	164	0	0	0	0	0	0	0	0	0	0	0	0	0	0	0	0	0	0	0	0	0	0	0	0	0	0	23	0	0	0	0	0	0	0	0	0	0	0	0	0	0	0	0	0
OTU_1044	414	HQ674516.1.1.1490~0.958937 AF407708.1.1.1532~0.951691 KF836315.1.1.1487~0.951691	95.8937	Bacteria;Elusimicrobia;Elusimicrobia;Lineage IV;	307	0	0	0	0	0	0	0	0	0	0	0	0	0	0	9	0	0	6	2	0	0	14	0	0	0	1	25	54	0	2	0	9	0	0	0	0	0	0	0	0	0	18	139	0
OTU_1377	428	JN534846.1.1.1470~0.957944 GU369937.1.1.1372~0.957944 JN428114.1.1.1448~0.950935 JN442178.1.1.1450~0.950935	95.7944	Bacteria;Verrucomicrobia;Verrucomicrobiae;Verrucomicrobiales;DEV007;	168	0	0	0	0	0	0	0	0	0	0	0	0	0	1	0	0	0	0	0	0	0	0	0	0	0	0	0	0	0	0	0	0	0	0	0	0	0	0	0	0	0	0	0	0
OTU_1302	403	AB672296.1.1.1440~0.990074 GQ402742.1.1.1441~0.977668 AB487155.1.1.1344~0.975186 AB307653.1.1.1359~0.975186 HQ729903.1.1.1456~0.975186 HQ598425.1.1.1470~0.970223 JF429054.1.1.1465~0.967742 AY326569.1.1.1441~0.967742 HQ598630.1.1.1470~0.967742 EF562093.1.1.1428~0.967742	98.7624	Bacteria;Acidobacteria;Acidobacteriia;Acidobacteriales;uncultured;	167	0	0	0	0	0	0	0	0	0	0	0	0	0	0	0	0	0	0	0	0	0	1	0	0	0	0	142	0	0	0	0	0	0	0	0	0	0	0	0	0	0	0	0	0
OTU_1101	255		44.1667	Unclassified;	121	0	0	0	0	0	0	0	0	0	0	0	0	0	0	0	0	0	0	0	0	0	0	0	0	0	0	0	0	0	0	0	0	0	0	0	0	0	0	0	0	0	0	0	0
OTU_1075	403		94.3069	Unclassified;	127	0	0	0	0	0	0	0	0	0	0	93	0	0	0	0	0	0	0	0	4	0	0	0	0	0	0	0	0	0	0	0	1	0	0	0	0	2	0	0	0	0	0	0	0
OTU_1028	425		88.0282	Unclassified;	215	0	0	0	0	0	0	0	0	0	0	0	0	0	0	0	0	0	0	0	0	0	0	0	0	0	0	0	0	0	0	0	0	0	0	0	0	0	0	0	0	0	0	0	0
OTU_1007	403		90.0744	Unclassified;	139	0	0	0	0	0	0	0	0	0	0	62	0	0	0	0	0	0	0	0	0	0	0	0	0	0	0	0	0	0	0	0	0	0	0	0	0	0	0	0	0	0	0	0	0
OTU_1090	402	DQ129637.1.1.1459~0.987562 KM205525.1.1.1430~0.982587 GQ263793.1.1.1446~0.972637 EU331380.1.1.1423~0.970149 GQ402657.1.1.1421~0.970149 HE576414.1.1.1441~0.970149 GQ402717.1.1.1422~0.970149 AY853672.1.1.1357~0.970149 CU924114.1.1.1322~0.970149 JQ624975.1.1.1333~0.967662	98.7562	Bacteria;Acidobacteria;Acidobacteriia;Solibacterales;Solibacteraceae (Subgroup 3);AKIW659;	272	0	0	0	0	0	0	0	0	0	0	50	0	0	0	0	0	0	0	0	17	0	0	0	0	0	0	1	0	2	2	0	6	0	0	0	0	3	0	0	0	0	19	172	0
OTU_1089	428	FJ716475.1.1.1524~0.990654 KC424681.1.1.1566~0.988318 KJ568476.1.1.1524~0.985981 GQ472418.1.1.1468~0.985981 KC424699.1.1.1547~0.983645 GU208253.1.1.1473~0.983645 GU208215.1.1.1515~0.981308 AB355082.1.1.1524~0.981308 JN995368.1.1.1522~0.978972 KC541082.1.1.1558~0.978972	99.0654	Bacteria;Proteobacteria;Deltaproteobacteria;Desulfobacterales;Desulfobacteraceae;Sva0081 sediment group;	144	0	0	0	0	0	0	0	0	0	0	0	0	0	0	0	0	0	0	0	0	0	0	0	0	0	0	0	0	0	0	0	0	0	0	0	0	0	0	0	0	0	0	0	0
OTU_1065	403		93.8119	Unclassified;	135	0	0	0	0	0	0	0	0	0	0	0	0	0	0	0	0	0	0	0	0	0	0	0	0	0	0	0	0	0	0	0	0	0	0	0	0	0	0	0	0	0	0	0	0
OTU_1055	402		93.3002	Unclassified;	137	0	0	0	0	0	0	0	0	0	0	127	0	0	0	0	0	0	0	0	0	0	0	0	0	0	0	0	0	0	0	0	0	0	0	0	0	0	0	0	0	0	0	0	0
OTU_1040	422		80.9859	Unclassified;	132	0	0	0	0	0	0	0	0	0	0	0	0	0	0	0	0	0	0	0	0	0	0	0	0	0	0	0	0	0	0	0	0	0	0	0	0	0	0	0	0	0	0	0	0
OTU_8886	442		88.9625	Unclassified;	1728	294	90	245	0	2	0	0	0	1	45	0	71	0	34	11	1	22	311	5	0	0	0	3	6	0	115	0	0	17	127	39	26	0	0	1	46	0	0	0	2	0	0	0	0
OTU_1670	405		94.5679	Unclassified;	189	0	0	0	0	0	0	0	0	0	0	0	0	0	0	0	0	0	0	0	0	0	1	0	0	0	0	66	0	0	0	0	0	0	0	0	0	0	0	0	0	0	0	0	0
OTU_1519	419		91.6468	Unclassified;	244	0	0	0	0	0	6	0	0	0	0	0	0	0	0	0	1	0	0	0	0	0	3	0	0	0	1	224	0	0	0	0	0	0	0	0	0	0	0	0	0	0	0	0	0
OTU_1464	402	KU713505.1.1.1335~1 KM882673.1.1.1292~0.995025 JQ684360.1.1.1443~0.995025 LN570427.1.1.1316~0.992537 GQ402822.1.1.1406~0.992537 FJ936950.1.1.1442~0.992537 JQ894899.1.1.1447~0.99005 FPLS01029030.1.9.1468~0.99005 JPOM01000001.1.2415631.2417090~0.99005 JQ086991.1.1.1400~0.99005	100	Bacteria;Proteobacteria;Alphaproteobacteria;Caulobacterales;Caulobacteraceae;	135	55	0	0	0	0	0	0	0	0	0	0	0	0	0	7	0	0	0	0	0	0	0	0	0	10	0	0	0	0	0	0	0	0	0	0	0	0	0	0	0	0	0	0	0
OTU_1112	428	MTOJ01000048.1.1.1447~0.974299	97.2028	Bacteria;Hydrothermae;	167	0	0	0	0	0	0	0	0	0	0	0	0	0	0	0	0	0	0	0	0	0	0	0	0	0	0	0	0	0	0	0	0	0	0	0	0	0	0	0	0	0	0	0	0
OTU_1052	404		92.3645	Unclassified;	150	0	0	0	0	0	0	0	0	0	0	0	0	0	0	0	0	0	0	0	0	0	0	0	0	0	0	0	0	0	0	0	0	0	0	0	0	0	0	0	0	0	0	0	0
OTU_1019	402	AF027087.1.1.1449~0.982587	98.0149	Bacteria;Firmicutes;Clostridia;Clostridiales;Heliobacteriaceae;Hydrogenispora;	136	0	0	0	0	0	0	0	0	0	0	0	0	0	0	0	0	0	0	0	71	0	0	0	0	0	0	0	0	0	0	0	0	0	0	0	0	0	0	0	0	0	1	0	0
OTU_2573	402	DQ906085.1.1.1465~0.99005 DQ906052.1.1.1457~0.99005 DQ324888.1.1.1313~0.977612 KC437360.1.1.1456~0.972637 KM221459.1.1.1456~0.972637 KC619615.1.1.1455~0.970149 KY992621.1.1.1454~0.967662 KF037290.1.1.1462~0.967662 HM332702.1.1.1325~0.967662 FJ466191.1.1.1384~0.967662	99.005	Bacteria;Proteobacteria;Alphaproteobacteria;Acetobacterales;Acetobacteraceae;	351	0	0	1	0	0	51	0	1	0	0	0	0	30	4	1	10	0	3	14	0	0	8	0	0	0	6	40	36	0	0	0	0	0	0	0	1	0	0	0	0	0	0	0	0
OTU_1261	421	JN397978.1.1.1445~0.995249 EU834800.1.1.1445~0.978622 GU454883.1.1.1484~0.978622 HQ114115.1.1.1445~0.976247 KT182499.1.1.1483~0.976247 KM263173.1.1.1390~0.969121 KP054182.1.1.1445~0.969121 HQ330540.1.1.1349~0.969121 KX858553.1.1.1469~0.966746 KC424708.1.1.1511~0.966746	99.5249	Bacteria;Bacteroidetes;Bacteroidia;Cytophagales;Microscillaceae;	152	0	0	0	0	0	0	0	0	0	0	0	0	0	0	0	0	0	0	0	0	0	0	0	0	0	0	0	0	0	0	0	0	0	0	0	0	0	0	0	0	0	0	0	0
OTU_1130	427	FN824908.1.1.1282~0.98829 KC189623.1.1.1500~0.981265 HQ114204.1.1.1458~0.981265 FPLK01002439.1.8.1523~0.969555 JX406219.1.1.1499~0.969555 AB930790.1.1.1457~0.962529 AY509440.2.1.1433~0.960187 FPLK01003001.1.11.1522~0.960187 HQ661188.1.1.1457~0.957845 EU881350.1.1.1503~0.957845	98.829	Bacteria;Proteobacteria;Gammaproteobacteria;Gammaproteobacteria Incertae Sedis;Unknown Family;Acidibacter;	129	0	0	0	0	0	0	0	0	0	0	0	0	0	0	0	0	0	0	0	0	0	0	0	0	0	0	0	0	0	0	0	0	0	0	0	0	0	0	0	0	0	0	0	0
OTU_1113	403	AB369060.1.1.1303~0.962779	96.2779	Bacteria;Chloroflexi;Anaerolineae;ADurb.Bin180;	140	0	0	0	0	0	0	0	0	0	0	0	0	0	0	0	0	0	0	0	0	0	0	0	0	0	0	0	0	0	0	5	0	0	0	0	0	0	0	0	0	0	0	0	3
OTU_1043	403	KF268849.1.1.1388~0.960298 FJ205190.1.1.1473~0.955335 KT748617.1.1.1537~0.955335 JX227314.1.1.1497~0.955335 KX097236.1.1.1480~0.955335 EU373913.1.1.1493~0.952854 JN886862.1.1.1501~0.952854 KM454364.1.1.1387~0.952854 AB015549.1.1.1480~0.950372 LC080949.1.1.1499~0.950372	95.7921	Bacteria;Proteobacteria;Deltaproteobacteria;SAR324 clade(Marine group B);	134	0	0	0	0	0	0	0	0	0	0	0	0	0	0	0	0	0	0	0	0	0	0	0	0	0	0	0	0	0	0	0	0	0	0	0	0	0	0	0	0	0	0	0	0
OTU_1885	341		51.752	Unclassified;	181	0	0	0	0	0	0	0	0	0	0	0	0	0	0	0	0	0	0	0	0	0	0	0	0	0	0	0	0	0	0	0	0	0	0	0	0	0	0	0	0	0	0	0	0
OTU_1321	403		94.7891	Unclassified;	181	0	0	0	0	0	0	0	0	0	0	0	0	0	0	0	8	0	12	30	0	0	0	0	0	0	0	85	23	0	0	0	0	0	0	0	2	0	0	0	0	0	0	0	0
OTU_1164	404	AB517669.1.1.1483~1 BBCH01000007.1.421.1926~1 KT905484.1.1.1483~1 KX035267.1.1.1483~1 EU419186.1.1.1484~0.997525 DQ661635.1.1.1485~0.995049 X92705.1.1.1349~0.967822 EF613018.1.1.1344~0.967822 JQ311838.1.1.1448~0.965347 JX505231.1.1.1445~0.962871	100	Bacteria;Actinobacteria;Acidimicrobiia;	189	0	0	0	0	0	15	0	0	0	1	0	20	5	9	6	2	0	0	2	0	0	0	0	0	0	2	0	21	0	0	0	0	0	0	0	0	0	98	0	0	0	0	0	0
OTU_1159	402	AY913608.1.1.1271~0.980099 EU335244.1.1.1478~0.970149 GQ402746.1.1.1415~0.970149 JX133525.1.1.1453~0.967662 JN024033.1.1.1459~0.965174 JN023852.1.1.1465~0.965174 GQ402787.1.1.1413~0.965174 EU133615.1.1.1333~0.965174 JN023999.1.1.1476~0.962687 GQ402798.1.1.1414~0.960199	98.0099	Bacteria;Proteobacteria;Alphaproteobacteria;Elsterales;uncultured;	152	0	0	0	0	0	0	0	0	0	0	0	0	0	0	0	0	0	0	2	0	0	0	0	0	0	0	150	0	0	0	0	0	0	0	0	0	0	0	0	0	0	0	0	0
OTU_1139	381		87.9265	Unclassified;	231	0	0	0	0	0	0	0	0	0	0	0	0	0	4	32	0	3	0	0	0	0	181	0	0	0	0	0	0	0	1	3	4	0	0	0	0	3	0	0	0	0	0	0	0
OTU_1129	414		92.7711	Unclassified;	149	0	0	0	0	0	20	0	0	0	0	0	6	0	0	0	0	0	5	5	0	0	0	0	0	0	0	15	9	0	0	0	0	0	0	0	0	0	0	0	0	0	0	0	0
OTU_1118	424	KC619551.1.1.1491~0.964623 JF737877.1.1.1498~0.962264	96.2264	Bacteria;Planctomycetes;Phycisphaerae;Tepidisphaerales;CPla-3 termite group;	179	0	0	0	0	0	0	0	0	0	0	0	0	0	0	0	0	0	0	0	0	0	0	0	0	0	0	0	0	0	0	0	0	0	0	0	0	0	0	0	0	0	0	0	0
OTU_1037	428		90.676	Unclassified;	146	0	0	0	0	0	0	0	0	0	0	0	0	0	0	0	0	0	0	0	0	0	0	0	0	0	0	0	0	0	0	0	0	0	0	0	0	0	0	0	0	0	0	0	0
OTU_1520	428	FJ485545.1.1.1386~0.983645 HQ003586.1.1.1525~0.976636 GU208253.1.1.1473~0.964953 HQ330539.1.1.1366~0.964953 KC424699.1.1.1547~0.964953 GU208215.1.1.1515~0.962617 KJ568476.1.1.1524~0.962617 GQ472418.1.1.1468~0.962617 HQ330650.1.1.1424~0.96028 KC424681.1.1.1566~0.957944	98.3645	Bacteria;Proteobacteria;Deltaproteobacteria;Desulfobacterales;Desulfobacteraceae;Sva0081 sediment group;	123	0	0	0	0	0	0	0	0	0	0	0	0	0	0	0	0	0	0	0	0	0	0	0	0	0	0	0	0	0	0	0	0	0	0	0	0	0	0	0	0	0	0	0	0
OTU_1440	414		93.7349	Unclassified;	170	0	0	0	0	0	0	0	0	0	0	0	0	0	0	0	0	0	0	0	0	0	0	0	0	0	0	167	0	0	0	0	0	0	0	0	0	0	0	0	0	0	0	0	0
OTU_1337	404	FN870199.1.1.1487~0.995049 GQ263864.1.1.1458~0.992574 AF523911.1.1.1258~0.992574 JN835233.1.1.1327~0.990099 GU127806.1.1.1450~0.990099 EF613021.1.1.1343~0.990099 JX504890.1.1.1446~0.990099 AJ519394.1.1.1301~0.990099 JN023867.1.1.1477~0.990099 AY913538.1.1.1304~0.990099	99.5049	Bacteria;Actinobacteria;Acidimicrobiia;uncultured;	176	0	0	0	0	0	7	0	0	0	0	0	0	5	0	0	0	0	0	0	0	0	2	0	0	0	1	0	17	0	0	0	0	0	0	0	0	0	0	0	0	0	0	1	0
OTU_1296	426	AM490658.1.1.1515~0.997653 FPLP01007174.1.2.1356~0.99061 KY287535.1.1.1440~0.99061 KJ782223.1.1.1422~0.99061 FPLL01006064.1.10.1541~0.99061 AB630649.1.1.1488~0.99061 FPLP01004690.1.17.1417~0.99061 FPLP01001919.1.1.1456~0.988263 KF836156.1.1.1523~0.988263 AB630653.1.1.1475~0.988263	99.7653	Bacteria;Verrucomicrobia;Verrucomicrobiae;Pedosphaerales;Pedosphaeraceae;	142	0	0	0	0	0	0	0	0	0	0	0	0	0	0	0	0	0	0	0	0	0	0	0	0	0	0	0	0	0	0	0	0	0	0	0	0	0	0	0	0	0	0	0	0
OTU_1288	421	KC442844.1.1.1509~0.995249 KU507204.1.1.1440~0.992874 KF193941.1.1.1242~0.985748 GQ246639.1.1.1268~0.985748 AY739663.1.1.1472~0.985748 LRDB01000013.1.702.2222~0.985748 AY608410.1.1.1420~0.983373 AY753206.1.1.1415~0.980998 JN119067.1.1.1478~0.980998 JQ032615.1.1.1443~0.976247	99.5249	Bacteria;Bacteroidetes;Bacteroidia;Cytophagales;Cyclobacteriaceae;Roseivirga;	141	0	0	0	0	0	0	0	0	0	0	0	0	0	0	0	0	0	0	0	0	0	0	0	0	0	0	0	0	0	0	0	0	0	0	0	0	0	0	0	0	0	0	0	0
OTU_1227	402	JQ957842.1.1.1413~1 GU120600.1.1.1413~1 AY326611.1.1.1416~0.992537 AY913544.1.1.1270~0.992537 AY913411.1.1.1417~0.99005 GQ402555.1.1.1413~0.985075 Y12596.1.1.1444~0.977612 AF465655.1.1.1413~0.977612 FPLS01019296.1.17.1487~0.977612 JX133525.1.1.1453~0.970149	100	Bacteria;Proteobacteria;Alphaproteobacteria;	152	0	0	0	0	0	0	0	0	0	0	0	0	0	0	0	0	0	0	13	0	0	0	0	0	0	2	29	0	0	0	0	0	0	0	0	0	0	0	0	0	0	0	0	0
OTU_1184	427	HM066628.1.1.1512~1 LC217440.1.1.1470~1 HQ412501.1.1.1399~1 HM186949.1.1.1369~1 HQ412510.1.1.1396~1 HQ379139.1.1.1497~1 KU514720.1.1.1498~1 JF175143.1.1.1358~1 KM253135.1.1.1447~1 HQ412507.1.1.1402~1	100	Bacteria;Proteobacteria;Gammaproteobacteria;Pseudomonadales;Pseudomonadaceae;Pseudomonas;	140	0	0	2	0	0	0	0	0	0	1	0	0	0	0	0	0	0	0	0	0	0	0	0	0	0	0	0	0	0	1	0	0	0	0	0	0	0	0	0	0	0	0	0	0
OTU_1179	427	EU767381.1.1.1373~1 JF223663.1.1.1361~1 JF241151.1.1.1361~1 JF239390.1.1.1361~1 JF220351.1.1.1310~1 EU763160.1.1.1358~1 JUQZ01000043.1.440.1758~1 FJ470432.1.1.1502~1 CEAA01031807.1.248.1767~1 EU767330.1.1.1363~1	100	Bacteria;Proteobacteria;Gammaproteobacteria;Pasteurellales;Pasteurellaceae;Haemophilus;	138	4	134	0	0	0	0	0	0	0	0	0	0	0	0	0	0	0	0	0	0	0	0	0	0	0	0	0	0	0	0	0	0	0	0	0	0	0	0	0	0	0	0	0	0
OTU_1131	405	KY992724.1.1.1469~0.955556	95.086	Bacteria;Armatimonadetes;Chthonomonadetes;Chthonomonadales;Chthonomonadaceae;Chthonomonas;	166	0	0	0	0	0	0	0	0	0	0	0	0	0	0	0	0	0	0	0	0	0	0	0	0	0	0	166	0	0	0	0	0	0	0	0	0	0	0	0	0	0	0	0	0
OTU_1122	402	GQ264294.1.1.1441~0.982587 HQ598120.1.1.1454~0.980099 HQ674949.1.1.1470~0.980099 FPLS01036790.1.22.1501~0.980099 HQ118263.1.1.1471~0.980099 HM062390.1.1.1418~0.977612 FJ870383.1.1.1418~0.977612 JN023762.1.1.1453~0.975124 KT697636.1.1.1425~0.975124 KM200394.1.1.1461~0.975124	98.2587	Bacteria;Acidobacteria;Acidobacteriia;Acidobacteriales;Acidobacteriaceae (Subgroup 1);	128	121	0	0	0	0	0	0	0	0	0	0	0	0	0	0	0	0	0	0	0	0	0	0	0	0	0	0	0	0	0	0	0	0	0	0	0	0	0	0	0	0	0	0	0
OTU_1086	424	EF205586.1.1.1468~0.966981	96.6981	Bacteria;BRC1;	167	0	0	0	0	0	0	0	0	0	0	30	0	0	0	0	0	0	0	0	0	0	0	0	0	0	0	0	0	0	0	1	1	0	0	0	0	2	0	0	0	0	0	0	0
OTU_1054	385		79.3814	Unclassified;	125	0	0	0	0	0	0	0	0	0	0	0	0	0	0	0	0	0	0	0	0	0	0	0	0	0	0	0	0	0	0	0	0	0	0	0	0	0	0	0	0	0	0	0	0
OTU_1031	402	HQ132387.1.1.1490~1 CU921427.1.1.1309~1 EU937905.1.1.1450~1 KM670029.1.1.1360~1 FPLM01007065.1.13.1481~1 JF429192.1.1.1452~1 LN870752.1.1.1344~1 EU937899.1.1.1450~1 JF429287.1.1.1452~1 KM016261.1.1.1408~1	100	Bacteria;Proteobacteria;Alphaproteobacteria;Sphingomonadales;Sphingomonadaceae;uncultured;	115	0	0	0	0	0	0	0	0	0	0	0	0	0	0	0	0	0	0	0	0	0	0	0	0	0	0	0	0	0	0	0	0	0	0	0	0	0	0	0	0	0	0	0	0
OTU_1469	402	FPLS01024420.1.10.1445~1 EF018616.1.1.1329~1 FPLS01030214.1.16.1451~1 AB286463.1.1.1374~1 KT835504.1.1.1420~1 FJ439862.1.1.1430~1 FM201199.1.1.1321~1 FPLL01001580.1.1.1272~1 JN038853.1.1.1414~1 HQ592608.1.1.1418~0.997512	100	Bacteria;Proteobacteria;Alphaproteobacteria;Caulobacterales;Hyphomonadaceae;Hirschia;	124	0	0	0	0	0	0	0	0	0	0	0	0	0	0	0	0	0	0	0	0	0	0	0	0	0	0	0	0	0	0	0	0	0	0	0	0	0	0	0	0	0	0	0	0
OTU_1170	428	JX391219.1.1.1519~1 JX391573.1.1.1512~1 U28172.1.1.1471~0.988318 JX223794.1.1.1320~0.96729 JX222201.1.1.1518~0.96729 JX223329.1.1.1392~0.96729 JX222934.1.1.1391~0.964953 HQ697814.1.1.1521~0.964953 JX258673.1.1.1479~0.964953 JX225233.1.1.1516~0.964953	100	Bacteria;Proteobacteria;Deltaproteobacteria;Desulfuromonadales;	141	0	0	0	0	0	0	0	0	0	0	0	0	0	0	0	0	0	0	0	0	0	0	0	0	0	0	0	0	0	0	0	0	0	0	0	0	0	0	0	0	0	0	0	0
OTU_1061	403	FJ902079.1.1.1215~0.972705 AB300108.1.1.1320~0.970223 JX472321.1.1.1329~0.967742 AB300094.1.1.1251~0.965261 FJ484803.1.1.1334~0.960298 FJ901511.1.1.1325~0.957816 EU589264.1.1.1472~0.952854 JX472319.1.1.1320~0.950372 HQ916650.1.1.1363~0.950372 AB478007.1.1.1465~0.950372	97.2705	Bacteria;Acidobacteria;Acidobacteriia;Solibacterales;Solibacteraceae (Subgroup 3);	130	0	0	0	0	0	0	0	0	0	0	0	0	0	0	0	0	0	0	0	0	0	0	0	0	0	0	0	0	0	0	0	0	0	0	0	0	0	0	0	0	0	0	0	0
OTU_1651	407	JX505058.1.1.1437~0.990172 AB821162.1.1.1453~0.990172 JQ861397.1.1.1482~0.990172 JX505022.1.1.1437~0.990172 AB821070.1.1.1492~0.990172 JX133587.1.1.1476~0.990172 JX505120.1.1.1437~0.987715 KX753052.1.1.1468~0.987715 JX505055.1.1.1437~0.987715 FJ624886.1.1.1461~0.987715	99.0172	Bacteria;Actinobacteria;Actinobacteria;Frankiales;Acidothermaceae;Acidothermus;	145	0	0	0	0	0	40	0	0	0	0	0	0	0	0	0	0	0	1	0	0	0	1	0	0	0	0	66	0	0	0	0	2	0	0	0	0	0	0	0	0	0	0	0	0
OTU_1401	403	DQ017947.1.1.1475~0.995037 EF590048.2.1.1370~0.995037 FJ438002.1.1.1481~0.992556 KF101744.1.1.1353~0.992556 FPLS01061471.1.19.1233~0.990074 FPLS01050711.1.1.1253~0.990074 FPLS01060597.1.11.1511~0.990074 GQ396815.1.1.1484~0.990074 KJ578050.1.1.1481~0.990074 FJ437946.1.1.1483~0.990074	99.5037	Bacteria;Actinobacteria;Acidimicrobiia;Microtrichales;Ilumatobacteraceae;Ilumatobacter;	118	0	0	0	0	0	0	0	0	0	0	0	0	0	0	0	0	0	0	0	0	0	0	0	0	0	0	0	0	0	0	0	0	0	0	0	0	0	0	0	0	0	0	0	0
OTU_1323	402	KT819999.1.1.1503~0.987562 AM947652.1.1.1400~0.985075 AM697382.1.1.1449~0.982587 GQ264418.1.1.1424~0.982587 KF241161.1.1.1453~0.982587 JF211051.1.1.1312~0.982587 FPLS01022685.1.12.1486~0.982587 HF568986.1.1.1362~0.980099 FR874240.1.1.1323~0.980099 KC758874.1.1.1268~0.977612	98.7562	Bacteria;Proteobacteria;Alphaproteobacteria;Acetobacterales;Acetobacteraceae;Acidisoma;	116	0	0	0	0	0	0	0	0	0	0	0	0	0	0	0	0	0	0	0	0	0	0	0	0	0	0	0	3	0	0	0	0	0	0	0	0	0	0	0	0	0	0	0	0
OTU_1187	402	HM228395.1.1.1486~0.965174 JX391516.1.1.1482~0.965174 HM228393.1.1.1486~0.965174 HM228394.1.1.1486~0.965174 DQ207958.2.1.1611~0.962687 X99238.1.1.1404~0.962687 CAVN010000111.1.123517.125031~0.962687 X75788.1.1.1515~0.962687 AF489534.1.1.1513~0.962687 JX298767.1.1.1483~0.962687	96.5174	Bacteria;Firmicutes;Clostridia;Clostridiales;Clostridiaceae 1;	183	0	0	0	0	0	0	0	0	0	0	0	0	0	0	0	0	0	0	0	54	0	0	0	0	0	0	0	0	0	0	0	0	0	0	0	0	23	105	0	0	0	0	0	0
OTU_1074	404	DQ404628.1.1.1454~0.967822 JQ088392.1.1.1431~0.962871 JQ957821.1.1.1438~0.960396 JQ919719.1.1.1234~0.957921	96.7822	Bacteria;Patescibacteria;Saccharimonadia;Saccharimonadales;	143	0	0	0	0	0	0	0	0	0	0	0	0	0	0	0	0	0	0	0	0	0	0	0	0	0	0	0	0	0	0	0	0	0	0	0	0	0	0	0	0	0	0	0	0
OTU_9453	404	JF935190.1.1.1470~0.990099 CU920108.1.1.1329~0.957921 CU924636.1.1.1330~0.955446	99.0099	Bacteria;Acidobacteria;Subgroup 21;	477	0	0	0	0	0	0	0	0	0	0	0	0	0	0	0	0	0	0	0	0	0	0	0	0	0	0	0	0	0	0	0	0	0	0	0	0	0	0	0	0	0	0	0	0
OTU_1666	403	DQ811856.1.1.1480~0.957816 EU488498.1.1.1468~0.957816 JN977295.1.1.1499~0.957816 GU061267.1.1.1408~0.955335 KU578771.1.1.1356~0.955335 AY592661.1.1.1271~0.955335 AB806012.1.1.1429~0.955335 KC010019.1.1.1486~0.955335 DQ811871.1.1.1468~0.955335 EU488291.1.1.1477~0.952854	95.7816	Bacteria;Chloroflexi;Anaerolineae;Anaerolineales;Anaerolineaceae;uncultured;	146	0	0	0	0	0	0	0	0	0	0	0	0	0	0	0	0	0	0	0	0	0	0	0	0	0	0	0	0	0	0	0	0	0	0	0	0	0	0	0	0	0	0	0	0
OTU_1554	385		85.9551	Unclassified;	112	0	0	0	0	0	0	0	0	0	0	0	0	0	0	0	0	0	0	0	0	0	0	0	0	0	0	0	0	0	0	0	0	0	0	0	0	0	0	0	0	0	0	0	0
[truncated: 12,539 more rows]
[truncated: 56 more columns]
