# Supplementary material for: Diversity and distribution of thermophilic hydrogenogenic carboxydotrophs revealed by microbial community analysis in sediments from multiple hydrothermal environments in Japan
Source: Arch Microbiol. 2019 Apr 27;201(7):969–82. doi: 10.1007/s00203-019-01661-9 (PMC6687684; doi:10.1007/s00203-019-01661-9)
Supplement: Supplementary file 5 — Supplementary file6 (XLSX 21 kb) [file 203_2019_1661_MOESM5_ESM.xlsx]

## Sheet: Sheet1
"Diversity and distribution of thermophilic hydrogenogenic carboxydotrophs revealed by microbial community analysis in sediments from multiple hydrothermal environments in Japan" Arch. Microbiol. Kimiho Omae, Yuto Fukuyama, Hisato Yasuda, Kenta Mise, Takashi Yoshida, and Yoshihiko Sako* Laboratory of Marine Microbiology, Graduate School of Agriculture, Kyoto University; sako@kais.kyoto-u.ac.jp
Online Resource 5 CODH-ECH gene clusters found by the genomic survey
Taxonomy	Organism	Category	Hydrogenogenic carboxydotrophy	CODH-ECH gene cluster
				Locus tag of CODH gene	RefSeq protein accessions	RefSeq genome accessions	References
Archaea; Crenarchaeota; Thermoprotei; Thermoproteales; Thermofilaceae;	Thermofilum carboxyditrophus 1505	Thermophilic	Yes (Sokolova et al. 2009)	TCARB_RS04120	WP_052886798.1	GCF_000813245.1	Sokolova and Lebedinsky 2013
Archaea; Euryarchaeota; Thermococci; Thermococcales; Thermococcaceae;	Thermococcus barophilus CH5	Thermophilic	Yes (Kozhevnikova et al. 2016)	TBCH5v1_RS06565	WP_056935012.1	GCF_001433455.1	Inoue et al. 2019
Archaea; Euryarchaeota; Thermococci; Thermococcales; Thermococcaceae;	Thermococcus barophilus MP	Thermophilic	Yes (Kozhevnikova et al. 2016)	TERMP_RS05750	WP_013467427.1	GCF_000151105.2	Lim et al. 2010
Archaea; Euryarchaeota; Thermococci; Thermococcales; Thermococcaceae;	Thermococcus guaymasensis DSM 11113	Thermophilic	n.r.	X802_RS05700	WP_062374130.1	GCF_000816105.1	Inoue et al. 2019
Archaea; Euryarchaeota; Thermococci; Thermococcales; Thermococcaceae;	Thermococcus onnurineus NA1	Thermophilic	Yes (Bae et al. 2006)	TON_RS05195	WP_012571978.1	GCF_000018365.1	Lee et al. 2008
Archaea; Euryarchaeota; Thermococci; Thermococcales; Thermococcaceae;	Thermococcus paralvinellae ES1	Thermophilic	n.r.	TES1_RS06365	WP_042682768.1	GCF_000517445.1	Jung et al. 2014
Archaea; Euryarchaeota; Thermococci; Thermococcales; Thermococcaceae;	Thermococcus sp. AM4	Thermophilic	Yes (Sokolova et al. 2004b)	TAM4_RS10000	WP_014123107.1	GCF_000151205.2	Lim et al. 2010
Bacteria; Firmicutes; Bacilli; Bacillales; Bacillaceae;	Parageobacillus thermoglucosidasius B4168	Thermophilic	n.r.	B4168_RS01110	WP_003250289.1	GCF_001587555.1	Mohr et al. 2018
Bacteria; Firmicutes; Bacilli; Bacillales; Bacillaceae;	Parageobacillus thermoglucosidasius C56-YS93	Thermophilic	n.r.	GEOTH_RS09250	WP_013400775.1	GCF_000178395.2	Mohr et al. 2018
Bacteria; Firmicutes; Bacilli; Bacillales; Bacillaceae;	Parageobacillus thermoglucosidasius DSM 2542	Thermophilic	n.r.	WH82_RS08365	WP_013400775.1	GCF_000966225.1	This study
Bacteria; Firmicutes; Bacilli; Bacillales; Bacillaceae;	Parageobacillus thermoglucosidasius DSM 2542	Thermophilic	Yes (Mohr et al. 2018)	AOT13_RS13420	WP_013400775.1	GCF_001295365.1	Mohr et al. 2018
Bacteria; Firmicutes; Bacilli; Bacillales; Bacillaceae;	Parageobacillus thermoglucosidasius GT23	Thermophilic	n.r.	GT23_RS00370	WP_003250289.1	GCF_001651535.1	Mohr et al. 2018
Bacteria; Firmicutes; Bacilli; Bacillales; Bacillaceae;	Parageobacillus thermoglucosidasius NBRC 107763	Thermophilic	n.r.	GT2_RS13950	WP_013400775.1	GCF_000648295.1	This study
Bacteria; Firmicutes; Bacilli; Bacillales; Bacillaceae;	Parageobacillus thermoglucosidasius NCIMB 11955	Thermophilic	n.r.	BCV53_RS13415	WP_013400775.1	GCF_001700985.1	This study
Bacteria; Firmicutes; Bacilli; Bacillales; Bacillaceae;	Parageobacillus thermoglucosidasius TG4	Thermophilic	Yes (Inoue et al. 2019)	PTHTG4_RS08120	WP_125009789.1	GCF_003865195.1	Inoue et al. 2019
Bacteria; Firmicutes; Bacilli; Bacillales; Bacillaceae;	Parageobacillus thermoglucosidasius TM242	Thermophilic	n.r.	BCV54_RS13805	WP_013400775.1	GCF_001902495.1	This study
Bacteria; Firmicutes; Bacilli; Bacillales; Bacillaceae;	Parageobacillus thermoglucosidasius TNO-09.020	Thermophilic	n.r.	GT20_RS08580	WP_003250289.1	GCF_000258725.1	Mohr et al. 2018
Bacteria; Firmicutes; Bacilli; Bacillales; Bacillaceae;	Parageobacillus thermoglucosidasius Y4.1MC1	Thermophilic	n.r.	GY4MC1_RS09120	WP_013400775.1	GCF_000166075.1	Mohr et al. 2018
Bacteria; Firmicutes; Clostridia; Clostridiales; Family XVI;	Carboxydocella sp. JDF658	Thermophilic	Yes (Fukuyama et al. 2017)	JDF658_RS09120	WP_078665971.1	GCF_002049395.1	Fukuyama et al. 2017
Bacteria; Firmicutes; Clostridia; Clostridiales; Family XVI;	Carboxydocella sp. ULO1	Thermophilic	Yes (Fukuyama et al. 2017)	ULO1_RS08880	WP_078665971.1	GCF_002049255.1	Fukuyama et al. 2017
Bacteria; Firmicutes; Clostridia; Clostridiales; Family XVI;	Carboxydocella sporoproducens DSM 16521	Thermophilic	Yes (Slepova et al. 2006)	B5D20_RS09335 (B5D20_RS09285)	WP_078665971.1 (WP_078665961.1)	GCF_900167165.1	Inoue et al. 2019
Bacteria; Firmicutes; Clostridia; Clostridiales; Family XVI;	Carboxydocella thermautotrophica 019	Thermophilic	Yes (Toshchakov et al. 2018)	CFE_RS00860 (CFE_RS00810)	WP_078665971.1 (WP_078665961.1)	GCF_003047205.1	Toshchakov et al. 2018
Bacteria; Firmicutes; Clostridia; Clostridiales; Family XVI;	Carboxydocella thermautotrophica 041	Thermophilic	Yes (Sokolova et al. 2002)	CTH_RS00865 (CTH_RS00815)	WP_078665971.1 (WP_078665961.1)	GCF_003054495.1	Toshchakov et al. 2018
Bacteria; Firmicutes; Clostridia; Clostridiales; Peptococcaceae;	Desulfosporosinus sp. OL	Thermophilic	n.r.	DSOL_RS18930	WP_075366373.1	GCF_001936615.1	Inoue et al. 2019
Bacteria; Firmicutes; Clostridia; Clostridiales; Peptococcaceae;	Desulfotomaculum nigrificans CO-1-SRB	Thermophilic	Yes (Parshina et al. 2005)	DESCA_RS01885	WP_013809564.1	GCF_000214435.1	Visser et al. 2014
Bacteria; Firmicutes; Clostridia; Clostridiales; Peptococcaceae;	Thermincola ferriacetica Z-0001	Thermophilic	Yes (Zavarzina et al. 2007)	Tfer_RS07525	WP_052217746.1	GCF_001263415.1	Inoue et al. 2019
Bacteria; Firmicutes; Clostridia; Clostridiales; Peptococcaceae;	Thermincola potens JR	Thermophilic	Yes (Byrne-Bailey et al. 2010; Wrighton et al. 2008)	THERJR_RS14890	WP_013121776.1	GCF_000092945.1	Techtmann et al. 2012
Bacteria; Firmicutes; Clostridia; Thermoanaerobacterales; Thermoanaerobacteraceae;	Caldanaerobacter subterraneus subsp. pacificus DSM 12653	Thermophilic	Yes (Sokolova et al. 2001; Fardeau et al. 2004)	CDSM653_RS07355	WP_009610668.1	GCF_000156275.2	Sant’Anna et al. 2015
Bacteria; Firmicutes; Clostridia; Thermoanaerobacterales; Thermoanaerobacteraceae;	Caldanaerobacter subterraneus subsp. tengcongensis MB4	Thermophilic	n.r.	TTE_RS08175	WP_011025912.1	GCF_000007085.1	Sant’Anna et al. 2015
Bacteria; Firmicutes; Clostridia; Thermoanaerobacterales; Thermoanaerobacteraceae;	Caldanaerobacter subterraneus subsp. yonseiensis KB-1	Thermophilic	n.r.	O163_RS22180	WP_022587816.1	GCF_000473865.1	Sant’Anna et al. 2015
Bacteria; Firmicutes; Clostridia; Thermoanaerobacterales; Thermoanaerobacteraceae;	Calderihabitans maritimus KKC1	Thermophilic	Yes (Yoneda et al. 2013b)	KKC1_RS06675	WP_088553704.1	GCF_002207765.1	Omae et al. 2017
Bacteria; Firmicutes; Clostridia; Thermoanaerobacterales; Thermoanaerobacteraceae;	Carboxydothermus hydrogenoformans Z-2901	Thermophilic	Yes (Svetlichny et al. 1991)	CHY_RS08505	WP_011344718.1	GCF_000012865.1	Wu et al. 2005
Bacteria; Firmicutes; Clostridia; Thermoanaerobacterales; Thermoanaerobacteraceae;	Carboxydothermus islandicus SET	Thermophilic	Yes (Novikov et al. 2011)	ciss_RS06710	WP_075865517.1	GCF_001950325.1	Fukuyama et al. 2018
Bacteria; Firmicutes; Clostridia; Thermoanaerobacterales; Thermoanaerobacteraceae;	Moorella glycerini NMP	Thermophilic	n.r.	BN1230_RS08005	WP_054936715.1	GCF_001373375.1	Inoue et al. 2019
Bacteria; Firmicutes; Clostridia; Thermoanaerobacterales; Thermoanaerobacteraceae;	Moorella sp. Hama-1	Thermophilic	n.r.	Hama1_RS10675	WP_109207247.1	GCF_003116935.1	This study
Bacteria; Firmicutes; Clostridia; Thermoanaerobacterales; Thermoanaerobacteraceae;	Moorella stamsii DSM 26271	Thermophilic	Yes (Alves et al. 2013)	MOST_RS16220	WP_054936715.1	GCF_002995805.1	This study
Bacteria; Firmicutes; Clostridia; Thermoanaerobacterales; Thermoanaerobacteraceae;	Moorella thermoacetica DSM 21394	Thermophilic	Yes (Jiang et al. 2009)	MOTE_RS04415	WP_075516371.1	GCF_001875325.1	Inoue et al. 2019
Bacteria; Firmicutes; Clostridia; Thermoanaerobacterales; Thermoanaerobacteraceae;	Thermanaeromonas toyohensis ToBE	Thermophilic	n.r.	B9A14_RS03610	WP_084664092.1	GCF_900176005.1	Inoue et al. 2019
Bacteria; Firmicutes; Clostridia; Thermoanaerobacterales; Thermoanaerobacteraceae;	Thermoanaerobacter sp. YS13	Thermophilic	n.r.	THYS13_RS04710	WP_042833370.1	GCF_000806225.2	This study
Bacteria; Firmicutes; Negativicutes; Selenomonadales; Sporomusaceae;	Thermosinus carboxydivorans Nor1	Thermophilic	Yes (Sokolova et al. 2004a)	TCARDRAFT_RS04635	WP_007288856.1	GCF_000169155.1	Techtmann et al. 2012
Bacteria; Proteobacteria; Alphaproteobacteria; Rhizobiales; Bradyrhizobiaceae;	Rhodopseudomonas palustris BisB18	Mesophilic	n.r.	RPC_RS22540	WP_011474899.1	GCF_000013745.1	Techtmann et al. 2012
Bacteria; Proteobacteria; Alphaproteobacteria; Rhizobiales; Methylocystaceae;	Pleomorphomonas carboxyditropha SVCO-16	Mesophilic	n.r.	CJ014_RS05790	WP_100079582.1	GCF_002770725.1	Inoue et al. 2019
Bacteria; Proteobacteria; Alphaproteobacteria; Rhodobacterales; Rhodobacteraceae;	Pseudovibrio sp. POLY-S9	Mesophilic	n.r.	PPL9_RS02555	WP_057461179.1	GCF_001431305.1	Inoue et al. 2019
Bacteria; Proteobacteria; Alphaproteobacteria; Rhodobacterales; Rhodobacteraceae;	Pseudovibrio sp. Tun.PSC04-5.I4	Mesophilic	n.r.	BLS62_RS00150	WP_093174864.1	GCF_900104145.1	Inoue et al. 2019
Bacteria; Proteobacteria; Alphaproteobacteria; Rhodospirillales; Rhodospirillaceae;	Rhodospirillum rubrum ATCC 11170	Mesophilic	Yes (Kerby et al. 1992)	Rru_A1427	WP_011389181.1	GCF_000013085.1	Kerby et al. 1992
Bacteria; Proteobacteria; Alphaproteobacteria; Rhodospirillales; Rhodospirillaceae;	Rhodospirillum rubrum F11	Mesophilic	Yes (Singer et al. 2006)	F11_RS07345	WP_011389181.1	GCF_000225955.1	Timm et al. 2017
Bacteria; Proteobacteria; Deltaproteobacteria; Desulfovibrionales; Desulfovibrionaceae;	Desulfovibrio bizertensis DSM 18034	Mesophilic	n.r.	B5D23_RS04395	WP_078684193.1	GCF_900167065.1	Inoue et al. 2019
Bacteria; Proteobacteria; Deltaproteobacteria; Desulfovibrionales; Desulfovibrionaceae;	Pseudodesulfovibrio piezophilus C1TLV30	Mesophilic	n.r.	BN4_RS15180	WP_015416294.1	GCF_000341895.1	Inoue et al. 2019
Bacteria; Proteobacteria; Deltaproteobacteria; Desulfuromonadales; Geobacteraceae;	Geobacter bemidjiensis Bem	Mesophilic	n.r.	GBEM_RS00360	WP_012528513.1	GCF_000020725.1	Aklujkar et al. 2010
Bacteria; Proteobacteria; Deltaproteobacteria; Desulfuromonadales; Geobacteraceae;	Geobacter pickeringii G13	Mesophilic	n.r.	GPICK_RS11385	WP_039743311.1	GCF_000817955.1	Inoue et al. 2019
Bacteria; Proteobacteria; Gammaproteobacteria; Alteromonadales; Ferrimonadaceae;	Ferrimonas futtsuensis DSM 18154	Mesophilic	n.r.	G505_RS0106280	WP_028108799.1	GCF_000422645.1	Inoue et al. 2019
Bacteria; Proteobacteria; Gammaproteobacteria; Alteromonadales; Ferrimonadaceae;	Ferrimonas kyonanensis DSM 18153	Mesophilic	n.r.	H598_RS0106330	WP_028112262.1	GCF_000425405.1	Inoue et al. 2019
Bacteria; Proteobacteria; Gammaproteobacteria; Alteromonadales; Ferrimonadaceae;	Ferrimonas sediminum DSM 23317	Mesophilic	n.r.	BLT77_RS08385	WP_090364671.1	GCF_900100175.1	Inoue et al. 2019
Bacteria; Proteobacteria; Gammaproteobacteria; Alteromonadales; Shewanellaceae;	Shewanella sp. M2	Mesophilic	n.r.	EGC80_RS02395	WP_124013222.1	GCF_003855155.1	This study
Bacteria; Proteobacteria; Gammaproteobacteria; Alteromonadales; Shewanellaceae;	Shewanella sp. R106	Mesophilic	n.r.	EGC77_RS13730	WP_124013222.1	GCF_003797165.1	This study
Bacteria; Proteobacteria; Gammaproteobacteria; Enterobacterales; Enterobacteriaceae;	Citrobacter amalonaticus Y19	Mesophilic	Yes (Oh et al. 2008)	F384_RS12620	WP_046483195.1	GCF_000981805.1	Ainala et al. 2015
Bacteria; Proteobacteria; Gammaproteobacteria; Enterobacterales; Enterobacteriaceae;	Salmonella enterica subsp. enterica serovar Montevideo 50262	Mesophilic	n.r.	UB07_RS23490	WP_000351999.1	GCF_001276695.1	This study
Bacteria; Proteobacteria; Gammaproteobacteria; Enterobacterales; Enterobacteriaceae;	Salmonella enterica subsp. enterica serovar Montevideo 50270	Mesophilic	n.r.	UB14_RS23155	WP_000351999.1	GCF_001276905.1	This study
Bacteria; Proteobacteria; Gammaproteobacteria; Enterobacterales; Enterobacteriaceae;	Salmonella enterica subsp. enterica serovar Senftenberg 50263	Mesophilic	n.r.	UB08_RS06405	WP_000351999.1	GCF_001276745.1	This study
Bacteria; Proteobacteria; Gammaproteobacteria; Enterobacterales; Enterobacteriaceae;	Salmonella enterica subsp. enterica serovar Senftenberg 50264	Mesophilic	n.r.	UB09_RS23165	WP_000351999.1	GCF_001276765.1	This study
Bacteria; Proteobacteria; Gammaproteobacteria; Enterobacterales; Enterobacteriaceae;	Salmonella enterica subsp. enterica serovar Senftenberg 50265	Mesophilic	n.r.	UB10_RS24730	WP_000351999.1	GCF_001276775.1	This study
Bacteria; Proteobacteria; Gammaproteobacteria; Enterobacterales; Enterobacteriaceae;	Salmonella enterica subsp. enterica serovar Senftenberg 50271	Mesophilic	n.r.	UB15_RS26075	WP_000351999.1	GCF_001276825.1	This study
Bacteria; Proteobacteria; Gammaproteobacteria; Enterobacterales; Enterobacteriaceae;	Salmonella enterica subsp. enterica serovar Senftenberg 50272	Mesophilic	n.r.	UB16_RS20495	WP_000351999.1	GCF_001276925.1	This study
Bacteria; Proteobacteria; Gammaproteobacteria; Enterobacterales; Enterobacteriaceae;	Salmonella enterica subsp. enterica serovar Senftenberg SS209	Mesophilic	n.r.	SS209_RS09395	WP_000351999.1	GCF_000263295.1	This study
Bacteria; Proteobacteria; Gammaproteobacteria; Vibrionales; Vibrionaceae;	Photobacterium marinum AK15	Mesophilic	n.r.	C942_RS17450	WP_036800850.1	GCF_000331515.1	Inoue et al. 2019
Archaea; TACK group; Candidatus Korarchaeota;	Candidatus Korarchaeota archaeon MDKW	Unclassified	n.r.	D6D85_RS05435	WP_125671090.1	GCF_003947435.1	This study
Bacteria; Firmicutes; Clostridia; unclassified Clostridiales; unclassified Clostridiales;	Clostridiales bacterium DRI-13	Unclassified	n.r.	BR63_RS15745	WP_034425146.1	GCF_000746025.1	Inoue et al. 2019
Bacteria; Proteobacteria; Alphaproteobacteria; Rhizobiales;	Rhizobiales bacterium AFS016371	Unclassified	n.r.	DTZ34_RS10385	WP_112456149.1	GCF_900466875.1	This study
Bacteria; Proteobacteria; Alphaproteobacteria; Rhizobiales;	Rhizobiales bacterium AFS041951	Unclassified	n.r.	DTZ71_RS12785	WP_112504873.1	GCF_900468955.1	This study
Bacteria; Proteobacteria; Alphaproteobacteria; Rhizobiales;	Rhizobiales bacterium AFS049984	Unclassified	n.r.	DTZ64_RS25555	WP_112504873.1	GCF_900469445.1	This study
Bacteria; Proteobacteria; Alphaproteobacteria; Rhizobiales;	Rhizobiales bacterium AFS089140	Unclassified	n.r.	DTZ72_RS08905	WP_112504873.1	GCF_900472805.1	This study

## Sheet: References
References
Ainala SK, Seol E, Park S (2015) Complete genome sequence of novel carbon monoxide oxidizing bacteria Citrobacter amalonaticus Y19, assembled de novo. J Biotechnol 211:79–80. doi: https://doi.org/10.1016/j.jbiotec.2015.07.012
Aklujkar M, Young ND, Holmes D, et al (2010) The genome of Geobacter bemidjiensis, exemplar for the subsurface clade of Geobacter species that predominate in Fe(III)-reducing subsurface environments. BMC Genomics 11:490. doi: 10.1186/1471-2164-11-490
Alves JI, van Gelder AH, Alves MM, et al (2013) Moorella stamsii sp. nov., a new anaerobic thermophilic hydrogenogenic carboxydotroph isolated from digester sludge. Int J Syst Evol Microbiol 63:4072–4076. doi: 10.1099/ijs.0.050369-0
Bae SS, Kim YJ, Yang SH, et al (2006) Thermococcus onnurineus sp. nov., a hyperthermophilic archaeon isolated from a deep-sea hydrothermal vent area at the PACMANUS field. J Microbiol Biotechnol 16:1826–1831
Byrne-Bailey KG, Wrighton KC, Melnyk R a, et al (2010) Complete genome sequence of the electricity-producing “Thermincola potens” strain JR. J Bacteriol 192:4078–4079. doi: 10.1128/JB.00044-10
Fardeau M-L, Salinas MB, L’Haridon S, et al. (2004) Isolation from oil reservoirs of novel thermophilic anaerobes phylogenetically related to Thermoanaerobacter subterraneus: reassignment of T. subterraneus, Thermoanaerobacter yonseiensis, Thermoanaerobacter tengcongensis and Carboxydibrachium pacificum to Caldanaerobacter subterraneus gen. nov., sp. nov., comb. nov. as four novel subspecies. Int…
Fukuyama Y, Oguro T, Omae K, et al. (2017) Draft genome sequences of two hydrogenogenic carboxydotrophic bacteria, Carboxydocella sp. strains JDF658 and ULO1, isolated from two distinct volcanic fronts in Japan. Genome Announc 5:e00242-17. doi: 10.1128/genomeA.00242-17
Fukuyama Y, Omae K, Yoneda Y, et al. (2018) Insight into energy conservation via alternative carbon monoxide metabolism in Carboxydothermus pertinax revealed by comparative genome analysis. Appl Environ Microbiol 84:e00458-18. doi: 10.1128/AEM.00458-18
Inoue M, Nakamoto I, Omae K, et al (2019) Structural and Phylogenetic Diversity of Anaerobic Carbon-Monoxide Dehydrogenases. Front Microbiol 9:3353. doi: 10.3389/fmicb.2018.03353
Jiang B, Henstra A-M, Paulo PL, et al (2009) Atypical one-carbon metabolism of an acetogenic and hydrogenogenic Moorella thermoacetica strain. Arch Microbiol 191:123–131. doi: 10.1007/s00203-008-0435-x
Jung J-H, Kim Y-T, Jeon E-J, et al (2014) Complete genome sequence of hyperthermophilic archaeon Thermococcus sp. ES1. J Biotechnol 174:14–15. doi: https://doi.org/10.1016/j.jbiotec.2014.01.022
Kerby RL, Hong SS, Ensign S a, et al (1992) Genetic and physiological characterization of the Rhodospirillum rubrum carbon monoxide dehydrogenase system. J Bacteriol 174:5284–5294
Kozhevnikova DA, Taranov EA, Lebedinsky AV, et al (2016) Hydrogenogenic and sulfidogenic growth of Thermococcus archaea on carbon monoxide and formate. Microbiology 85:400–410. doi: 10.1134/S0026261716040135
Lee HS, Kang SG, Bae SS, et al (2008) The complete genome sequence of Thermococcus onnurineus NA1 reveals a mixed heterotrophic and carboxydotrophic metabolism. J Bacteriol 190:7491–7499. doi: 10.1128/JB.00746-08
Lim JK, Kang SG, Lebedinsky A V, et al (2010) Identification of a novel class of membrane-bound [NiFe]-hydrogenases in Thermococcus onnurineus NA1 by in silico analysis. Appl Environ Microbiol 76:6286–6289. doi: 10.1128/AEM.00123-10
Mohr T, Aliyu H, Küchlin R, et al. (2018) CO-dependent hydrogen production by the facultative anaerobe Parageobacillus thermoglucosidasius. Microb Cell Fact 17:108. doi: 10.1186/s12934-018-0954-3
Novikov AA, Sokolova TG, Lebedinsky A V, et al. (2011) Carboxydothermus islandicus sp. nov., a thermophilic, hydrogenogenic, carboxydotrophic bacterium isolated from a hot spring. Int J Syst Evol Microbiol 61:2532–2537. doi: 10.1099/ijs.0.030288-0
Oh Y-K, Kim H-J, Park S, et al (2008) Metabolic-flux analysis of hydrogen production pathway in Citrobacter amalonaticus Y19. Int J Hydrogen Energy 33:1471–1482. doi: 10.1016/j.ijhydene.2007.09.032
Omae K, Yoneda Y, Fukuyama Y, et al (2017) Genomic Analysis of Calderihabitans maritimus KKC1, a Thermophilic, Hydrogenogenic, Carboxydotrophic Bacterium Isolated from Marine Sediment. Appl Environ Microbiol 83:. doi: 10.1128/AEM.00832-17
Parshina SN, Kijlstra S, Henstra AM, et al (2005) Carbon monoxide conversion by thermophilic sulfate-reducing bacteria in pure culture and in co-culture with Carboxydothermus hydrogenoformans. Appl Microbiol Biotechnol 68:390–396. doi: 10.1007/s00253-004-1878-x
Sant’Anna F, Lebedinsky A, Sokolova T, et al. (2015) Analysis of three genomes within the thermophilic bacterial species Caldanaerobacter subterraneus with a focus on carbon monoxide dehydrogenase evolution and hydrolase diversity. BMC Genomics 16:757. doi: 10.1186/s12864-015-1955-9
Singer SW, Hirst MB, Ludden PW (2006) CO-dependent H2 evolution by Rhodospirillum rubrum: Role of CODH:CooF complex. Biochim Biophys Acta - Bioenerg 1757:1582–1591. doi: 10.1016/j.bbabio.2006.10.003
Slepova T V., Sokolova TG, Lysenko AM, et al. (2006) Carboxydocella sporoproducens sp. nov., a novel anaerobic CO-utilizing/H2-producing thermophilic bacterium from a Kamchatka hot spring. Int J Syst Evol Microbiol 56:797–800. doi: 10.1099/ijs.0.63961-0
Sokolova TG, González JM, Kostrikina NA, et al (2001) Carboxydobrachium pacificum gen. nov., sp. nov., a new anaerobic, thermophilic, CO-utilizing marine bacterium from Okinawa Trough. Int J Syst Evol Microbiol 51:141–149. doi: 10.1099/00207713-51-1-141
Sokolova TG, González JM, Kostrikina NA, et al (2004a) Thermosinus carboxydivorans gen. nov., sp. nov., a new anaerobic, thermophilic, carbon-monoxide-oxidizing, hydrogenogenic bacterium from a hot pool of Yellowstone National Park. Int J Syst Evol Microbiol 54:2353–2359. doi: 10.1099/ijs.0.63186-0
Sokolova TG, Henstra A-M, Sipma J, et al. (2009) Diversity and ecophysiological features of thermophilic carboxydotrophic anaerobes. FEMS Microbiol Ecol 68:131–141. doi: 10.1111/j.1574-6941.2009.00663.x
Sokolova TG, Jeanthon C, Kostrikina NA, et al (2004b) The first evidence of anaerobic CO oxidation coupled with H2 production by a hyperthermophilic archaeon isolated from a deep-sea hydrothermal vent. Extremophiles 8:317–323. doi: 10.1007/s00792-004-0389-0
Sokolova TG, Kostrikina NA, Chernyh NA, et al. (2002) Carboxydocella thermautotrophica gen. nov., sp. nov., a novel anaerobic, CO-utilizing thermophile from a Kamchatkan hot spring. Int J Syst Evol Microbiol 52:1961–1967. doi: 10.1099/00207713-52-6-1961
Sokolova T, Lebedinsky A (2013) CO-Oxidizing Anaerobic Thermophilic Prokaryotes. In: Thermophilic Microbes in Environmental and Industrial Biotechnology. Springer, pp 203–231
Svetlichny VA, Sokolova TG, Gerhardt M, et al. (1991) Carboxydothermus hydrogenoformans gen. nov., sp. nov., a CO-utilizing thermophilic anaerobic bacterium from hydrothermal environments of Kunashir Island. Syst Appl Microbiol 14:254–260. doi: 10.1016/S0723-2020(11)80377-2
Techtmann SM, Lebedinsky AV., Colman AS, et al. (2012) Evidence for horizontal gene transfer of anaerobic carbon monoxide dehydrogenases. Front Microbiol 3:1–16. doi: 10.3389/fmicb.2012.00132
Timm J, Brochier-Armanet C, Perard J, et al (2017) The CO dehydrogenase accessory protein CooT is a novel nickel-binding protein. Metallomics 9:575–583. doi: 10.1039/c7mt00063d
Toshchakov SV, Lebedinsky AV, Sokolova TG, et al. (2018) Genomic insights into energy metabolism of Carboxydocella thermautotrophica coupling hydrogenogenic CO oxidation with the reduction of Fe(III) minerals. Front Microbiol 9:1759. doi: 10.3389/fmicb.2018.01759
Visser M, Parshina SN, Alves JI, et al (2014) Genome analyses of the carboxydotrophic sulfate-reducers Desulfotomaculum nigrificans and Desulfotomaculum carboxydivorans and reclassification of Desulfotomaculum caboxydivorans as a later synonym of Desulfotomaculum nigrificans. Stand Genomic Sci 9:655–675. doi: 10.4056/sigs.4718645
Wrighton KC, Agbo P, Warnecke F, et al (2008) A novel ecological role of the Firmicutes identified in thermophilic microbial fuel cells. ISME J 2:1146–1156. doi: 10.1038/ismej.2008.48
Wu M, Ren Q, Durkin S, et al. (2005) Life in hot carbon monoxide: The complete genome sequence of Carboxydothermus hydrogenoformans Z-2901. PLoS Genet 1:e65. doi: 10.1371/journal.pgen.0010065
Yoneda Y, Yoshida T, Yasuda H, et al (2013b) A thermophilic, hydrogenogenic and carboxydotrophic bacterium, Calderihabitans maritimus gen. nov., sp. nov., from a marine sediment core of an undersea caldera. Int J Syst Evol Microbiol 63:3602–3608. doi: 10.1099/ijs.0.050468-0
Zavarzina DG, Sokolova TG, Tourova TP, et al (2007) Thermincola ferriacetica sp. nov., a new anaerobic, thermophilic, facultatively chemolithoautotrophic bacterium capable of dissimilatory Fe(III) reduction. Extremophiles 11:1–7. doi: 10.1007/s00792-006-0004-7
