# Supplementary material for: Diversity and distribution of thermophilic hydrogenogenic carboxydotrophs revealed by microbial community analysis in sediments from multiple hydrothermal environments in Japan
Source: Arch Microbiol. 2019 Apr 27;201(7):969–82. doi: 10.1007/s00203-019-01661-9 (PMC6687684; doi:10.1007/s00203-019-01661-9)
Supplement: Supplementary file 6 — Supplementary file7 (XLSX 735 kb) [file 203_2019_1661_MOESM6_ESM.xlsx]

## Sheet: Sheet1
"Diversity and distribution of thermophilic hydrogenogenic carboxydotrophs revealed by microbial community analysis in sediments from multiple hydrothermal environments in Japan" Arch. Microbiol. Kimiho Omae, Yuto Fukuyama, Hisato Yasuda, Kenta Mise, Takashi Yoshida, and Yoshihiko Sako* Laboratory of Marine Microbiology, Graduate School of Agriculture, Kyoto University; sako@kais.kyoto-u.ac.jp
Online Resource 6 16S rRNA sequences utilised in the phylogenetic analysis
Organism	Strain	Locus tag of 16S rRNA	Accession of genomes	Presence of CODH-ECH gene cluster	Representative sequence of the same cluster (identity = 100%)
Caldanaerobacter subterraneus subsp. pacificus DSM 12653		CDSM653_RS00170	GCF_000156275.2	Yes	CDSM653_RS00170
Caldanaerobacter subterraneus subsp. pacificus DSM 12653		CDSM653_RS06660	GCF_000156275.2	Yes	CDSM653_RS06660
Caldanaerobacter subterraneus subsp. pacificus DSM 12653		CDSM653_RS09340	GCF_000156275.2	Yes	CDSM653_RS09340
Caldanaerobacter subterraneus subsp. tengcongensis MB4		TTE_RS07280	GCF_000007085.1	Yes	CDSM653_RS06660
Caldanaerobacter subterraneus subsp. tengcongensis MB4		TTE_RS00245	GCF_000007085.1	Yes	TTE_RS00245
Caldanaerobacter subterraneus subsp. tengcongensis MB4		TTE_RS10765	GCF_000007085.1	Yes	TTE_RS00245
Caldanaerobacter subterraneus subsp. tengcongensis MB4		TTE_RS00390	GCF_000007085.1	Yes	TTE_RS00390
Caldanaerobacter subterraneus subsp. yonseiensis KB-1		O163_RS23850	GCF_000473865.1	Yes	O163_RS23850
Caldanaerobacter subterraneus subsp. yonseiensis KB-1		O163_RS27765	GCF_000473865.1	Yes	O163_RS23850
Caldanaerobacter subterraneus subsp. yonseiensis KB-1		O163_RS28125	GCF_000473865.1	Yes	O163_RS28125
Calderihabitans maritimus KKC1		KKC1_RS03860	GCF_002207765.1	Yes	KKC1_RS03860
Candidatus Korarchaeota archaeon MDKW	Unclassified	D6D85_RS06615	GCF_003947435.1	Yes	D6D85_RS06615
Carboxydocella sporoproducens DSM 16521		B5D20_RS13600	GCF_900167165.1	Yes	B5D20_RS13600
Carboxydocella thermautotrophica 019		CFE_RS00040	GCF_003047205.1	Yes	B5D20_RS13600
Carboxydocella thermautotrophica 019		CFE_RS00535	GCF_003047205.1	Yes	B5D20_RS13600
Carboxydocella thermautotrophica 019		CFE_RS06005	GCF_003047205.1	Yes	B5D20_RS13600
Carboxydocella thermautotrophica 019		CFE_RS09755	GCF_003047205.1	Yes	B5D20_RS13600
Carboxydocella thermautotrophica 019		CFE_RS13440	GCF_003047205.1	Yes	B5D20_RS13600
Carboxydocella thermautotrophica 041		CTH_RS00040	GCF_003054495.1	Yes	B5D20_RS13600
Carboxydocella thermautotrophica 041		CTH_RS00545	GCF_003054495.1	Yes	B5D20_RS13600
Carboxydocella thermautotrophica 041		CTH_RS06060	GCF_003054495.1	Yes	B5D20_RS13600
Carboxydocella thermautotrophica 041		CTH_RS09915	GCF_003054495.1	Yes	B5D20_RS13600
Carboxydocella thermautotrophica 041		CTH_RS13490	GCF_003054495.1	Yes	B5D20_RS13600
Carboxydothermus ferrireducens DSM 11255		LT547824.1.1562	GCF_000427565.1	No	LT547824.1.1562
Carboxydothermus ferrireducens DSM 11255		U76363.1.1503	GCF_000427565.1	No	U76363.1.1503
Carboxydothermus hydrogenoformans Z-2901		CHY_RS07280	GCF_000012865.1	Yes	CHY_RS07280
Carboxydothermus hydrogenoformans Z-2901		CHY_RS09860	GCF_000012865.1	Yes	CHY_RS09860
Carboxydothermus hydrogenoformans Z-2901		CHY_RS10940	GCF_000012865.1	Yes	CHY_RS09860
Carboxydothermus hydrogenoformans Z-2901		CHY_RS10370	GCF_000012865.1	Yes	CHY_RS10370
Carboxydothermus islandicus SET		NR_108577.1	GCF_001950325.1	Yes	NR_108577.1
Carboxydothermus pertinax	Ug1	cpu_RS09700	GCF_001950255.1	No	cpu_RS09700
Citrobacter amalonaticus	L8A	DQ02_RS07640	GCF_000731055.1	No	AL012_RS23095
Citrobacter amalonaticus	3e8A	VG07_RS24215	GCF_000936345.1	No	AL012_RS23095
Citrobacter amalonaticus	YG6	ALC61_RS23390	GCF_001276105.1	No	AL012_RS23095
Citrobacter amalonaticus	YG8	AL012_RS23095	GCF_001276125.1	No	AL012_RS23095
Citrobacter amalonaticus	FDAARGOS_166	AL525_RS07530	GCF_001471655.2	No	AL012_RS23095
Citrobacter amalonaticus	FDAARGOS_166	AL525_RS08260	GCF_001471655.2	No	AL012_RS23095
Citrobacter amalonaticus	FDAARGOS_166	AL525_RS11345	GCF_001471655.2	No	AL012_RS23095
Citrobacter amalonaticus	FDAARGOS_166	AL525_RS14620	GCF_001471655.2	No	AL012_RS23095
Citrobacter amalonaticus	FDAARGOS_165	AL524_RS25855	GCF_001558935.2	No	AL012_RS23095
Citrobacter amalonaticus	FDAARGOS_165	AL524_RS28590	GCF_001558935.2	No	AL012_RS23095
Citrobacter amalonaticus	FDAARGOS_165	AL524_RS47595	GCF_001558935.2	No	AL012_RS23095
Citrobacter amalonaticus	FDAARGOS_122	AL479_RS03065	GCF_001559075.2	No	AL012_RS23095
Citrobacter amalonaticus	FDAARGOS_122	AL479_RS07535	GCF_001559075.2	No	AL012_RS23095
Citrobacter amalonaticus	FDAARGOS_122	AL479_RS08755	GCF_001559075.2	No	AL012_RS23095
Citrobacter amalonaticus	MGH151	AZ012_RS14455	GCF_002151695.1	No	AL012_RS23095
Citrobacter amalonaticus	FDAARGOS_490	EGW07_RS01940	GCF_003938795.1	No	AL012_RS23095
Citrobacter amalonaticus	FDAARGOS_490	EGW07_RS06680	GCF_003938795.1	No	AL012_RS23095
Citrobacter amalonaticus	FDAARGOS_490	EGW07_RS07905	GCF_003938795.1	No	AL012_RS23095
Citrobacter amalonaticus	FDAARGOS_490	EGW07_RS10405	GCF_003938795.1	No	AL012_RS23095
Citrobacter amalonaticus	FDAARGOS_490	EGW07_RS13275	GCF_003938795.1	No	AL012_RS23095
Citrobacter amalonaticus	FDAARGOS_122	AL479_RS07315	GCF_001559075.2	No	AL479_RS07315
Citrobacter amalonaticus	FDAARGOS_122	AL479_RS14075	GCF_001559075.2	No	AL479_RS07315
Citrobacter amalonaticus	FDAARGOS_122	AL479_RS08255	GCF_001559075.2	No	AL479_RS08255
Citrobacter amalonaticus	FDAARGOS_122	AL479_RS11300	GCF_001559075.2	No	AL479_RS08255
Citrobacter amalonaticus	FDAARGOS_165	AL524_RS29075	GCF_001558935.2	No	AL524_RS29075
Citrobacter amalonaticus	FDAARGOS_490	EGW07_RS07435	GCF_003938795.1	No	AL524_RS29075
Citrobacter amalonaticus	FDAARGOS_165	AL524_RS30025	GCF_001558935.2	No	AL524_RS30025
Citrobacter amalonaticus	FDAARGOS_165	AL524_RS30245	GCF_001558935.2	No	AL524_RS30025
Citrobacter amalonaticus	FDAARGOS_165	AL524_RS34450	GCF_001558935.2	No	AL524_RS34450
Citrobacter amalonaticus	FDAARGOS_166	AL525_RS02860	GCF_001471655.2	No	AL525_RS02860
Citrobacter amalonaticus	FDAARGOS_166	AL525_RS07310	GCF_001471655.2	No	AL525_RS07310
Citrobacter amalonaticus	FDAARGOS_166	AL525_RS08745	GCF_001471655.2	No	AL525_RS08745
Citrobacter amalonaticus	3e8B	AQR31_RS25810	GCF_001373155.1	No	AQR31_RS25810
Citrobacter amalonaticus	S647	C3436_RS13025	GCF_002918535.1	No	C3424_RS23630
Citrobacter amalonaticus	S646	C3432_RS12550	GCF_002918555.1	No	C3424_RS23630
Citrobacter amalonaticus	S1285	C3430_RS22765	GCF_002918935.1	No	C3424_RS23630
Citrobacter amalonaticus	S648	C3424_RS23630	GCF_002919495.1	No	C3424_RS23630
Citrobacter amalonaticus	FDAARGOS_490	EGW07_RS06465	GCF_003938795.1	No	EGW07_RS06465
Citrobacter amalonaticus	GTA-817-RBA-P2	WG82_RS08025	GCF_000972645.1	No	WG82_RS08025
Citrobacter amalonaticus Y19		F384_RS01045	GCF_000981805.1	Yes	F384_RS01045
Citrobacter amalonaticus Y19		F384_RS14215	GCF_000981805.1	Yes	F384_RS14215
Citrobacter amalonaticus Y19		F384_RS18005	GCF_000981805.1	Yes	F384_RS14215
Citrobacter amalonaticus Y19		F384_RS20435	GCF_000981805.1	Yes	F384_RS14215
Citrobacter amalonaticus Y19		F384_RS20855	GCF_000981805.1	Yes	F384_RS20855
Citrobacter amalonaticus Y19		F384_RS21840	GCF_000981805.1	Yes	F384_RS21840
Citrobacter amalonaticus Y19		F384_RS22050	GCF_000981805.1	Yes	F384_RS22050
Citrobacter braakii	FDAARGOS_253	A6J81_RS12420	GCF_002073755.2	No	A6J81_RS12420
Citrobacter braakii	FDAARGOS_253	A6J81_RS15990	GCF_002073755.2	No	A6J81_RS12420
Citrobacter braakii	FDAARGOS_253	A6J81_RS16665	GCF_002073755.2	No	A6J81_RS12420
Citrobacter braakii	FDAARGOS_253	A6J81_RS23540	GCF_002073755.2	No	A6J81_RS12420
Citrobacter braakii	FDAARGOS_253	A6J81_RS14995	GCF_002073755.2	No	A6J81_RS14995
Citrobacter braakii	FDAARGOS_253	A6J81_RS19590	GCF_002073755.2	No	A6J81_RS14995
Citrobacter braakii	FDAARGOS_253	A6J81_RS15760	GCF_002073755.2	No	A6J81_RS15760
Citrobacter braakii	FDAARGOS_253	A6J81_RS17145	GCF_002073755.2	No	A6J81_RS17145
Citrobacter braakii	SCC4	BWD41_RS27575	GCF_001952715.2	No	BWD41_RS27575
Citrobacter braakii	GTA-CB01	IB70_RS00005	GCF_000786265.1	No	BZK42_RS27765
Citrobacter braakii	GTA-CB04	LH87_RS10505	GCF_000786275.1	No	BZK42_RS27765
Citrobacter braakii	GTA-CB04	LH87_RS11190	GCF_000786275.1	No	BZK42_RS27765
Citrobacter braakii	GTA-CB04	LH87_RS16485	GCF_000786275.1	No	BZK42_RS27765
Citrobacter braakii	ATCC 51113	BZK42_RS27765	GCF_002075345.1	No	BZK42_RS27765
Citrobacter braakii	FDAARGOS_290	CEP69_RS11020	GCF_002208845.2	No	BZK42_RS27765
Citrobacter braakii	FDAARGOS_290	CEP69_RS13530	GCF_002208845.2	No	BZK42_RS27765
Citrobacter braakii	S1281	C3429_RS13275	GCF_002919485.1	No	BZK42_RS27765
Citrobacter braakii	S1280	C3431_RS25450	GCF_002918455.1	No	C3423_RS25480
Citrobacter braakii	S1278	C3423_RS25480	GCF_002918495.1	No	C3423_RS25480
Citrobacter braakii	S1282	C3427_RS18190	GCF_002919425.1	No	C3423_RS25480
Citrobacter braakii	S1279	C3426_RS15850	GCF_002919455.1	No	C3423_RS25480
Citrobacter braakii	S649	C3428_RS22660	GCF_002918575.1	No	C3428_RS22660
Citrobacter braakii	FDAARGOS_290	CEP69_RS07400	GCF_002208845.2	No	CEP69_RS07400
Citrobacter braakii	FDAARGOS_290	CEP69_RS13970	GCF_002208845.2	No	CEP69_RS07400
Citrobacter braakii	FDAARGOS_290	CEP69_RS15580	GCF_002208845.2	No	CEP69_RS07400
Citrobacter braakii	FDAARGOS_290	CEP69_RS18115	GCF_002208845.2	No	CEP69_RS07400
Citrobacter braakii	FDAARGOS_290	CEP69_RS14715	GCF_002208845.2	No	CEP69_RS14715
Citrobacter braakii	GTA-CB04	LH87_RS19610	GCF_000786275.1	No	LH87_RS19610
Citrobacter braakii	GTA-CB01	IB70_RS03705	GCF_000786265.1	No	WG82_RS08025
Citrobacter braakii	GTA-CB01	IB70_RS05260	GCF_000786265.1	No	WG82_RS08025
Citrobacter braakii	GTA-CB01	IB70_RS09135	GCF_000786265.1	No	WG82_RS08025
Citrobacter braakii	GTA-CB01	IB70_RS09965	GCF_000786265.1	No	WG82_RS08025
Citrobacter braakii	GTA-CB01	IB70_RS20485	GCF_000786265.1	No	WG82_RS08025
Citrobacter braakii	GTA-CB01	IB70_RS24970	GCF_000786265.1	No	WG82_RS08025
Citrobacter braakii	GTA-CB04	LH87_RS06175	GCF_000786275.1	No	WG82_RS08025
Citrobacter braakii	1175_SENT	ADM14_RS18340	GCF_001062165.1	No	WG82_RS08025
Citrobacter braakii	641_SENT	ADE55_RS20720	GCF_001065805.1	No	WG82_RS08025
Citrobacter braakii	641_SENT	ADE55_RS22000	GCF_001065805.1	No	WG82_RS08025
Citrobacter braakii	641_SENT	ADE55_RS22015	GCF_001065805.1	No	WG82_RS08025
Citrobacter braakii	980_SSON	ADF72_RS23860	GCF_001067775.1	No	WG82_RS08025
Citrobacter braakii	FDAARGOS_290	CEP69_RS14940	GCF_002208845.2	No	WG82_RS08025
Citrobacter braakii	HH1	CF017_RS23605	GCF_002923765.1	No	WG82_RS08025
Citrobacter braakii	CA-26	BWR12_RS26015	GCF_002939255.1	No	WG82_RS08025
Citrobacter europaeus	67A	C3454_RS25620	GCF_003795375.1	No	A6J81_RS12420
Citrobacter europaeus	type strain: 97/99	CCY48_RS07905	GCF_900079995.1	No	A6J81_RS12420
Citrobacter europaeus	A121	CIP106467_RS10845	GCF_900080005.1	No	A6J81_RS14995
Citrobacter farmeri	AUSMDU00008141	CI104_RS25065	GCF_002249995.1	No	AL012_RS23095
Citrobacter farmeri	AUSMDU00008141	CI104_RS02255	GCF_002249995.1	No	AL524_RS29075
Citrobacter farmeri	AUSMDU00008141	CI104_RS23875	GCF_002249995.1	No	CI104_RS23875
Citrobacter farmeri	AUSMDU00008141	CI104_RS24625	GCF_002249995.1	No	CI104_RS24625
Citrobacter farmeri	AUSMDU00008141	CI104_RS05460	GCF_002249995.1	No	F384_RS01045
Citrobacter farmeri	AUSMDU00008141	CI104_RS18935	GCF_002249995.1	No	F384_RS01045
Citrobacter farmeri	AUSMDU00008141	CI104_RS23650	GCF_002249995.1	No	F384_RS01045
Citrobacter farmeri GTC 1319	GTC 1319	CIFAM_RS23370	GCF_000764735.1	No	AL012_RS23095
Citrobacter freundii	FDAARGOS_61	MC47_RS00320	GCF_000783995.2	No	A6J81_RS12420
Citrobacter freundii	FDAARGOS_61	MC47_RS05415	GCF_000783995.2	No	A6J81_RS12420
Citrobacter freundii	FDAARGOS_61	MC47_RS07840	GCF_000783995.2	No	A6J81_RS12420
Citrobacter freundii	MRSN 11938	TN42_RS00990	GCF_000937455.2	No	A6J81_RS12420
Citrobacter freundii	MRSN 12115	TO64_RS00460	GCF_000937505.2	No	A6J81_RS12420
Citrobacter freundii	MRSN 12115	TO64_RS21445	GCF_000937505.2	No	A6J81_RS12420
Citrobacter freundii	CAV1321	AB180_RS15915	GCF_001022155.1	No	A6J81_RS12420
Citrobacter freundii	ST1	APB78_RS00780	GCF_001306025.1	No	A6J81_RS12420
Citrobacter freundii	ST2	AR322_RS00165	GCF_001411885.1	No	A6J81_RS12420
Citrobacter freundii	ST2	AR322_RS03605	GCF_001411885.1	No	A6J81_RS12420
Citrobacter freundii	ST2	AR322_RS18860	GCF_001411885.1	No	A6J81_RS12420
Citrobacter freundii	ST2	AR322_RS19070	GCF_001411885.1	No	A6J81_RS12420
Citrobacter freundii	RU2 BHI14	AR646_RS04525	GCF_001412795.1	No	A6J81_RS12420
Citrobacter freundii	RU2 BHI14	AR646_RS14625	GCF_001412795.1	No	A6J81_RS12420
Citrobacter freundii	RU2 LB28	AR563_RS00095	GCF_001413075.1	No	A6J81_RS12420
Citrobacter freundii	RU2 LB28	AR563_RS05230	GCF_001413075.1	No	A6J81_RS12420
Citrobacter freundii	RU2 LB32	AR568_RS09130	GCF_001413115.1	No	A6J81_RS12420
Citrobacter freundii	RU2 LB35	AR565_RS09715	GCF_001413195.1	No	A6J81_RS12420
Citrobacter freundii	RU2 LB35	AR565_RS16800	GCF_001413195.1	No	A6J81_RS12420
Citrobacter freundii	BD	BTW28_RS05155	GCF_001922445.1	No	A6J81_RS12420
Citrobacter freundii	BD	BTW28_RS07795	GCF_001922445.1	No	A6J81_RS12420
Citrobacter freundii	BD	BTW28_RS09435	GCF_001922445.1	No	A6J81_RS12420
Citrobacter freundii	BD	BTW28_RS09910	GCF_001922445.1	No	A6J81_RS12420
Citrobacter freundii	BD	BTW28_RS16395	GCF_001922445.1	No	A6J81_RS12420
Citrobacter freundii	MGH142	AZ003_RS15660	GCF_002151735.1	No	A6J81_RS12420
Citrobacter freundii	MGH142	AZ003_RS16430	GCF_002151735.1	No	A6J81_RS12420
Citrobacter freundii	MGH142	AZ003_RS16655	GCF_002151735.1	No	A6J81_RS12420
Citrobacter freundii	MGH141	AZ002_RS09900	GCF_002151775.1	No	A6J81_RS12420
Citrobacter freundii	MGH152	AZ013_RS03010	GCF_002151815.1	No	A6J81_RS12420
Citrobacter freundii	MGH152	AZ013_RS13655	GCF_002151815.1	No	A6J81_RS12420
Citrobacter freundii	D36-1	B6S62_RS25780	GCF_002189125.1	No	A6J81_RS12420
Citrobacter freundii	705SK3	CES93_RS06085	GCF_002211705.1	No	A6J81_RS12420
Citrobacter freundii	CF003	CQA28_RS24950	GCF_002417525.1	No	A6J81_RS12420
Citrobacter freundii	CRCB-101	CU079_RS04700	GCF_002786865.1	No	A6J81_RS12420
Citrobacter freundii	CRCB-101	CU079_RS04925	GCF_002786865.1	No	A6J81_RS12420
Citrobacter freundii	AR_0021	AM348_RS04075	GCF_002796485.1	No	A6J81_RS12420
Citrobacter freundii	AR_0022	AM349_RS21645	GCF_002796505.1	No	A6J81_RS12420
Citrobacter freundii	YDC691	C1H49_RS29820	GCF_002863945.1	No	A6J81_RS12420
Citrobacter freundii	YDC692-2	C1H50_RS25720	GCF_002864025.1	No	A6J81_RS12420
Citrobacter freundii	AR_0023	AM350_RS05850	GCF_002946635.1	No	A6J81_RS12420
Citrobacter freundii	1-RC-17-03941	DXF86_RS26685	GCF_003362775.1	No	A6J81_RS12420
Citrobacter freundii	TV1575CF	DWV02_RS24615	GCF_003363295.1	No	A6J81_RS12420
Citrobacter freundii	CRE89	D0U07_RS24030	GCF_003400395.1	No	A6J81_RS12420
Citrobacter freundii	AR_0116	AM363_RS04250	GCF_003571565.1	No	A6J81_RS12420
Citrobacter freundii	AR_0116	AM363_RS04990	GCF_003571565.1	No	A6J81_RS12420
Citrobacter freundii	AR_0116	AM363_RS07515	GCF_003571565.1	No	A6J81_RS12420
Citrobacter freundii	AR_0116	AM363_RS21705	GCF_003571565.1	No	A6J81_RS12420
Citrobacter freundii	AR_0116	AM363_RS28615	GCF_003571565.1	No	A6J81_RS12420
Citrobacter freundii	UMH13	CUC45_RS00980	GCF_003665635.1	No	A6J81_RS12420
Citrobacter freundii	UMH16	CUC48_RS01025	GCF_003665675.1	No	A6J81_RS12420
Citrobacter freundii	UMH16	CUC48_RS23170	GCF_003665675.1	No	A6J81_RS12420
Citrobacter freundii	UMH16	CUC48_RS23405	GCF_003665675.1	No	A6J81_RS12420
Citrobacter freundii	UMH16	CUC48_RS24145	GCF_003665675.1	No	A6J81_RS12420
Citrobacter freundii	NCTC8782	DY181_RS09910	GCF_900446835.1	No	A6J81_RS12420
Citrobacter freundii	NCTC8165	DXF80_RS12130	GCF_900446885.1	No	A6J81_RS12420
Citrobacter freundii	NCTC8165	DXF80_RS12365	GCF_900446885.1	No	A6J81_RS12420
Citrobacter freundii	NCTC8165	DXF80_RS19150	GCF_900446885.1	No	A6J81_RS12420
Citrobacter freundii	FDAARGOS_61	MC47_RS03250	GCF_000783995.2	No	A6J81_RS14995
Citrobacter freundii	FDAARGOS_61	MC47_RS04050	GCF_000783995.2	No	A6J81_RS14995
Citrobacter freundii	FDAARGOS_61	MC47_RS04940	GCF_000783995.2	No	A6J81_RS14995
Citrobacter freundii	BD	BTW28_RS08565	GCF_001922445.1	No	A6J81_RS14995
Citrobacter freundii	BD	BTW28_RS08785	GCF_001922445.1	No	A6J81_RS14995
Citrobacter freundii	BD	BTW28_RS12330	GCF_001922445.1	No	A6J81_RS14995
Citrobacter freundii	CRCB-101	CU079_RS01160	GCF_002786865.1	No	A6J81_RS14995
Citrobacter freundii	CRCB-101	CU079_RS03545	GCF_002786865.1	No	A6J81_RS14995
Citrobacter freundii	CRCB-101	CU079_RS04020	GCF_002786865.1	No	A6J81_RS14995
Citrobacter freundii	CRCB-101	CU079_RS05740	GCF_002786865.1	No	A6J81_RS14995
Citrobacter freundii	CRCB-101	CU079_RS08430	GCF_002786865.1	No	A6J81_RS14995
Citrobacter freundii	CRCB-101	CU079_RS22295	GCF_002786865.1	No	A6J81_RS14995
Citrobacter freundii	NCTC8782	DY181_RS02900	GCF_900446835.1	No	A6J81_RS14995
Citrobacter freundii	NCTC8782	DY181_RS06410	GCF_900446835.1	No	A6J81_RS14995
Citrobacter freundii	FDAARGOS_73	MC62_RS22110	GCF_000783755.2	No	A6J81_RS17145
Citrobacter freundii	FDAARGOS_73	MC62_RS22555	GCF_000783755.2	No	A6J81_RS17145
Citrobacter freundii	FDAARGOS_61	MC47_RS12240	GCF_000783995.2	No	A6J81_RS17145
Citrobacter freundii	MRSN 11938	TN42_RS15690	GCF_000937455.2	No	A6J81_RS17145
Citrobacter freundii	MRSN 11938	TN42_RS17930	GCF_000937455.2	No	A6J81_RS17145
Citrobacter freundii	SA79	TR64_RS22980	GCF_000982845.1	No	A6J81_RS17145
Citrobacter freundii	CAV1321	AB180_RS20275	GCF_001022155.1	No	A6J81_RS17145
Citrobacter freundii	CAV1321	AB180_RS22520	GCF_001022155.1	No	A6J81_RS17145
Citrobacter freundii	CAV1741	AB183_RS11140	GCF_001022275.1	No	A6J81_RS17145
Citrobacter freundii	CAV1741	AB183_RS13395	GCF_001022275.1	No	A6J81_RS17145
Citrobacter freundii	ST2	AR322_RS15890	GCF_001411885.1	No	A6J81_RS17145
Citrobacter freundii	ST2	AR322_RS19655	GCF_001411885.1	No	A6J81_RS17145
Citrobacter freundii	B38	CfB38_RS23710	GCF_001702455.1	No	A6J81_RS17145
Citrobacter freundii	SL151	BFQ28_RS02540	GCF_001718055.1	No	A6J81_RS17145
Citrobacter freundii	SL151	BFQ28_RS03515	GCF_001718055.1	No	A6J81_RS17145
Citrobacter freundii	SL151	BFQ28_RS03735	GCF_001718055.1	No	A6J81_RS17145
Citrobacter freundii	SL151	BFQ28_RS04325	GCF_001718055.1	No	A6J81_RS17145
Citrobacter freundii	SL151	BFQ28_RS04750	GCF_001718055.1	No	A6J81_RS17145
Citrobacter freundii	SL151	BFQ28_RS07090	GCF_001718055.1	No	A6J81_RS17145
Citrobacter freundii	SL151	BFQ28_RS11130	GCF_001718055.1	No	A6J81_RS17145
Citrobacter freundii	SL151	BFQ28_RS24045	GCF_001718055.1	No	A6J81_RS17145
Citrobacter freundii	CF6_ST18	BED43_RS00670	GCF_001880795.1	No	A6J81_RS17145
Citrobacter freundii	CF6_ST18	BED43_RS15150	GCF_001880795.1	No	A6J81_RS17145
Citrobacter freundii	CF6_ST18	BED43_RS24575	GCF_001880795.1	No	A6J81_RS17145
Citrobacter freundii	CF_15_ST_94	BEH75_RS22075	GCF_001880915.1	No	A6J81_RS17145
Citrobacter freundii	CF_15_ST_94	BEH75_RS26225	GCF_001880915.1	No	A6J81_RS17145
Citrobacter freundii	CF_14_ST_18	BEH74_RS17010	GCF_001880955.1	No	A6J81_RS17145
Citrobacter freundii	MGH145	AZ006_RS11940	GCF_002151755.1	No	A6J81_RS17145
Citrobacter freundii	MGH145	AZ006_RS13045	GCF_002151755.1	No	A6J81_RS17145
Citrobacter freundii	MGH145	AZ006_RS16380	GCF_002151755.1	No	A6J81_RS17145
Citrobacter freundii	MGH146	AZ007_RS25755	GCF_002151785.1	No	A6J81_RS17145
Citrobacter freundii	MGH152	AZ013_RS06550	GCF_002151815.1	No	A6J81_RS17145
Citrobacter freundii	MGH152	AZ013_RS10100	GCF_002151815.1	No	A6J81_RS17145
Citrobacter freundii	MGH152	AZ013_RS10325	GCF_002151815.1	No	A6J81_RS17145
Citrobacter freundii	705SK3	CES93_RS24910	GCF_002211705.1	No	A6J81_RS17145
Citrobacter freundii	705SK3	CES93_RS26190	GCF_002211705.1	No	A6J81_RS17145
Citrobacter freundii	1��18��	CFA70_RS16100	GCF_002215385.1	No	A6J81_RS17145
Citrobacter freundii	AR_0021	AM348_RS04715	GCF_002796485.1	No	A6J81_RS17145
Citrobacter freundii	AR_0021	AM348_RS07560	GCF_002796485.1	No	A6J81_RS17145
Citrobacter freundii	AR_0022	AM349_RS17170	GCF_002796505.1	No	A6J81_RS17145
Citrobacter freundii	AR_0022	AM349_RS17615	GCF_002796505.1	No	A6J81_RS17145
Citrobacter freundii	AR_0023	AM350_RS06490	GCF_002946635.1	No	A6J81_RS17145
Citrobacter freundii	AR_0023	AM350_RS09330	GCF_002946635.1	No	A6J81_RS17145
Citrobacter freundii	236-17-2	C3K52_RS24250	GCF_003015305.1	No	A6J81_RS17145
Citrobacter freundii	WUSM_CF_61	DMR07_RS24710	GCF_003195445.1	No	A6J81_RS17145
Citrobacter freundii	AR_0116	AM363_RS04010	GCF_003571565.1	No	A6J81_RS17145
Citrobacter freundii	AR_0116	AM363_RS29050	GCF_003571565.1	No	A6J81_RS17145
Citrobacter freundii	UMH15	CUC47_RS01065	GCF_003665595.1	No	A6J81_RS17145
Citrobacter freundii	UMH15	CUC47_RS24410	GCF_003665595.1	No	A6J81_RS17145
Citrobacter freundii	UMH14	CUC46_RS22280	GCF_003665615.1	No	A6J81_RS17145
Citrobacter freundii	UMH13	CUC45_RS20555	GCF_003665635.1	No	A6J81_RS17145
Citrobacter freundii	UMH13	CUC45_RS20990	GCF_003665635.1	No	A6J81_RS17145
Citrobacter freundii	HM38	CUC52_RS20785	GCF_003665655.1	No	A6J81_RS17145
Citrobacter freundii	HM38	CUC52_RS21840	GCF_003665655.1	No	A6J81_RS17145
Citrobacter freundii	HM38	CUC52_RS22070	GCF_003665655.1	No	A6J81_RS17145
Citrobacter freundii	HM38	CUC52_RS22800	GCF_003665655.1	No	A6J81_RS17145
Citrobacter freundii	UMH16	CUC48_RS22555	GCF_003665675.1	No	A6J81_RS17145
Citrobacter freundii	FDAARGOS_550	EGY10_RS14620	GCF_003812325.1	No	A6J81_RS17145
Citrobacter freundii	FDAARGOS_549	EGX89_RS15020	GCF_003812345.1	No	A6J81_RS17145
Citrobacter freundii	NCTC8782	DY181_RS05445	GCF_900446835.1	No	A6J81_RS17145
Citrobacter freundii	NCTC8782	DY181_RS06190	GCF_900446835.1	No	A6J81_RS17145
Citrobacter freundii	NCTC8782	DY181_RS07500	GCF_900446835.1	No	A6J81_RS17145
Citrobacter freundii	NCTC8782	DY181_RS13735	GCF_900446835.1	No	A6J81_RS17145
Citrobacter freundii	5-172-05_S1_C1	AB07_RS00355	GCF_000714305.1	No	AB07_RS00355
Citrobacter freundii	5-172-05_S1_C1	AB07_RS00890	GCF_000714305.1	No	AB07_RS00355
Citrobacter freundii	5-172-05_S1_C1	AB07_RS02215	GCF_000714305.1	No	AB07_RS00355
Citrobacter freundii	5-172-05_S1_C1	AB07_RS04775	GCF_000714305.1	No	AB07_RS00355
Citrobacter freundii	5-172-05_S1_C1	AB07_RS07560	GCF_000714305.1	No	AB07_RS00355
Citrobacter freundii	5-172-05_S1_C1	AB07_RS10055	GCF_000714305.1	No	AB07_RS00355
Citrobacter freundii	5-172-05_S1_C1	AB07_RS12235	GCF_000714305.1	No	AB07_RS00355
Citrobacter freundii	CAV1741	AB183_RS18055	GCF_001022275.1	No	AB183_RS18055
Citrobacter freundii	AR_0022	AM349_RS19210	GCF_002796505.1	No	AM349_RS19210
Citrobacter freundii	953086287	AN690_RS08880	GCF_001317155.2	No	AN690_RS08880
Citrobacter freundii	ST1	APB78_RS00570	GCF_001306025.1	No	APB78_RS00570
Citrobacter freundii	ST1	APB78_RS03740	GCF_001306025.1	No	APB78_RS00570
Citrobacter freundii	ST1	APB78_RS21805	GCF_001306025.1	No	APB78_RS00570
Citrobacter freundii	ST1	APB78_RS22235	GCF_001306025.1	No	APB78_RS00570
Citrobacter freundii	ST2	AR322_RS20085	GCF_001411885.1	No	AR322_RS20085
Citrobacter freundii	RU2 BHI15	AR559_RS04550	GCF_001413235.1	No	AR559_RS04550
Citrobacter freundii	RU2 BHI15	AR559_RS11230	GCF_001413235.1	No	AR559_RS04550
Citrobacter freundii	RU2 BHI15	AR559_RS12765	GCF_001413235.1	No	AR559_RS12765
Citrobacter freundii	RU2 BHI15	AR559_RS22175	GCF_001413235.1	No	AR559_RS22175
Citrobacter freundii	RU2 BHI15	AR559_RS24875	GCF_001413235.1	No	AR559_RS24875
Citrobacter freundii	RU2 LB35	AR565_RS14075	GCF_001413195.1	No	AR565_RS14075
Citrobacter freundii	AMA 754	AVL39_RS24380	GCF_001482545.1	No	AVL39_RS24380
Citrobacter freundii	MGH141	AZ002_RS01885	GCF_002151775.1	No	AZ002_RS01885
Citrobacter freundii	MGH142	AZ003_RS20345	GCF_002151735.1	No	AZ003_RS20345
Citrobacter freundii	MGH142	AZ003_RS24615	GCF_002151735.1	No	AZ003_RS24615
Citrobacter freundii	MGH145	AZ006_RS04935	GCF_002151755.1	No	AZ006_RS04935
Citrobacter freundii	MGH145	AZ006_RS13920	GCF_002151755.1	No	AZ006_RS13920
Citrobacter freundii	MGH152	AZ013_RS09055	GCF_002151815.1	No	AZ013_RS09055
Citrobacter freundii	MGH152	AZ013_RS11070	GCF_002151815.1	No	AZ013_RS11070
Citrobacter freundii	CF7_ST91	BED44_RS26115	GCF_001880845.1	No	BED44_RS26115
Citrobacter freundii	CF8_ST22	BED45_RS26860	GCF_001880825.1	No	BED45_RS26860
Citrobacter freundii	SL151	BFQ28_RS00060	GCF_001718055.1	No	BFQ28_RS00060
Citrobacter freundii	AR_0021	AM348_RS00605	GCF_002796485.1	No	CEP69_RS07400
Citrobacter freundii	AR_0023	AM350_RS02380	GCF_002946635.1	No	CEP69_RS07400
Citrobacter freundii	705SK3	CES93_RS23930	GCF_002211705.1	No	CES93_RS23930
Citrobacter freundii	1��18��	CFA70_RS14855	GCF_002215385.1	No	CFA70_RS14855
Citrobacter freundii	1��18��	CFA70_RS15640	GCF_002215385.1	No	CFA70_RS14855
Citrobacter freundii	B38	CfB38_RS23485	GCF_001702455.1	No	CFA70_RS22765
Citrobacter freundii	B38	CfB38_RS24695	GCF_001702455.1	No	CFA70_RS22765
Citrobacter freundii	1��18��	CFA70_RS22765	GCF_002215385.1	No	CFA70_RS22765
Citrobacter freundii	B38	CfB38_RS19980	GCF_001702455.1	No	CfB38_RS19980
Citrobacter freundii	B38	CfB38_RS24265	GCF_001702455.1	No	CfB38_RS24265
Citrobacter freundii	S1284	C3433_RS00005	GCF_002918505.1	No	CFNIH1_RS04010
Citrobacter freundii	UMH14	CUC46_RS21520	GCF_003665615.1	No	CUC46_RS21520
Citrobacter freundii	UMH16	CUC48_RS22125	GCF_003665675.1	No	CUC48_RS22125
Citrobacter freundii	UMH19	CUC51_RS18665	GCF_003665535.1	No	CUC51_RS18665
Citrobacter freundii	HM38	CUC52_RS18485	GCF_003665655.1	No	CUC52_RS18485
Citrobacter freundii	HM38	CUC52_RS21225	GCF_003665655.1	No	CUC52_RS18485
Citrobacter freundii	CRE20	D0W02_RS25920	GCF_003401455.1	No	D0W02_RS25920
Citrobacter freundii	NCTC6266	DXF78_RS04830	GCF_900446875.1	No	DXF78_RS04830
Citrobacter freundii	NCTC6266	DXF78_RS08900	GCF_900446875.1	No	DXF78_RS04830
Citrobacter freundii	NCTC6266	DXF78_RS11400	GCF_900446875.1	No	DXF78_RS04830
Citrobacter freundii	NCTC6266	DXF78_RS25715	GCF_900446875.1	No	DXF78_RS04830
Citrobacter freundii	NCTC6266	DXF78_RS25940	GCF_900446875.1	No	DXF78_RS04830
Citrobacter freundii	NCTC6266	DXF78_RS11835	GCF_900446875.1	No	DXF78_RS11835
Citrobacter freundii	NCTC6266	DXF78_RS23945	GCF_900446875.1	No	DXF78_RS23945
Citrobacter freundii	NCTC6266	DXF78_RS24985	GCF_900446875.1	No	DXF78_RS24985
Citrobacter freundii	NCTC6266	DXF78_RS26560	GCF_900446875.1	No	DXF78_RS26560
Citrobacter freundii	NCTC8165	DXF80_RS13430	GCF_900446885.1	No	DXF80_RS13430
Citrobacter freundii	NCTC8165	DXF80_RS15885	GCF_900446885.1	No	DXF80_RS15885
Citrobacter freundii	FDAARGOS_549	EGX89_RS07760	GCF_003812345.1	No	EGX89_RS07760
Citrobacter freundii	FDAARGOS_549	EGX89_RS15240	GCF_003812345.1	No	EGX89_RS15240
Citrobacter freundii	FDAARGOS_549	EGX89_RS16005	GCF_003812345.1	No	EGX89_RS16005
Citrobacter freundii	FDAARGOS_61	MC47_RS04275	GCF_000783995.2	No	MC47_RS04275
Citrobacter freundii	FDAARGOS_73	MC62_RS01530	GCF_000783755.2	No	MC62_RS01530
Citrobacter freundii	FDAARGOS_73	MC62_RS19800	GCF_000783755.2	No	P834_RS01620
Citrobacter freundii	FDAARGOS_73	MC62_RS23405	GCF_000783755.2	No	P834_RS01620
Citrobacter freundii	FDAARGOS_73	MC62_RS24150	GCF_000783755.2	No	P834_RS01620
Citrobacter freundii	MRSN 11938	TN42_RS04575	GCF_000937455.2	No	P834_RS01620
Citrobacter freundii	MRSN 11938	TN42_RS18700	GCF_000937455.2	No	P834_RS01620
Citrobacter freundii	MRSN 11938	TN42_RS18915	GCF_000937455.2	No	P834_RS01620
Citrobacter freundii	MRSN 11938	TN42_RS24065	GCF_000937455.2	No	P834_RS01620
Citrobacter freundii	MRSN 12115	TO64_RS17435	GCF_000937505.2	No	P834_RS01620
Citrobacter freundii	MRSN 12115	TO64_RS22000	GCF_000937505.2	No	P834_RS01620
Citrobacter freundii	CAV1321	AB180_RS12125	GCF_001022155.1	No	P834_RS01620
Citrobacter freundii	CAV1321	AB180_RS18305	GCF_001022155.1	No	P834_RS01620
Citrobacter freundii	CAV1321	AB180_RS18735	GCF_001022155.1	No	P834_RS01620
Citrobacter freundii	CAV1321	AB180_RS19330	GCF_001022155.1	No	P834_RS01620
Citrobacter freundii	CAV1321	AB180_RS19550	GCF_001022155.1	No	P834_RS01620
Citrobacter freundii	CAV1741	AB183_RS14420	GCF_001022275.1	No	P834_RS01620
Citrobacter freundii	CAV1741	AB183_RS14640	GCF_001022275.1	No	P834_RS01620
Citrobacter freundii	CAV1741	AB183_RS15235	GCF_001022275.1	No	P834_RS01620
Citrobacter freundii	CAV1741	AB183_RS15665	GCF_001022275.1	No	P834_RS01620
Citrobacter freundii	CAV1741	AB183_RS21850	GCF_001022275.1	No	P834_RS01620
Citrobacter freundii	537_CKOS	ADA90_RS21120	GCF_001055295.1	No	P834_RS01620
Citrobacter freundii	538_CKOS	ADB00_RS12625	GCF_001055315.1	No	P834_RS01620
Citrobacter freundii	554_CKOS	ADB93_RS21860	GCF_001057215.1	No	P834_RS01620
Citrobacter freundii	804_CKOS	ADJ01_RS14255	GCF_001058505.1	No	P834_RS01620
Citrobacter freundii	ST62:944112508	AN672_RS29160	GCF_001316675.1	No	P834_RS01620
Citrobacter freundii	RU2	GS23_RS25145	GCF_001412715.1	No	P834_RS01620
Citrobacter freundii	RU2 BHI14	AR646_RS08350	GCF_001412795.1	No	P834_RS01620
Citrobacter freundii	RU2 BHI14	AR646_RS12235	GCF_001412795.1	No	P834_RS01620
Citrobacter freundii	RU2 LB28	AR563_RS13635	GCF_001413075.1	No	P834_RS01620
Citrobacter freundii	RU2 LB32	AR568_RS16570	GCF_001413115.1	No	P834_RS01620
Citrobacter freundii	RU2 LB35	AR565_RS01510	GCF_001413195.1	No	P834_RS01620
Citrobacter freundii	RU2 LB35	AR565_RS12070	GCF_001413195.1	No	P834_RS01620
Citrobacter freundii	RU2 LB35	AR565_RS22225	GCF_001413195.1	No	P834_RS01620
Citrobacter freundii	AMA 948	AVL33_RS19985	GCF_001482575.1	No	P834_RS01620
Citrobacter freundii	B38	CfB38_RS22710	GCF_001702455.1	No	P834_RS01620
Citrobacter freundii	CF10_ST11	BEH69_RS08405	GCF_001880835.1	No	P834_RS01620
Citrobacter freundii	CF10_ST11	BEH69_RS16195	GCF_001880835.1	No	P834_RS01620
Citrobacter freundii	CF_12_ST_92	BEH71_RS04680	GCF_001880865.1	No	P834_RS01620
Citrobacter freundii	CF_13_ST_93	BEH73_RS05010	GCF_001880905.1	No	P834_RS01620
Citrobacter freundii	CF_13_ST_93	BEH73_RS14795	GCF_001880905.1	No	P834_RS01620
Citrobacter freundii	CF_13_ST_93	BEH73_RS25050	GCF_001880905.1	No	P834_RS01620
Citrobacter freundii	MGH145	AZ006_RS09030	GCF_002151755.1	No	P834_RS01620
Citrobacter freundii	MGH145	AZ006_RS12820	GCF_002151755.1	No	P834_RS01620
Citrobacter freundii	MGH141	AZ002_RS06440	GCF_002151775.1	No	P834_RS01620
Citrobacter freundii	MGH141	AZ002_RS10125	GCF_002151775.1	No	P834_RS01620
Citrobacter freundii	705SK3	CES93_RS02195	GCF_002211705.1	No	P834_RS01620
Citrobacter freundii	705SK3	CES93_RS21060	GCF_002211705.1	No	P834_RS01620
Citrobacter freundii	705SK3	CES93_RS25735	GCF_002211705.1	No	P834_RS01620
Citrobacter freundii	1��18��	CFA70_RS11205	GCF_002215385.1	No	P834_RS01620
Citrobacter freundii	1��18��	CFA70_RS13850	GCF_002215385.1	No	P834_RS01620
Citrobacter freundii	1��18��	CFA70_RS14625	GCF_002215385.1	No	P834_RS01620
Citrobacter freundii	1��18��	CFA70_RS18725	GCF_002215385.1	No	P834_RS01620
Citrobacter freundii	CF004	CQA31_RS24120	GCF_002417535.1	No	P834_RS01620
Citrobacter freundii	AR_0022	AM349_RS14860	GCF_002796505.1	No	P834_RS01620
Citrobacter freundii	AR_0022	AM349_RS18465	GCF_002796505.1	No	P834_RS01620
Citrobacter freundii	B9-C2	C6Q34_RS11120	GCF_003019835.1	No	P834_RS01620
Citrobacter freundii	B9-C2	C6Q34_RS11350	GCF_003019835.1	No	P834_RS01620
Citrobacter freundii	B9-C2	C6Q34_RS11920	GCF_003019835.1	No	P834_RS01620
Citrobacter freundii	B9-C2	C6Q34_RS12350	GCF_003019835.1	No	P834_RS01620
Citrobacter freundii	164	DCL23_RS16795	GCF_003070705.1	No	P834_RS01620
Citrobacter freundii	MH17-012N	DB683_RS27195	GCF_003114915.1	No	P834_RS01620
Citrobacter freundii	AR_0116	AM363_RS26075	GCF_003571565.1	No	P834_RS01620
Citrobacter freundii	UMH19	CUC51_RS14680	GCF_003665535.1	No	P834_RS01620
Citrobacter freundii	UMH19	CUC51_RS21240	GCF_003665535.1	No	P834_RS01620
Citrobacter freundii	UMH19	CUC51_RS21665	GCF_003665535.1	No	P834_RS01620
Citrobacter freundii	UMH19	CUC51_RS22535	GCF_003665535.1	No	P834_RS01620
Citrobacter freundii	UMH19	CUC51_RS23245	GCF_003665535.1	No	P834_RS01620
Citrobacter freundii	UMH15	CUC47_RS19635	GCF_003665595.1	No	P834_RS01620
Citrobacter freundii	UMH15	CUC47_RS22095	GCF_003665595.1	No	P834_RS01620
Citrobacter freundii	UMH15	CUC47_RS22540	GCF_003665595.1	No	P834_RS01620
Citrobacter freundii	UMH15	CUC47_RS23125	GCF_003665595.1	No	P834_RS01620
Citrobacter freundii	UMH15	CUC47_RS23355	GCF_003665595.1	No	P834_RS01620
Citrobacter freundii	UMH14	CUC46_RS14050	GCF_003665615.1	No	P834_RS01620
Citrobacter freundii	UMH14	CUC46_RS17830	GCF_003665615.1	No	P834_RS01620
Citrobacter freundii	UMH14	CUC46_RS20255	GCF_003665615.1	No	P834_RS01620
Citrobacter freundii	UMH14	CUC46_RS20695	GCF_003665615.1	No	P834_RS01620
Citrobacter freundii	UMH14	CUC46_RS21280	GCF_003665615.1	No	P834_RS01620
Citrobacter freundii	UMH13	CUC45_RS18255	GCF_003665635.1	No	P834_RS01620
Citrobacter freundii	UMH13	CUC45_RS21840	GCF_003665635.1	No	P834_RS01620
Citrobacter freundii	UMH13	CUC45_RS22580	GCF_003665635.1	No	P834_RS01620
Citrobacter freundii	HM38	CUC52_RS14625	GCF_003665655.1	No	P834_RS01620
Citrobacter freundii	UMH16	CUC48_RS19750	GCF_003665675.1	No	P834_RS01620
Citrobacter freundii	1019002	EA142_RS27195	GCF_003687835.1	No	P834_RS01620
Citrobacter freundii	FDAARGOS_550	EGY10_RS10235	GCF_003812325.1	No	P834_RS01620
Citrobacter freundii	FDAARGOS_550	EGY10_RS12615	GCF_003812325.1	No	P834_RS01620
Citrobacter freundii	FDAARGOS_550	EGY10_RS13065	GCF_003812325.1	No	P834_RS01620
Citrobacter freundii	FDAARGOS_550	EGY10_RS13645	GCF_003812325.1	No	P834_RS01620
Citrobacter freundii	FDAARGOS_550	EGY10_RS13865	GCF_003812325.1	No	P834_RS01620
Citrobacter freundii	FDAARGOS_550	EGY10_RS17235	GCF_003812325.1	No	P834_RS01620
Citrobacter freundii	FDAARGOS_549	EGX89_RS11590	GCF_003812345.1	No	P834_RS01620
Citrobacter freundii	FDAARGOS_549	EGX89_RS13995	GCF_003812345.1	No	P834_RS01620
Citrobacter freundii	FDAARGOS_549	EGX89_RS14440	GCF_003812345.1	No	P834_RS01620
Citrobacter freundii	NCTC8165	DXF80_RS11360	GCF_900446885.1	No	P834_RS01620
Citrobacter freundii	NCTC8165	DXF80_RS12960	GCF_900446885.1	No	P834_RS01620
Citrobacter freundii	NCTC8165	DXF80_RS26745	GCF_900446885.1	No	P834_RS01620
Citrobacter freundii	FDAARGOS_73	MC62_RS14625	GCF_000783755.2	No	P834_RS01820
Citrobacter freundii	FDAARGOS_73	MC62_RS23175	GCF_000783755.2	No	P834_RS01820
Citrobacter freundii	MRSN 12115	TO64_RS03550	GCF_000937505.2	No	P834_RS01820
Citrobacter freundii	MRSN 12115	TO64_RS22435	GCF_000937505.2	No	P834_RS01820
Citrobacter freundii	ST1	APB78_RS16030	GCF_001306025.1	No	P834_RS01820
Citrobacter freundii	B38	CfB38_RS02135	GCF_001702455.1	No	P834_RS01820
Citrobacter freundii	B38	CfB38_RS05830	GCF_001702455.1	No	P834_RS01820
Citrobacter freundii	CF_11_ST_64	BEH70_RS01695	GCF_001880945.1	No	P834_RS01820
Citrobacter freundii	705SK3	CES93_RS24685	GCF_002211705.1	No	P834_RS01820
Citrobacter freundii	C191	B9P89_RS30435	GCF_002252025.1	No	P834_RS01820
Citrobacter freundii	AR_0022	AM349_RS10485	GCF_002796505.1	No	P834_RS01820
Citrobacter freundii	AR_0022	AM349_RS18235	GCF_002796505.1	No	P834_RS01820
Citrobacter freundii	B9-C2	C6Q34_RS08065	GCF_003019835.1	No	P834_RS01820
Citrobacter freundii	B9-C2	C6Q34_RS10320	GCF_003019835.1	No	P834_RS01820
Citrobacter freundii	UMH19	CUC51_RS01080	GCF_003665535.1	No	P834_RS01820
Citrobacter freundii	UMH19	CUC51_RS22305	GCF_003665535.1	No	P834_RS01820
Citrobacter freundii	UMH15	CUC47_RS15070	GCF_003665595.1	No	P834_RS01820
Citrobacter freundii	UMH14	CUC46_RS01070	GCF_003665615.1	No	P834_RS01820
Citrobacter freundii	UMH13	CUC45_RS13875	GCF_003665635.1	No	P834_RS01820
Citrobacter freundii	UMH13	CUC45_RS21610	GCF_003665635.1	No	P834_RS01820
Citrobacter freundii	HM38	CUC52_RS01020	GCF_003665655.1	No	P834_RS01820
Citrobacter freundii	UMH16	CUC48_RS15415	GCF_003665675.1	No	P834_RS01820
Citrobacter freundii	FDAARGOS_550	EGY10_RS06600	GCF_003812325.1	No	P834_RS01820
Citrobacter freundii	FDAARGOS_549	EGX89_RS18480	GCF_003812345.1	No	P834_RS01820
Citrobacter freundii	NCTC8782	DY181_RS07065	GCF_900446835.1	No	P834_RS01820
Citrobacter freundii	MRSN 12115	TO64_RS00230	GCF_000937505.2	No	TO64_RS00230
Citrobacter freundii	MRSN 12115	TO64_RS01215	GCF_000937505.2	No	TO64_RS01215
Citrobacter freundii	5-172-05_S1_C1	AB07_RS05550	GCF_000714305.1	No	WG82_RS08025
Citrobacter freundii	WCHCF65	C5F66_RS28240	GCF_001273815.1	No	WG82_RS08025
Citrobacter freundii	ST63:944526466	AN688_RS26875	GCF_001317135.2	No	WG82_RS08025
Citrobacter freundii	GED7749C	HMPREF3212_RS00460	GCF_001546285.1	No	WG82_RS08025
Citrobacter freundii	181	B9P86_RS28615	GCF_002252065.1	No	WG82_RS08025
Citrobacter freundii	AR_0021	AM348_RS03120	GCF_002796485.1	No	WG82_RS08025
Citrobacter freundii	AR_0021	AM348_RS03850	GCF_002796485.1	No	WG82_RS08025
Citrobacter freundii	AR_0021	AM348_RS05165	GCF_002796485.1	No	WG82_RS08025
Citrobacter freundii	AR_0021	AM348_RS11155	GCF_002796485.1	No	WG82_RS08025
Citrobacter freundii	AR_0023	AM350_RS04895	GCF_002946635.1	No	WG82_RS08025
Citrobacter freundii	AR_0023	AM350_RS05625	GCF_002946635.1	No	WG82_RS08025
Citrobacter freundii	AR_0023	AM350_RS06940	GCF_002946635.1	No	WG82_RS08025
Citrobacter freundii	AR_0023	AM350_RS12925	GCF_002946635.1	No	WG82_RS08025
Citrobacter freundii	MH16-522D	DB684_RS26520	GCF_003114935.1	No	WG82_RS08025
Citrobacter freundii	CF_324	EGK69_RS26430	GCF_003937345.1	No	WG82_RS08025
Citrobacter freundii	D9	CI081_RS26555	GCF_900169625.1	No	WG82_RS08025
Citrobacter freundii	D8	CI085_RS27350	GCF_900169695.1	No	WG82_RS08025
Citrobacter freundii ATCC 8090 = MTCC 1658	MTCC 1658	D186_RS00745	GCF_000312465.1	No	A6J81_RS17145
Citrobacter freundii ATCC 8090 = MTCC 1658	ATCC 8090	GCFR_RS00085	GCF_000734905.1	No	A6J81_RS17145
Citrobacter freundii ATCC 8090 = MTCC 1658	MTCC 1658	D186_RS00770	GCF_000312465.1	No	D186_RS00770
Citrobacter freundii CFNIH1	CFNIH1	CFNIH1_RS03560	GCF_000648515.1	No	A6J81_RS17145
Citrobacter freundii CFNIH1	CFNIH1	CFNIH1_RS06735	GCF_000648515.1	No	A6J81_RS17145
Citrobacter freundii CFNIH1	CFNIH1	CFNIH1_RS04010	GCF_000648515.1	No	CFNIH1_RS04010
Citrobacter freundii CFNIH1	CFNIH1	CFNIH1_RS07340	GCF_000648515.1	No	CFNIH1_RS04010
Citrobacter freundii CFNIH1	CFNIH1	CFNIH1_RS07545	GCF_000648515.1	No	CFNIH1_RS04010
Citrobacter freundii CFNIH1	CFNIH1	CFNIH1_RS08190	GCF_000648515.1	No	CFNIH1_RS08190
Citrobacter freundii CFNIH1	CFNIH1	CFNIH1_RS10525	GCF_000648515.1	No	CFNIH1_RS08190
Citrobacter freundii CFNIH1	CFNIH1	CFNIH1_RS23980	GCF_000648515.1	No	CFNIH1_RS23980
Citrobacter freundii complex sp. CFNIH11	CFNIH11	C3404_RS28970	GCF_002919825.1	No	P834_RS01620
Citrobacter freundii complex sp. CFNIH12	CFNIH12	C3375_RS28125	GCF_002918875.1	No	P834_RS01620
Citrobacter freundii complex sp. CFNIH2	CFNIH2	WM46_RS18935	GCF_002880615.1	No	AL012_RS23095
Citrobacter freundii complex sp. CFNIH2	CFNIH2	WM46_RS21310	GCF_002880615.1	No	AL012_RS23095
Citrobacter freundii complex sp. CFNIH2	CFNIH2	WM46_RS00285	GCF_002880615.1	No	AL479_RS07315
Citrobacter freundii complex sp. CFNIH2	CFNIH2	WM46_RS17335	GCF_002880615.1	No	AL479_RS08255
Citrobacter freundii complex sp. CFNIH2	CFNIH2	WM46_RS13810	GCF_002880615.1	No	WM46_RS13810
Citrobacter freundii complex sp. CFNIH2	CFNIH2	WM46_RS19400	GCF_002880615.1	No	WM46_RS19400
Citrobacter freundii complex sp. CFNIH2	CFNIH2	WM46_RS21090	GCF_002880615.1	No	WM46_RS21090
Citrobacter freundii complex sp. CFNIH3	CFNIH3	C2U38_RS04340	GCF_002903215.1	No	C2U38_RS04340
Citrobacter freundii complex sp. CFNIH3	CFNIH3	C2U38_RS24400	GCF_002903215.1	No	C2U38_RS04340
Citrobacter freundii complex sp. CFNIH3	CFNIH3	C2U38_RS25340	GCF_002903215.1	No	C2U38_RS04340
Citrobacter freundii complex sp. CFNIH3	CFNIH3	C2U38_RS25780	GCF_002903215.1	No	C2U38_RS04340
Citrobacter freundii complex sp. CFNIH3	CFNIH3	C2U38_RS01520	GCF_002903215.1	No	CEP69_RS07400
Citrobacter freundii complex sp. CFNIH3	CFNIH3	C2U38_RS18740	GCF_002903215.1	No	CEP69_RS07400
Citrobacter freundii complex sp. CFNIH3	CFNIH3	C2U38_RS24625	GCF_002903215.1	No	CEP69_RS07400
Citrobacter freundii complex sp. CFNIH3	CFNIH3	C2U38_RS23445	GCF_002903215.1	No	CEP69_RS14715
Citrobacter freundii complex sp. CFNIH4	CFNIH4	C2U41_RS23795	GCF_002934505.1	No	A6J81_RS17145
Citrobacter freundii complex sp. CFNIH4	CFNIH4	C2U41_RS24025	GCF_002934505.1	No	A6J81_RS17145
Citrobacter freundii complex sp. CFNIH4	CFNIH4	C2U41_RS01385	GCF_002934505.1	No	C2U41_RS01385
Citrobacter freundii complex sp. CFNIH4	CFNIH4	C2U41_RS24825	GCF_002934505.1	No	C2U41_RS01385
Citrobacter freundii complex sp. CFNIH4	CFNIH4	C2U41_RS15730	GCF_002934505.1	No	P834_RS01620
Citrobacter freundii complex sp. CFNIH4	CFNIH4	C2U41_RS22950	GCF_002934505.1	No	P834_RS01620
Citrobacter freundii complex sp. CFNIH4	CFNIH4	C2U41_RS20165	GCF_002934505.1	No	WG82_RS08025
Citrobacter freundii complex sp. CFNIH4	CFNIH4	C2U41_RS22520	GCF_002934505.1	No	WG82_RS08025
Citrobacter freundii complex sp. CFNIH5	CFNIH5	C3411_RS27835	GCF_002919795.1	No	WG82_RS08025
Citrobacter freundii complex sp. CFNIH6	CFNIH6	C3381_RS26875	GCF_002918835.1	No	P834_RS01620
Citrobacter freundii complex sp. CFNIH7	CFNIH7	C3368_RS26780	GCF_002918855.1	No	P834_RS01620
Citrobacter freundii complex sp. CFNIH8	CFNIH8	C3391_RS24735	GCF_002918865.1	No	P834_RS01620
Citrobacter freundii complex sp. CFNIH9	CFNIH9	C2U43_RS02665	GCF_002903305.1	No	A6J81_RS17145
Citrobacter freundii complex sp. CFNIH9	CFNIH9	C2U43_RS23450	GCF_002903305.1	No	A6J81_RS17145
Citrobacter freundii complex sp. CFNIH9	CFNIH9	C2U43_RS24265	GCF_002903305.1	No	A6J81_RS17145
Citrobacter freundii complex sp. CFNIH9	CFNIH9	C2U43_RS00305	GCF_002903305.1	No	C2U43_RS00305
Citrobacter freundii complex sp. CFNIH9	CFNIH9	C2U43_RS24495	GCF_002903305.1	No	C2U43_RS24495
Citrobacter freundii complex sp. CFNIH9	CFNIH9	C2U43_RS20995	GCF_002903305.1	No	CEP69_RS07400
Citrobacter freundii complex sp. CFNIH9	CFNIH9	C2U43_RS19385	GCF_002903305.1	No	WG82_RS08025
Citrobacter freundii complex sp. CFNIH9	CFNIH9	C2U43_RS25105	GCF_002903305.1	No	WG82_RS08025
Citrobacter freundii MGH 56	MGH 56	AF42_RS19310	GCF_000692115.1	No	A6J81_RS12420
Citrobacter freundii MGH 56	MGH 56	AF42_RS20040	GCF_000692115.1	No	A6J81_RS12420
Citrobacter freundii MGH 56	MGH 56	AF42_RS26410	GCF_000692115.1	No	A6J81_RS12420
Citrobacter freundii MGH 56	MGH 56	AF42_RS26860	GCF_000692115.1	No	A6J81_RS12420
Citrobacter freundii MGH 56	MGH 56	AF42_RS24835	GCF_000692115.1	No	A6J81_RS14995
Citrobacter freundii MGH 56	MGH 56	AF42_RS27015	GCF_000692115.1	No	A6J81_RS14995
Citrobacter freundii MGH 56	MGH 56	AF42_RS14750	GCF_000692115.1	No	A6J81_RS17145
Citrobacter freundii MGH 56	MGH 56	AF42_RS22535	GCF_000692115.1	No	AF42_RS22535
Citrobacter freundii NBRC 12681	NBRC 12681	CIFRE_RS10290	GCF_000759735.1	No	A6J81_RS17145
Citrobacter freundii RLS1	RLS1	V172_RS22760	GCF_000582615.1	No	A6J81_RS17145
Citrobacter freundii UCI 31	UCI 31	P834_RS21305	GCF_000521965.1	No	A6J81_RS12420
Citrobacter freundii UCI 31	UCI 31	P834_RS02395	GCF_000521965.1	No	A6J81_RS17145
Citrobacter freundii UCI 31	UCI 31	P834_RS02815	GCF_000521965.1	No	A6J81_RS17145
Citrobacter freundii UCI 31	UCI 31	P834_RS01620	GCF_000521965.1	No	P834_RS01620
Citrobacter freundii UCI 31	UCI 31	P834_RS04990	GCF_000521965.1	No	P834_RS01620
Citrobacter freundii UCI 31	UCI 31	P834_RS23590	GCF_000521965.1	No	P834_RS01620
Citrobacter freundii UCI 31	UCI 31	P834_RS01820	GCF_000521965.1	No	P834_RS01820
Citrobacter freundii UCI 31	UCI 31	P834_RS09370	GCF_000521965.1	No	P834_RS01820
Citrobacter gillenii	C3	DZA29_RS25540	GCF_003429605.1	No	DZA29_RS25540
Citrobacter koseri	FDAARGOS_86	MC77_RS09800	GCF_000783445.2	No	AL526_RS13440
Citrobacter koseri	FDAARGOS_164	AL526_RS13440	GCF_001471775.2	No	AL526_RS13440
Citrobacter koseri	B1B	BBP07_RS07195	GCF_001858105.1	No	AL526_RS13440
Citrobacter koseri	FDAARGOS_287	CEP66_RS07420	GCF_002208985.1	No	AL526_RS13440
Citrobacter koseri	FDAARGOS_393	CO700_RS22870	GCF_002393245.1	No	AL526_RS13440
Citrobacter koseri	AR_0025	AM352_RS02555	GCF_002947035.1	No	AL526_RS13440
Citrobacter koseri	AR_0025	AM352_RS02760	GCF_002947035.1	No	AL526_RS13440
Citrobacter koseri	AR_0025	AM352_RS03355	GCF_002947035.1	No	AL526_RS13440
Citrobacter koseri	AR_0025	AM352_RS03790	GCF_002947035.1	No	AL526_RS13440
Citrobacter koseri	AR_0025	AM352_RS09865	GCF_002947035.1	No	AL526_RS13440
Citrobacter koseri	AR_0024	AM351_RS01355	GCF_002947675.1	No	AL526_RS13440
Citrobacter koseri	NCTC10770	DXF81_RS02220	GCF_900446895.1	No	AL526_RS13440
Citrobacter koseri	NCTC10770	DXF81_RS05635	GCF_900446895.1	No	AL526_RS13440
Citrobacter koseri	NCTC10770	DXF81_RS22670	GCF_900446895.1	No	AL526_RS13440
Citrobacter koseri	NCTC10770	DXF81_RS23715	GCF_900446895.1	No	AL526_RS13440
Citrobacter koseri	NCTC11074	DY195_RS23275	GCF_900446975.1	No	AL526_RS13440
Citrobacter koseri	NCTC10769	DY112_RS18280	GCF_900460985.1	No	AL526_RS13440
Citrobacter koseri	NCTC10811	DS907_RS24425	GCF_900461045.1	No	AL526_RS13440
Citrobacter koseri	NCTC11077	DY182_RS04440	GCF_900461175.1	No	AL526_RS13440
Citrobacter koseri	NCTC11077	DY182_RS08460	GCF_900461175.1	No	AL526_RS13440
Citrobacter koseri	NCTC11077	DY182_RS11205	GCF_900461175.1	No	AL526_RS13440
Citrobacter koseri	NCTC11077	DY182_RS11645	GCF_900461175.1	No	AL526_RS13440
Citrobacter koseri	NCTC11077	DY182_RS12230	GCF_900461175.1	No	AL526_RS13440
Citrobacter koseri	NCTC11077	DY182_RS12435	GCF_900461175.1	No	AL526_RS13440
Citrobacter koseri	NCTC11077	DY182_RS15810	GCF_900461175.1	No	AL526_RS13440
Citrobacter koseri	AR_0024	AM351_RS02390	GCF_002947675.1	No	AM351_RS02390
Citrobacter koseri	AR_0024	AM351_RS19465	GCF_002947675.1	No	AM351_RS19465
Citrobacter koseri	FDAARGOS_287	CEP66_RS06175	GCF_002208985.1	No	CEP66_RS06175
Citrobacter koseri	FDAARGOS_287	CEP66_RS06380	GCF_002208985.1	No	CEP66_RS06380
Citrobacter koseri	FDAARGOS_530	EGX86_RS01375	GCF_003812405.1	No	CEP66_RS06380
Citrobacter koseri	FDAARGOS_530	EGX86_RS05755	GCF_003812405.1	No	CEP66_RS06380
Citrobacter koseri	FDAARGOS_530	EGX86_RS11625	GCF_003812405.1	No	CEP66_RS06380
Citrobacter koseri	FDAARGOS_86	MC77_RS06195	GCF_000783445.2	No	CKO_RS00440
Citrobacter koseri	FDAARGOS_86	MC77_RS13345	GCF_000783445.2	No	CKO_RS00440
Citrobacter koseri	FDAARGOS_86	MC77_RS16980	GCF_000783445.2	No	CKO_RS00440
Citrobacter koseri	661_CKOS	ADC13_RS06470	GCF_001057775.1	No	CKO_RS00440
Citrobacter koseri	FDAARGOS_164	AL526_RS07515	GCF_001471775.2	No	CKO_RS00440
Citrobacter koseri	FDAARGOS_164	AL526_RS10935	GCF_001471775.2	No	CKO_RS00440
Citrobacter koseri	FDAARGOS_164	AL526_RS14470	GCF_001471775.2	No	CKO_RS00440
Citrobacter koseri	FDAARGOS_164	AL526_RS14675	GCF_001471775.2	No	CKO_RS00440
Citrobacter koseri	FDAARGOS_164	AL526_RS18045	GCF_001471775.2	No	CKO_RS00440
Citrobacter koseri	FDAARGOS_287	CEP66_RS02805	GCF_002208985.1	No	CKO_RS00440
Citrobacter koseri	FDAARGOS_287	CEP66_RS09930	GCF_002208985.1	No	CKO_RS00440
Citrobacter koseri	FDAARGOS_287	CEP66_RS13575	GCF_002208985.1	No	CKO_RS00440
Citrobacter koseri	FDAARGOS_393	CO700_RS00270	GCF_002393245.1	No	CKO_RS00440
Citrobacter koseri	FDAARGOS_393	CO700_RS03610	GCF_002393245.1	No	CKO_RS00440
Citrobacter koseri	FDAARGOS_393	CO700_RS16930	GCF_002393245.1	No	CKO_RS00440
Citrobacter koseri	FDAARGOS_393	CO700_RS20355	GCF_002393245.1	No	CKO_RS00440
Citrobacter koseri	YDC582	C1H48_RS22755	GCF_002863965.1	No	CKO_RS00440
Citrobacter koseri	AR_0025	AM352_RS06350	GCF_002947035.1	No	CKO_RS00440
Citrobacter koseri	AR_0025	AM352_RS22960	GCF_002947035.1	No	CKO_RS00440
Citrobacter koseri	AR_0024	AM351_RS02595	GCF_002947675.1	No	CKO_RS00440
Citrobacter koseri	AR_0024	AM351_RS05960	GCF_002947675.1	No	CKO_RS00440
Citrobacter koseri	AR_0024	AM351_RS23090	GCF_002947675.1	No	CKO_RS00440
Citrobacter koseri	L168	DL345_RS13230	GCF_003184045.1	No	CKO_RS00440
Citrobacter koseri	CK778	DNK65_RS02230	GCF_003226155.1	No	CKO_RS00440
Citrobacter koseri	CK778	DNK65_RS05760	GCF_003226155.1	No	CKO_RS00440
Citrobacter koseri	CK778	DNK65_RS18115	GCF_003226155.1	No	CKO_RS00440
Citrobacter koseri	CK778	DNK65_RS21225	GCF_003226155.1	No	CKO_RS00440
Citrobacter koseri	CK778	DNK65_RS21440	GCF_003226155.1	No	CKO_RS00440
Citrobacter koseri	CK778	DNK65_RS22050	GCF_003226155.1	No	CKO_RS00440
Citrobacter koseri	CK778	DNK65_RS22490	GCF_003226155.1	No	CKO_RS00440
Citrobacter koseri	HAMBI_1287	DXK22_RS23045	GCF_003350185.1	No	CKO_RS00440
Citrobacter koseri	FDAARGOS_530	EGX86_RS04710	GCF_003812405.1	No	CKO_RS00440
Citrobacter koseri	FDAARGOS_530	EGX86_RS05305	GCF_003812405.1	No	CKO_RS00440
Citrobacter koseri	FDAARGOS_530	EGX86_RS08175	GCF_003812405.1	No	CKO_RS00440
Citrobacter koseri	FDAARGOS_526	EGS84_RS01700	GCF_003938785.1	No	CKO_RS00440
Citrobacter koseri	FDAARGOS_526	EGS84_RS01900	GCF_003938785.1	No	CKO_RS00440
Citrobacter koseri	FDAARGOS_526	EGS84_RS02490	GCF_003938785.1	No	CKO_RS00440
Citrobacter koseri	FDAARGOS_526	EGS84_RS05380	GCF_003938785.1	No	CKO_RS00440
Citrobacter koseri	FDAARGOS_526	EGS84_RS08935	GCF_003938785.1	No	CKO_RS00440
Citrobacter koseri	FDAARGOS_526	EGS84_RS22645	GCF_003938785.1	No	CKO_RS00440
Citrobacter koseri	NCTC10770	DXF81_RS22455	GCF_900446895.1	No	CKO_RS00440
Citrobacter koseri	NCTC11076	DY193_RS09125	GCF_900446955.1	No	CKO_RS00440
Citrobacter koseri	NCTC11076	DY193_RS12865	GCF_900446955.1	No	CKO_RS00440
Citrobacter koseri	NCTC11076	DY193_RS15360	GCF_900446955.1	No	CKO_RS00440
Citrobacter koseri	NCTC11076	DY193_RS15795	GCF_900446955.1	No	CKO_RS00440
Citrobacter koseri	NCTC11076	DY193_RS16390	GCF_900446955.1	No	CKO_RS00440
Citrobacter koseri	NCTC11076	DY193_RS16605	GCF_900446955.1	No	CKO_RS00440
Citrobacter koseri	NCTC11074	DY195_RS07885	GCF_900446975.1	No	CKO_RS00440
Citrobacter koseri	NCTC11074	DY195_RS23480	GCF_900446975.1	No	CKO_RS00440
Citrobacter koseri	NCTC10769	DY112_RS21545	GCF_900460985.1	No	CKO_RS00440
Citrobacter koseri	NCTC10769	DY112_RS21760	GCF_900460985.1	No	CKO_RS00440
Citrobacter koseri	NCTC10769	DY112_RS22360	GCF_900460985.1	No	CKO_RS00440
Citrobacter koseri	NCTC10811	DS907_RS03610	GCF_900461045.1	No	CKO_RS00440
Citrobacter koseri	NCTC10811	DS907_RS06050	GCF_900461045.1	No	CKO_RS00440
Citrobacter koseri	NCTC10811	DS907_RS06635	GCF_900461045.1	No	CKO_RS00440
Citrobacter koseri	NCTC10811	DS907_RS10795	GCF_900461045.1	No	CKO_RS00440
Citrobacter koseri	NCTC10771	DS897_RS07540	GCF_900461055.1	No	CKO_RS00440
Citrobacter koseri	NCTC10771	DS897_RS07770	GCF_900461055.1	No	CKO_RS00440
Citrobacter koseri	NCTC10771	DS897_RS10885	GCF_900461055.1	No	CKO_RS00440
Citrobacter koseri	FDAARGOS_86	MC77_RS09590	GCF_000783445.2	No	CKO_RS00875
Citrobacter koseri	FDAARGOS_164	AL526_RS13885	GCF_001471775.2	No	CKO_RS00875
Citrobacter koseri	FDAARGOS_287	CEP66_RS06975	GCF_002208985.1	No	CKO_RS00875
Citrobacter koseri	FDAARGOS_393	CO700_RS23315	GCF_002393245.1	No	CKO_RS00875
Citrobacter koseri	AR_0024	AM351_RS01800	GCF_002947675.1	No	CKO_RS00875
Citrobacter koseri	NCTC11074	DY195_RS19335	GCF_900446975.1	No	CKO_RS00875
Citrobacter koseri	NCTC11074	DY195_RS24520	GCF_900446975.1	No	CKO_RS00875
Citrobacter koseri	NCTC10769	DY112_RS02190	GCF_900460985.1	No	CKO_RS00875
Citrobacter koseri	NCTC10771	DS897_RS13290	GCF_900461055.1	No	CKO_RS00875
Citrobacter koseri	FDAARGOS_393	CO700_RS00070	GCF_002393245.1	No	CO700_RS00070
Citrobacter koseri	NCTC10771	DS897_RS07265	GCF_900461055.1	No	DS897_RS07265
Citrobacter koseri	NCTC10771	DS897_RS07740	GCF_900461055.1	No	DS897_RS07740
Citrobacter koseri	NCTC10771	DS897_RS10850	GCF_900461055.1	No	DS897_RS10850
Citrobacter koseri	NCTC10811	DS907_RS00400	GCF_900461045.1	No	DS907_RS00400
Citrobacter koseri	NCTC10770	DXF81_RS19000	GCF_900446895.1	No	DXF81_RS19000
Citrobacter koseri	NCTC10770	DXF81_RS23275	GCF_900446895.1	No	DXF81_RS19000
Citrobacter koseri	NCTC10769	DY112_RS05835	GCF_900460985.1	No	DY112_RS05835
Citrobacter koseri	NCTC10769	DY112_RS22805	GCF_900460985.1	No	DY112_RS22805
Citrobacter koseri	FDAARGOS_530	EGX86_RS04500	GCF_003812405.1	No	DY193_RS20710
Citrobacter koseri	NCTC11076	DY193_RS20710	GCF_900446955.1	No	DY193_RS20710
Citrobacter koseri	NCTC11074	DY195_RS03885	GCF_900446975.1	No	DY195_RS03885
Citrobacter koseri	NCTC11074	DY195_RS24080	GCF_900446975.1	No	DY195_RS24080
Citrobacter koseri	FDAARGOS_526	EGS84_RS02930	GCF_003938785.1	No	EGS84_RS02930
Citrobacter koseri	FDAARGOS_86	MC77_RS10415	GCF_000783445.2	No	MC77_RS10415
Citrobacter koseri	FDAARGOS_86	MC77_RS10860	GCF_000783445.2	No	MC77_RS10860
Citrobacter koseri ATCC BAA-895	ATCC BAA-895	CKO_RS00440	GCF_000018045.1	No	CKO_RS00440
Citrobacter koseri ATCC BAA-895	ATCC BAA-895	CKO_RS12720	GCF_000018045.1	No	CKO_RS00440
Citrobacter koseri ATCC BAA-895	ATCC BAA-895	CKO_RS12915	GCF_000018045.1	No	CKO_RS00440
Citrobacter koseri ATCC BAA-895	ATCC BAA-895	CKO_RS13505	GCF_000018045.1	No	CKO_RS00440
Citrobacter koseri ATCC BAA-895	ATCC BAA-895	CKO_RS16720	GCF_000018045.1	No	CKO_RS00440
Citrobacter koseri ATCC BAA-895	ATCC BAA-895	CKO_RS00875	GCF_000018045.1	No	CKO_RS00875
Citrobacter koseri ATCC BAA-895	ATCC BAA-895	CKO_RS20000	GCF_000018045.1	No	CKO_RS00875
Citrobacter pasteurii	UMH17	CUC49_RS13255	GCF_003665575.1	No	A6J81_RS12420
Citrobacter pasteurii	UMH17	CUC49_RS19640	GCF_003665575.1	No	A6J81_RS12420
Citrobacter pasteurii	UMH17	CUC49_RS20495	GCF_003665575.1	No	A6J81_RS12420
Citrobacter pasteurii	CIP 55.13	CIT5513_RS13550	GCF_000826205.1	No	A6J81_RS17145
Citrobacter pasteurii	UMH17	CUC49_RS00985	GCF_003665575.1	No	CUC49_RS00985
Citrobacter pasteurii	UMH17	CUC49_RS16895	GCF_003665575.1	No	CUC49_RS16895
Citrobacter pasteurii	UMH17	CUC49_RS20270	GCF_003665575.1	No	CUC49_RS16895
Citrobacter pasteurii	UMH17	CUC49_RS21210	GCF_003665575.1	No	CUC49_RS16895
Citrobacter pasteurii	UMH17	CUC49_RS19210	GCF_003665575.1	No	D0W02_RS25920
Citrobacter portucalensis	P10159	P10159_RS19630	GCF_001281005.1	No	A6J81_RS17145
Citrobacter portucalensis	MBTC-1222	CXH12_RS24055	GCF_002843195.1	No	CEP69_RS07400
Citrobacter portucalensis	UCI 32	P835_RS00415	GCF_000521945.1	No	CFNIH1_RS04010
Citrobacter portucalensis	4_7_47CFAA	HMPREF9428_RS24695	GCF_000238735.1	No	HMPREF9428_RS24695
Citrobacter portucalensis	30_2	CSAG_RS23085	GCF_000158355.2	No	WG82_RS08025
Citrobacter portucalensis	4_7_47CFAA	HMPREF9428_RS23550	GCF_000238735.1	No	WG82_RS08025
Citrobacter portucalensis	UCI 32	P835_RS00625	GCF_000521945.1	No	WG82_RS08025
Citrobacter portucalensis	UCI 32	P835_RS01230	GCF_000521945.1	No	WG82_RS08025
Citrobacter portucalensis	UCI 32	P835_RS03550	GCF_000521945.1	No	WG82_RS08025
Citrobacter portucalensis	UCI 32	P835_RS07055	GCF_000521945.1	No	WG82_RS08025
Citrobacter portucalensis	UCI 32	P835_RS21925	GCF_000521945.1	No	WG82_RS08025
Citrobacter portucalensis	P10159	P10159_RS08825	GCF_001281005.1	No	WG82_RS08025
Citrobacter portucalensis	P10159	P10159_RS11080	GCF_001281005.1	No	WG82_RS08025
Citrobacter portucalensis	P10159	P10159_RS13580	GCF_001281005.1	No	WG82_RS08025
Citrobacter portucalensis	P10159	P10159_RS14020	GCF_001281005.1	No	WG82_RS08025
Citrobacter portucalensis	P10159	P10159_RS14640	GCF_001281005.1	No	WG82_RS08025
Citrobacter portucalensis	P10159	P10159_RS14860	GCF_001281005.1	No	WG82_RS08025
Citrobacter portucalensis	P10159	P10159_RS15540	GCF_001281005.1	No	WG82_RS08025
Citrobacter portucalensis	CF1_ST89	BED30_RS01030	GCF_001867255.1	No	WG82_RS08025
Citrobacter portucalensis	CF4_ST90	BED42_RS23560	GCF_001880775.1	No	WG82_RS08025
Citrobacter portucalensis	A60	BZK40_RS24055	GCF_002042885.1	No	WG82_RS08025
Citrobacter portucalensis	AM17-37	DW203_RS11715	GCF_003471655.1	No	WG82_RS08025
Citrobacter rodentium ICC168	ICC168	ROD_RS01070	GCF_000027085.1	No	ROD_RS01070
Citrobacter rodentium ICC168	ICC168	ROD_RS12540	GCF_000027085.1	No	ROD_RS12540
Citrobacter rodentium ICC168	ICC168	ROD_RS18465	GCF_000027085.1	No	ROD_RS18465
Citrobacter rodentium ICC168	ICC168	ROD_RS18665	GCF_000027085.1	No	ROD_RS18465
Citrobacter rodentium ICC168	ICC168	ROD_RS19325	GCF_000027085.1	No	ROD_RS18465
Citrobacter rodentium ICC168	ICC168	ROD_RS22410	GCF_000027085.1	No	ROD_RS18465
Citrobacter rodentium ICC168	ICC168	ROD_RS19760	GCF_000027085.1	No	ROD_RS19760
Citrobacter rodentium NBRC 105723	NBRC 105723	CRO01S_RS24270	GCF_000759815.1	No	ROD_RS18465
Citrobacter sedlakii NBRC 105722	NBRC 105722	CSE01S_RS21785	GCF_000759835.1	No	CSE01S_RS21785
Citrobacter sp. 50677481	50677481	APU02_RS09725	GCF_001463265.1	No	APU02_RS09725
Citrobacter sp. 86	86	CITRO86_RS00810	GCF_900079785.1	No	AL012_RS23095
Citrobacter sp. 86	86	CITRO86_RS03410	GCF_900079785.1	No	AL012_RS23095
Citrobacter sp. 86	86	CITRO86_RS03890	GCF_900079785.1	No	AL012_RS23095
Citrobacter sp. 86	86	CITRO86_RS04645	GCF_900079785.1	No	AL012_RS23095
Citrobacter sp. 86	86	CITRO86_RS09130	GCF_900079785.1	No	AL012_RS23095
Citrobacter sp. 86	86	CITRO86_RS21960	GCF_900079785.1	No	AL012_RS23095
Citrobacter sp. 86	86	CITRO86_RS04860	GCF_900079785.1	No	CITRO86_RS04860
Citrobacter sp. 92	92	CITRO92_RS04005	GCF_900079795.1	No	AL012_RS23095
Citrobacter sp. 92	92	CITRO92_RS04220	GCF_900079795.1	No	AL012_RS23095
Citrobacter sp. 92	92	CITRO92_RS05245	GCF_900079795.1	No	AL012_RS23095
Citrobacter sp. 92	92	CITRO92_RS05730	GCF_900079795.1	No	AL012_RS23095
Citrobacter sp. 92	92	CITRO92_RS08290	GCF_900079795.1	No	AL012_RS23095
Citrobacter sp. 92	92	CITRO92_RS12175	GCF_900079795.1	No	AL012_RS23095
Citrobacter sp. 92	92	CITRO92_RS25070	GCF_900079795.1	No	AL012_RS23095
Citrobacter sp. A1	A1	WYG_RS03615	GCF_000277565.1	No	C2U41_RS01385
Citrobacter sp. A316	A316	BZK41_RS26750	GCF_002042945.1	No	BZK41_RS26750
Citrobacter sp. AATXQ	AATXQ	WM44_RS21515	GCF_001586835.1	No	A6J81_RS17145
Citrobacter sp. AATXR	AATXR	WM45_RS21310	GCF_001586845.1	No	A6J81_RS17145
Citrobacter sp. BIDMC107	BIDMC107	SK39_RS10985	GCF_001037575.1	No	A6J81_RS12420
Citrobacter sp. BIDMC107	BIDMC107	SK39_RS11420	GCF_001037575.1	No	A6J81_RS12420
Citrobacter sp. BIDMC107	BIDMC107	SK39_RS11435	GCF_001037575.1	No	A6J81_RS17145
Citrobacter sp. BIDMC107	BIDMC107	SK39_RS17430	GCF_001037575.1	No	SK39_RS17430
Citrobacter sp. BIDMC107	BIDMC107	SK39_RS10155	GCF_001037575.1	No	WG82_RS08025
Citrobacter sp. BIDMC107	BIDMC107	SK39_RS10390	GCF_001037575.1	No	WG82_RS08025
Citrobacter sp. BIDMC108	BIDMC108	SK40_RS23635	GCF_001037585.1	No	SK40_RS23635
Citrobacter sp. BIDMC108	BIDMC108	SK40_RS23650	GCF_001037585.1	No	WG82_RS08025
Citrobacter sp. BIDMC108	BIDMC108	SK40_RS27155	GCF_001037585.1	No	WG82_RS08025
Citrobacter sp. CFNIH10	CFNIH10	C2U53_RS03870	GCF_002934585.1	No	AL012_RS23095
Citrobacter sp. CFNIH10	CFNIH10	C2U53_RS07110	GCF_002934585.1	No	AL012_RS23095
Citrobacter sp. CFNIH10	CFNIH10	C2U53_RS09955	GCF_002934585.1	No	AL012_RS23095
Citrobacter sp. CFNIH10	CFNIH10	C2U53_RS10440	GCF_002934585.1	No	AL012_RS23095
Citrobacter sp. CFNIH10	CFNIH10	C2U53_RS11410	GCF_002934585.1	No	AL012_RS23095
Citrobacter sp. CFNIH10	CFNIH10	C2U53_RS29310	GCF_002934585.1	No	AL012_RS23095
Citrobacter sp. CFNIH10	CFNIH10	C2U53_RS11190	GCF_002934585.1	No	AL525_RS07310
Citrobacter sp. CFSAN044567	CFSAN044567	BAY56_RS26925	GCF_001721255.1	No	CFNIH1_RS04010
Citrobacter sp. CRE-46	AR_0157	AN232_RS02205	GCF_003204265.1	No	A6J81_RS12420
Citrobacter sp. CRE-46	AR_0157	AN232_RS04225	GCF_003204265.1	No	A6J81_RS12420
Citrobacter sp. CRE-46	AR_0157	AN232_RS06830	GCF_003204265.1	No	A6J81_RS12420
Citrobacter sp. CRE-46	AR_0157	AN232_RS10605	GCF_003204265.1	No	A6J81_RS12420
Citrobacter sp. CRE-46	AR_0157	AN232_RS25460	GCF_003204265.1	No	A6J81_RS12420
Citrobacter sp. CRE-46	AR_0157	AN232_RS02890	GCF_003204265.1	No	AN232_RS02890
Citrobacter sp. CRE-46	AR_0157	AN232_RS03110	GCF_003204265.1	No	CFNIH1_RS04010
Citrobacter sp. CRE-46	AR_0157	AN232_RS03775	GCF_003204265.1	No	CFNIH1_RS04010
Citrobacter sp. CtB7.12	CtB7.12	AOY24_RS15250	GCF_001297795.1	No	AL012_RS23095
Citrobacter sp. CtB7.12	CtB7.12	AOY24_RS16360	GCF_001297795.1	No	AL012_RS23095
Citrobacter sp. CtB7.12	CtB7.12	AOY24_RS18595	GCF_001297795.1	No	AL012_RS23095
Citrobacter sp. CtB7.12	CtB7.12	AOY24_RS19400	GCF_001297795.1	No	AL012_RS23095
Citrobacter sp. CtB7.12	CtB7.12	AOY24_RS21980	GCF_001297795.1	No	AL012_RS23095
Citrobacter sp. CtB7.12	CtB7.12	AOY24_RS22765	GCF_001297795.1	No	AL012_RS23095
Citrobacter sp. CtB7.12	CtB7.12	AOY24_RS23170	GCF_001297795.1	No	AL012_RS23095
Citrobacter sp. CtB7.12	CtB7.12	AOY24_RS23200	GCF_001297795.1	No	AL012_RS23095
Citrobacter sp. FDAARGOS_156	FDAARGOS_155	AL515_RS02580	GCF_001559235.2	No	A6J81_RS12420
Citrobacter sp. FDAARGOS_156	FDAARGOS_155	AL515_RS03550	GCF_001559235.2	No	A6J81_RS12420
Citrobacter sp. FDAARGOS_156	FDAARGOS_155	AL515_RS01565	GCF_001559235.2	No	A6J81_RS17145
Citrobacter sp. FDAARGOS_156	FDAARGOS_155	AL515_RS02000	GCF_001559235.2	No	A6J81_RS17145
Citrobacter sp. FDAARGOS_156	FDAARGOS_155	AL515_RS02805	GCF_001559235.2	No	A6J81_RS17145
Citrobacter sp. FDAARGOS_156	FDAARGOS_155	AL515_RS22345	GCF_001559235.2	No	A6J81_RS17145
Citrobacter sp. FDAARGOS_156	FDAARGOS_155	AL515_RS18325	GCF_001559235.2	No	AL515_RS18325
Citrobacter sp. FDAARGOS_156	FDAARGOS_155	AL515_RS06050	GCF_001559235.2	No	BFQ28_RS00060
Citrobacter sp. JT3	JT3	AH63_RS17375	GCF_000809165.1	No	AL525_RS07310
Citrobacter sp. KTE151	KTE151	WC7_RS01645	GCF_000398845.1	No	BZK42_RS27765
Citrobacter sp. KTE151	KTE151	WC7_RS00030	GCF_000398845.1	No	WC7_RS00030
Citrobacter sp. KTE151	KTE151	WC7_RS00625	GCF_000398845.1	No	WC7_RS00625
Citrobacter sp. KTE151	KTE151	WC7_RS04380	GCF_000398845.1	No	WC7_RS04380
Citrobacter sp. KTE151	KTE151	WC7_RS21205	GCF_000398845.1	No	WC7_RS21205
Citrobacter sp. KTE151	KTE151	WC7_RS00835	GCF_000398845.1	No	WG82_RS08025
Citrobacter sp. KTE30	KTE30	WC1_RS01215	GCF_000398825.1	No	A6J81_RS12420
Citrobacter sp. KTE30	KTE30	WC1_RS19670	GCF_000398825.1	No	A6J81_RS12420
Citrobacter sp. KTE30	KTE30	WC1_RS00205	GCF_000398825.1	No	C2U41_RS01385
Citrobacter sp. KTE30	KTE30	WC1_RS00210	GCF_000398825.1	No	P834_RS01620
Citrobacter sp. KTE30	KTE30	WC1_RS00795	GCF_000398825.1	No	WC1_RS00795
Citrobacter sp. KTE30	KTE30	WC1_RS03440	GCF_000398825.1	No	WC1_RS03440
Citrobacter sp. KTE32	KTE32	WEU_RS03645	GCF_000398865.1	No	BZK42_RS27765
Citrobacter sp. KTE32	KTE32	WEU_RS00310	GCF_000398865.1	No	CEP69_RS07400
Citrobacter sp. KTE32	KTE32	WEU_RS01385	GCF_000398865.1	No	WC7_RS04380
Citrobacter sp. KTE32	KTE32	WEU_RS23260	GCF_000398865.1	No	WG82_RS08025
Citrobacter sp. L17	L17	B397_RS00170	GCF_000313895.1	No	C2U41_RS01385
Citrobacter sp. L55	L55	B9P82_RS19270	GCF_002850715.1	No	WG82_RS08025
Citrobacter sp. MGH 55	MGH 55	AF41_RS06250	GCF_000692135.1	No	AF41_RS06250
Citrobacter sp. MGH 55	MGH 55	AF41_RS06710	GCF_000692135.1	No	AF41_RS06250
Citrobacter sp. MGH 55	MGH 55	AF41_RS07695	GCF_000692135.1	No	AF41_RS06250
Citrobacter sp. MGH 55	MGH 55	AF41_RS03665	GCF_000692135.1	No	AL012_RS23095
Citrobacter sp. MGH 55	MGH 55	AF41_RS07485	GCF_000692135.1	No	AL525_RS07310
Citrobacter sp. MGH 55	MGH 55	AF41_RS12150	GCF_000692135.1	No	CITRO86_RS04860
Citrobacter sp. MGH100	MGH100	SK32_RS13975	GCF_001034465.1	No	A6J81_RS12420
Citrobacter sp. MGH100	MGH100	SK32_RS24860	GCF_001034465.1	No	A6J81_RS12420
Citrobacter sp. MGH100	MGH100	SK32_RS13970	GCF_001034465.1	No	SK32_RS13970
Citrobacter sp. MGH103	MGH103	SK33_RS18920	GCF_001034475.1	No	A6J81_RS12420
Citrobacter sp. MGH103	MGH103	SK33_RS21250	GCF_001034475.1	No	SK33_RS21250
Citrobacter sp. MGH104	MGH104	SK34_RS05685	GCF_001034485.1	No	A6J81_RS12420
Citrobacter sp. MGH104	MGH104	SK34_RS21820	GCF_001034485.1	No	A6J81_RS12420
Citrobacter sp. MGH104	MGH104	SK34_RS22665	GCF_001034485.1	No	A6J81_RS12420
Citrobacter sp. MGH104	MGH104	SK34_RS09385	GCF_001034485.1	No	P834_RS01620
Citrobacter sp. MGH104	MGH104	SK34_RS11740	GCF_001034485.1	No	P834_RS01620
Citrobacter sp. MGH104	MGH104	SK34_RS21085	GCF_001034485.1	No	P834_RS01620
Citrobacter sp. MGH104	MGH104	SK34_RS22035	GCF_001034485.1	No	P834_RS01620
Citrobacter sp. MGH105	MGH105	SK35_RS26645	GCF_001037485.1	No	A6J81_RS17145
Citrobacter sp. MGH105	MGH105	SK35_RS27050	GCF_001037485.1	No	WG82_RS08025
Citrobacter sp. MGH106	MGH106	SK36_RS03675	GCF_001037495.1	No	A6J81_RS12420
Citrobacter sp. MGH106	MGH106	SK36_RS23060	GCF_001037495.1	No	A6J81_RS12420
Citrobacter sp. MGH106	MGH106	SK36_RS16670	GCF_001037495.1	No	P834_RS01820
Citrobacter sp. MGH106	MGH106	SK36_RS18880	GCF_001037495.1	No	P834_RS01820
Citrobacter sp. MGH106	MGH106	SK36_RS21805	GCF_001037495.1	No	P834_RS01820
Citrobacter sp. MGH106	MGH106	SK36_RS22230	GCF_001037495.1	No	P834_RS01820
Citrobacter sp. MGH106	MGH106	SK36_RS22865	GCF_001037495.1	No	P834_RS01820
Citrobacter sp. MGH106	MGH106	SK36_RS19555	GCF_001037495.1	No	SK36_RS19555
Citrobacter sp. MGH106	MGH106	SK36_RS19580	GCF_001037495.1	No	SK36_RS19580
Citrobacter sp. MGH109	MGH109	SK37_RS18305	GCF_001037505.1	No	P834_RS01820
Citrobacter sp. MGH109	MGH109	SK37_RS21880	GCF_001037505.1	No	P834_RS01820
Citrobacter sp. MGH110	MGH110	SK38_RS16215	GCF_001037515.1	No	CEP69_RS07400
Citrobacter sp. MGH110	MGH110	SK38_RS19935	GCF_001037515.1	No	CEP69_RS14715
Citrobacter sp. MGH110	MGH110	SK38_RS22085	GCF_001037515.1	No	CEP69_RS14715
Citrobacter sp. MGH110	MGH110	SK38_RS13115	GCF_001037515.1	No	WG82_RS08025
Citrobacter sp. MGH110	MGH110	SK38_RS22090	GCF_001037515.1	No	WG82_RS08025
Citrobacter sp. MGH110	MGH110	SK38_RS23115	GCF_001037515.1	No	WG82_RS08025
Citrobacter sp. MGH99	MGH99	SK31_RS18240	GCF_001034445.1	No	SK31_RS18240
Citrobacter sp. S-77	S-77	CIT_RS00010	GCF_000739675.1	No	P834_RS01820
Citrobacter sp. TSA-1	TSA-1	CIK43_RS14215	GCF_002289385.1	No	BZK42_RS27765
Citrobacter sp. YR018	YR018	C7545_RS21540	GCF_003208195.1	No	C7545_RS21540
Citrobacter werkmanii	UMH18	CUC50_RS20910	GCF_003665555.1	No	A6J81_RS12420
Citrobacter werkmanii	UMH18	CUC50_RS22945	GCF_003665555.1	No	A6J81_RS12420
Citrobacter werkmanii	BF-6	B2G73_RS16885	GCF_002025225.1	No	A6J81_RS17145
Citrobacter werkmanii	UMH18	CUC50_RS14445	GCF_003665555.1	No	A6J81_RS17145
Citrobacter werkmanii	BF-6	B2G73_RS00380	GCF_002025225.1	No	CEP69_RS07400
Citrobacter werkmanii	BF-6	B2G73_RS13760	GCF_002025225.1	No	CEP69_RS07400
Citrobacter werkmanii	BF-6	B2G73_RS16200	GCF_002025225.1	No	CEP69_RS07400
Citrobacter werkmanii	BF-6	B2G73_RS17110	GCF_002025225.1	No	CEP69_RS07400
Citrobacter werkmanii	BF-6	B2G73_RS17720	GCF_002025225.1	No	CEP69_RS07400
Citrobacter werkmanii	BF-6	B2G73_RS18190	GCF_002025225.1	No	CEP69_RS07400
Citrobacter werkmanii	BF-6	B2G73_RS20665	GCF_002025225.1	No	CEP69_RS07400
Citrobacter werkmanii	AK8	BO998_RS25390	GCF_002099305.1	No	CFNIH1_RS04010
Citrobacter werkmanii	AK-8	B6S66_RS25575	GCF_002114305.1	No	CFNIH1_RS04010
Citrobacter werkmanii	CRK0001	B9081_RS14190	GCF_002185305.2	No	CFNIH1_RS04010
Citrobacter werkmanii	UMH18	CUC50_RS00995	GCF_003665555.1	No	CFNIH1_RS04010
Citrobacter werkmanii	UMH18	CUC50_RS18200	GCF_003665555.1	No	CFNIH1_RS04010
Citrobacter werkmanii	UMH18	CUC50_RS21370	GCF_003665555.1	No	CFNIH1_RS04010
Citrobacter werkmanii	UMH18	CUC50_RS22010	GCF_003665555.1	No	CFNIH1_RS04010
Citrobacter werkmanii	UMH18	CUC50_RS22235	GCF_003665555.1	No	CFNIH1_RS04010
Citrobacter werkmanii	FDAARGOS_364	CO701_RS21945	GCF_002386385.1	No	CO701_RS21945
Citrobacter werkmanii	FDAARGOS_364	CO701_RS00100	GCF_002386385.1	No	DZA29_RS25540
Citrobacter werkmanii	FDAARGOS_364	CO701_RS04885	GCF_002386385.1	No	DZA29_RS25540
Citrobacter werkmanii	FDAARGOS_364	CO701_RS17425	GCF_002386385.1	No	DZA29_RS25540
Citrobacter werkmanii	FDAARGOS_364	CO701_RS19935	GCF_002386385.1	No	DZA29_RS25540
Citrobacter werkmanii	FDAARGOS_364	CO701_RS20650	GCF_002386385.1	No	DZA29_RS25540
Citrobacter werkmanii	FDAARGOS_364	CO701_RS20855	GCF_002386385.1	No	DZA29_RS25540
Citrobacter werkmanii	FDAARGOS_364	CO701_RS21515	GCF_002386385.1	No	DZA29_RS25540
Citrobacter werkmanii NBRC 105721	NBRC 105721	CIWKM_RS23315	GCF_000759755.1	No	CEP69_RS07400
Citrobacter youngae	L6	CD187_RS22675	GCF_003255895.1	No	A6J81_RS17145
Citrobacter youngae	L6	CD187_RS23540	GCF_003255895.1	No	A6J81_RS17145
Citrobacter youngae	L6	CD187_RS24005	GCF_003255895.1	No	A6J81_RS17145
Citrobacter youngae	NCTC13708	DY191_RS20135	GCF_900446905.1	No	A6J81_RS17145
Citrobacter youngae	L6	CD187_RS02140	GCF_003255895.1	No	CD187_RS02140
Citrobacter youngae	NCTC13708	DY191_RS23640	GCF_900446905.1	No	DY191_RS23640
Citrobacter youngae	NCTC13708	DY191_RS24470	GCF_900446905.1	No	DY191_RS24470
Citrobacter youngae	NCTC13708	DY191_RS24905	GCF_900446905.1	No	DY191_RS24905
Citrobacter youngae	NCTC13708	DY191_RS02805	GCF_900446905.1	No	DZA29_RS25540
Citrobacter youngae	NCTC13708	DY191_RS06765	GCF_900446905.1	No	DZA29_RS25540
Citrobacter youngae	NCTC13708	DY191_RS22865	GCF_900446905.1	No	DZA29_RS25540
Citrobacter youngae	NCTC13708	DY191_RS23865	GCF_900446905.1	No	DZA29_RS25540
Citrobacter youngae	CCUG 30791	EHN13_RS23640	GCF_003818115.1	No	P834_RS01820
Citrobacter youngae	L6	CD187_RS06365	GCF_003255895.1	No	WG82_RS08025
Citrobacter youngae	L6	CD187_RS19510	GCF_003255895.1	No	WG82_RS08025
Citrobacter youngae	L6	CD187_RS21930	GCF_003255895.1	No	WG82_RS08025
Citrobacter youngae	L6	CD187_RS22900	GCF_003255895.1	No	WG82_RS08025
Citrobacter youngae ATCC 29220	ATCC 29220	CIT292_RS24800	GCF_000155975.1	No	CIT292_RS24800
Desulfosporosinus acididurans	M1	DEAC_RS15265	GCF_001029285.1	No	DEAC_RS15265
Desulfosporosinus acidiphilus SJ4	SJ4	DESACI_RS00445	GCF_000255115.2	No	DESACI_RS00445
Desulfosporosinus acidiphilus SJ4	SJ4	DESACI_RS00795	GCF_000255115.2	No	DESACI_RS00445
Desulfosporosinus acidiphilus SJ4	SJ4	DESACI_RS00575	GCF_000255115.2	No	DESACI_RS00575
Desulfosporosinus acidiphilus SJ4	SJ4	DESACI_RS03915	GCF_000255115.2	No	DESACI_RS00575
Desulfosporosinus acidiphilus SJ4	SJ4	DESACI_RS10745	GCF_000255115.2	No	DESACI_RS00575
Desulfosporosinus acidiphilus SJ4	SJ4	DESACI_RS13450	GCF_000255115.2	No	DESACI_RS00575
Desulfosporosinus acidiphilus SJ4	SJ4	DESACI_RS15420	GCF_000255115.2	No	DESACI_RS00575
Desulfosporosinus acidiphilus SJ4	SJ4	DESACI_RS16795	GCF_000255115.2	No	DESACI_RS00575
Desulfosporosinus acidiphilus SJ4	SJ4	DESACI_RS16735	GCF_000255115.2	No	DESACI_RS16735
Desulfosporosinus hippei DSM 8344	DSM 8344	BLS16_RS23020	GCF_900100785.1	No	BLS16_RS23020
Desulfosporosinus meridiei DSM 13257	DSM 13257	DESMER_RS00445	GCF_000231385.2	No	DESMER_RS00445
Desulfosporosinus meridiei DSM 13257	DSM 13257	DESMER_RS07515	GCF_000231385.2	No	DESMER_RS00445
Desulfosporosinus meridiei DSM 13257	DSM 13257	DESMER_RS08410	GCF_000231385.2	No	DESMER_RS00445
Desulfosporosinus meridiei DSM 13257	DSM 13257	DESMER_RS00575	GCF_000231385.2	No	DESMER_RS00575
Desulfosporosinus meridiei DSM 13257	DSM 13257	DESMER_RS00730	GCF_000231385.2	No	DESMER_RS00730
Desulfosporosinus meridiei DSM 13257	DSM 13257	DESMER_RS01930	GCF_000231385.2	No	DESMER_RS01930
Desulfosporosinus meridiei DSM 13257	DSM 13257	DESMER_RS04345	GCF_000231385.2	No	DESMER_RS04345
Desulfosporosinus meridiei DSM 13257	DSM 13257	DESMER_RS05495	GCF_000231385.2	No	DESMER_RS05495
Desulfosporosinus meridiei DSM 13257	DSM 13257	DESMER_RS13325	GCF_000231385.2	No	DESMER_RS13325
Desulfosporosinus meridiei DSM 13257	DSM 13257	DESMER_RS13990	GCF_000231385.2	No	DESMER_RS13990
Desulfosporosinus meridiei DSM 13257	DSM 13257	DESMER_RS16975	GCF_000231385.2	No	DESMER_RS16975
Desulfosporosinus orientis DSM 765	DSM 765	DESOR_RS00465	GCF_000235605.1	No	DESOR_RS00465
Desulfosporosinus orientis DSM 765	DSM 765	DESOR_RS00600	GCF_000235605.1	No	DESOR_RS00465
Desulfosporosinus orientis DSM 765	DSM 765	DESOR_RS00795	GCF_000235605.1	No	DESOR_RS00465
Desulfosporosinus orientis DSM 765	DSM 765	DESOR_RS02960	GCF_000235605.1	No	DESOR_RS00465
Desulfosporosinus orientis DSM 765	DSM 765	DESOR_RS07425	GCF_000235605.1	No	DESOR_RS00465
Desulfosporosinus orientis DSM 765	DSM 765	DESOR_RS09255	GCF_000235605.1	No	DESOR_RS00465
Desulfosporosinus orientis DSM 765	DSM 765	DESOR_RS16970	GCF_000235605.1	No	DESOR_RS00465
Desulfosporosinus orientis DSM 765	DSM 765	DESOR_RS04410	GCF_000235605.1	No	DESOR_RS04410
Desulfosporosinus sp. BG	BG	DSBG_RS21480	GCF_001707885.1	No	DSBG_RS21480
Desulfosporosinus sp. FKA	FKA	B5771_RS08820	GCF_002196785.1	No	DEAC_RS15265
Desulfosporosinus sp. FKB	FKB	B5Y67_RS05355	GCF_002196705.1	No	B5Y67_RS05355
Desulfosporosinus sp. HMP52	HMP52	DP73_RS11795	GCF_000765145.1	No	DP73_RS11795
Desulfosporosinus sp. I2	I2	UF75_RS25610	GCF_000960765.1	No	UF75_RS25610
Desulfosporosinus sp. OL		DSOL_RS26105	GCF_001936615.1	Yes	DSOL_RS26105
Desulfosporosinus sp. OT	OT	DOT_RS02815	GCF_000224515.1	No	DOT_RS02815
Desulfosporosinus sp. SbF1	Peat soil MAG SbF1	C9997_RS04400	GCF_900290375.1	No	C9997_RS04400
Desulfosporosinus youngiae DSM 17734	DSM 17734	DESYODRAFT_RS00535	GCF_000244895.1	No	DESYODRAFT_RS00535
Desulfosporosinus youngiae DSM 17734	DSM 17734	DESYODRAFT_RS18910	GCF_000244895.1	No	DESYODRAFT_RS00535
Desulfosporosinus youngiae DSM 17734	DSM 17734	DESYODRAFT_RS00685	GCF_000244895.1	No	DESYODRAFT_RS00685
Desulfosporosinus youngiae DSM 17734	DSM 17734	DESYODRAFT_RS00845	GCF_000244895.1	No	DESYODRAFT_RS00845
Desulfosporosinus youngiae DSM 17734	DSM 17734	DESYODRAFT_RS02625	GCF_000244895.1	No	DESYODRAFT_RS00845
Desulfosporosinus youngiae DSM 17734	DSM 17734	DESYODRAFT_RS02590	GCF_000244895.1	No	DESYODRAFT_RS02590
Desulfosporosinus youngiae DSM 17734	DSM 17734	DESYODRAFT_RS03945	GCF_000244895.1	No	DESYODRAFT_RS03945
Desulfosporosinus youngiae DSM 17734	DSM 17734	DESYODRAFT_RS10190	GCF_000244895.1	No	DESYODRAFT_RS03945
Desulfosporosinus youngiae DSM 17734	DSM 17734	DESYODRAFT_RS07780	GCF_000244895.1	No	DESYODRAFT_RS07780
Desulfotomaculum aeronauticum DSM 10349	DSM 10349	BUA78_RS00015	GCF_900142375.1	No	BUA78_RS00015
Desulfotomaculum copahuensis	LMa1	A6M21_RS16580	GCF_001655685.1	No	A6M21_RS16580
Desulfotomaculum ferrireducens	GSS09	B0537_RS00475	GCF_002005145.1	No	B0537_RS00475
Desulfotomaculum ferrireducens	GSS09	B0537_RS00695	GCF_002005145.1	No	B0537_RS00695
Desulfotomaculum ferrireducens	GSS09	B0537_RS01685	GCF_002005145.1	No	B0537_RS00695
Desulfotomaculum ferrireducens	GSS09	B0537_RS10010	GCF_002005145.1	No	B0537_RS00695
Desulfotomaculum ferrireducens	GSS09	B0537_RS10035	GCF_002005145.1	No	B0537_RS00695
Desulfotomaculum ferrireducens	GSS09	B0537_RS05960	GCF_002005145.1	No	B0537_RS05960
Desulfotomaculum ferrireducens	GSS09	B0537_RS07745	GCF_002005145.1	No	B0537_RS05960
Desulfotomaculum ferrireducens	GSS09	B0537_RS13140	GCF_002005145.1	No	B0537_RS05960
Desulfotomaculum ferrireducens	GSS09	B0537_RS14695	GCF_002005145.1	No	B0537_RS05960
Desulfotomaculum hydrothermale Lam5 = DSM 18033	Lam5	DESHY_RS03400	GCF_000315365.1	No	DESHY_RS03400
Desulfotomaculum hydrothermale Lam5 = DSM 18033	Lam5	DESHY_RS09360	GCF_000315365.1	No	DESHY_RS03400
Desulfotomaculum hydrothermale Lam5 = DSM 18033	Lam5	DESHY_RS13515	GCF_000315365.1	No	DESHY_RS03400
Desulfotomaculum nigrificans CO-1-SRB		DESCA_RS00045	GCF_000214435.1	Yes	DESCA_RS00045
Desulfotomaculum nigrificans CO-1-SRB		DESCA_RS00930	GCF_000214435.1	Yes	DESCA_RS00045
Desulfotomaculum nigrificans CO-1-SRB		DESCA_RS02220	GCF_000214435.1	Yes	DESCA_RS02220
Desulfotomaculum nigrificans CO-1-SRB		DESCA_RS02735	GCF_000214435.1	Yes	DESCA_RS02735
Desulfotomaculum nigrificans CO-1-SRB		DESCA_RS04025	GCF_000214435.1	Yes	DESCA_RS02735
Desulfotomaculum nigrificans CO-1-SRB		DESCA_RS05110	GCF_000214435.1	Yes	DESCA_RS02735
Desulfotomaculum nigrificans CO-1-SRB		DESCA_RS10030	GCF_000214435.1	Yes	DESCA_RS02735
Desulfotomaculum nigrificans CO-1-SRB		DESCA_RS10065	GCF_000214435.1	Yes	DESCA_RS02735
Desulfotomaculum nigrificans DSM 574	DSM 574	DESNIDRAFT_RS0200110	GCF_000189755.2	No	DESCA_RS02735
Desulfotomaculum nigrificans DSM 574	DSM 574	DESNIDRAFT_RS0206445	GCF_000189755.2	No	DESCA_RS02735
Desulfotomaculum nigrificans DSM 574	DSM 574	DESNIDRAFT_RS0212165	GCF_000189755.2	No	DESCA_RS02735
Desulfotomaculum nigrificans DSM 574	DSM 574	DESNIDRAFT_RS0213060	GCF_000189755.2	No	DESCA_RS02735
Desulfotomaculum nigrificans DSM 574	DSM 574	DESNIDRAFT_RS0214870	GCF_000189755.2	No	DESCA_RS02735
Desulfotomaculum nigrificans DSM 574	DSM 574	DESNIDRAFT_RS0214310	GCF_000189755.2	No	DESNIDRAFT_RS0214310
Desulfotomaculum profundi	Bs107	P378_RS10355	GCF_002607855.1	No	P378_RS10355
Desulfotomaculum reducens MI-1	MI-1	DRED_RS00040	GCF_000016165.1	No	DRED_RS00040
Desulfotomaculum reducens MI-1	MI-1	DRED_RS00925	GCF_000016165.1	No	DRED_RS00040
Desulfotomaculum reducens MI-1	MI-1	DRED_RS02165	GCF_000016165.1	No	DRED_RS00040
Desulfotomaculum reducens MI-1	MI-1	DRED_RS06820	GCF_000016165.1	No	DRED_RS00040
Desulfotomaculum reducens MI-1	MI-1	DRED_RS10780	GCF_000016165.1	No	DRED_RS00040
Desulfotomaculum reducens MI-1	MI-1	DRED_RS13455	GCF_000016165.1	No	DRED_RS00040
Desulfotomaculum reducens MI-1	MI-1	DRED_RS15705	GCF_000016165.1	No	DRED_RS00040
Desulfotomaculum reducens MI-1	MI-1	DRED_RS06860	GCF_000016165.1	No	DRED_RS06860
Desulfotomaculum ruminis DSM 2154	DSM 2154	DESRU_RS00045	GCF_000215085.1	No	DESRU_RS00045
Desulfotomaculum ruminis DSM 2154	DSM 2154	DESRU_RS01305	GCF_000215085.1	No	DESRU_RS00045
Desulfotomaculum ruminis DSM 2154	DSM 2154	DESRU_RS03075	GCF_000215085.1	No	DESRU_RS00045
Desulfotomaculum ruminis DSM 2154	DSM 2154	DESRU_RS12275	GCF_000215085.1	No	DESRU_RS00045
Desulfotomaculum ruminis DSM 2154	DSM 2154	DESRU_RS14300	GCF_000215085.1	No	DESRU_RS00045
Desulfovibrio africanus PCS	PCS	PCS_RS12340	GCF_000344315.1	No	PCS_RS12340
Desulfovibrio africanus str. Walvis Bay	Walvis Bay	DESAF_RS08520	GCF_000212675.2	No	PCS_RS12340
Desulfovibrio africanus str. Walvis Bay	Walvis Bay	DESAF_RS09945	GCF_000212675.2	No	PCS_RS12340
Desulfovibrio africanus str. Walvis Bay	Walvis Bay	DESAF_RS13940	GCF_000212675.2	No	PCS_RS12340
Desulfovibrio alaskensis DSM 16109	DSM 16109	H586_RS19130	GCF_000482745.1	No	H586_RS19130
Desulfovibrio alaskensis G20	G20	DDE_RS11935	GCF_000012665.1	No	DDE_RS11935
Desulfovibrio alaskensis G20	G20	DDE_RS00305	GCF_000012665.1	No	H586_RS19130
Desulfovibrio alaskensis G20	G20	DDE_RS05790	GCF_000012665.1	No	H586_RS19130
Desulfovibrio alaskensis G20	G20	DDE_RS16410	GCF_000012665.1	No	H586_RS19130
Desulfovibrio alcoholivorans DSM 5433	DSM 5433	Q368_RS0112145	GCF_000702665.1	No	Q368_RS0112145
Desulfovibrio alkalitolerans DSM 16529	DSM 16529	DSAT_RS06980	GCF_000422245.1	No	DSAT_RS06980
Desulfovibrio aminophilus DSM 12254	DSM 12254	H587_RS0112545	GCF_000422565.1	No	H587_RS0112545
Desulfovibrio bastinii DSM 16055	DSM 16055	G496_RS0114440	GCF_000429985.1	No	G496_RS0114440
Desulfovibrio bizertensis DSM 18034		B5D23_RS14840	GCF_900167065.1	Yes	B5D23_RS14845
Desulfovibrio bizertensis DSM 18034		B5D23_RS14845	GCF_900167065.1	Yes	B5D23_RS14845
Desulfovibrio brasiliensis JCM 12178	JCM 12178	JCM12178_RS16915	GCF_001311825.1	No	JCM12178_RS16915
Desulfovibrio cf. magneticus IFRC170	IFRC170	K366_RS0104005	GCF_000526455.1	No	K366_RS0104005
Desulfovibrio cf. magneticus IFRC170	IFRC170	K366_RS0110300	GCF_000526455.1	No	K366_RS0104005
Desulfovibrio cf. magneticus IFRC170	IFRC170	K366_RS0115360	GCF_000526455.1	No	K366_RS0104005
Desulfovibrio desulfuricans	DSM 7057	BT111_RS00005	GCF_900119095.1	No	BT111_RS00005
Desulfovibrio desulfuricans	DSM 17919	BUB15_RS00005	GCF_900142115.1	No	BUB15_RS00005
Desulfovibrio desulfuricans ATCC 27774	ATCC 27774	DDES_RS01980	GCF_000022125.1	No	DDES_RS01980
Desulfovibrio desulfuricans ATCC 27774	ATCC 27774	DDES_RS06650	GCF_000022125.1	No	DDES_RS01980
Desulfovibrio desulfuricans ATCC 27774	ATCC 27774	DDES_RS08900	GCF_000022125.1	No	DDES_RS01980
Desulfovibrio desulfuricans DSM 642	DSM 642	G449_RS0101520	GCF_000420465.1	No	G449_RS0101520
Desulfovibrio desulfuricans ND132	ND132	DND132_RS01210	GCF_000189295.2	No	DND132_RS01210
Desulfovibrio desulfuricans ND132	ND132	DND132_RS13930	GCF_000189295.2	No	DND132_RS01210
Desulfovibrio fairfieldensis	CCUG 45958	AXF13_RS00675	GCF_001553605.1	No	AXF13_RS00675
Desulfovibrio fairfieldensis	CCUG 45958	AXF13_RS02425	GCF_001553605.1	No	AXF13_RS02425
Desulfovibrio fairfieldensis	CCUG 45958	AXF13_RS03345	GCF_001553605.1	No	AXF13_RS02425
Desulfovibrio ferrireducens	DSM 16995	BLT41_RS17280	GCF_900101105.1	No	BLT41_RS17280
Desulfovibrio frigidus DSM 17176	DSM 17176	BR06_RS0119040	GCF_000711735.1	No	BR06_RS0119040
Desulfovibrio fructosivorans JJ	JJ	DESFRDRAFT_RS20435	GCF_000179555.1	No	DESFRDRAFT_RS20435
Desulfovibrio gigas DSM 1382 = ATCC 19364	DSM 1382	G450_RS0110315	GCF_000429285.1	No	DGI_RS05595
Desulfovibrio gigas DSM 1382 = ATCC 19364	DSM 1382	G450_RS0110665	GCF_000429285.1	No	DGI_RS05595
Desulfovibrio gigas DSM 1382 = ATCC 19364	DSM 1382	G450_RS0114830	GCF_000429285.1	No	DGI_RS05595
Desulfovibrio gigas DSM 1382 = ATCC 19364	ATCC 19364	DGI_RS05595	GCF_000468495.1	No	DGI_RS05595
Desulfovibrio gigas DSM 1382 = ATCC 19364	DSM 1382	G450_RS0115345	GCF_000429285.1	No	G450_RS0115345
Desulfovibrio gracilis DSM 16080	DSM 16080	B5D49_RS14475	GCF_900167125.1	No	B5D49_RS14475
Desulfovibrio hydrothermalis AM13 = DSM 14728	AM13	DESAM_RS02940	GCF_000331025.1	No	DESAM_RS02940
Desulfovibrio hydrothermalis AM13 = DSM 14728	AM13	DESAM_RS05960	GCF_000331025.1	No	DESAM_RS02940
Desulfovibrio hydrothermalis AM13 = DSM 14728	AM13	DESAM_RS07275	GCF_000331025.1	No	DESAM_RS02940
Desulfovibrio hydrothermalis AM13 = DSM 14728	AM13	DESAM_RS09745	GCF_000331025.1	No	DESAM_RS02940
Desulfovibrio hydrothermalis AM13 = DSM 14728	AM13	DESAM_RS10540	GCF_000331025.1	No	DESAM_RS10540
Desulfovibrio hydrothermalis AM13 = DSM 14728	DSM 14728	H588_RS0116045	GCF_000425245.1	No	H588_RS0116045
Desulfovibrio inopinatus DSM 10711	DSM 10711	G451_RS30760	GCF_000429305.1	No	G451_RS30760
Desulfovibrio legallii	KHC7	BLS55_RS11715	GCF_900102485.1	No	BLS55_RS11715
Desulfovibrio litoralis DSM 11393	DSM 11393	BT999_RS12230	GCF_900143255.1	No	BT999_RS12230
Desulfovibrio longus DSM 6739	DSM 6739	G452_RS0112775	GCF_000420485.1	No	G452_RS0112775
Desulfovibrio magneticus RS-1	RS-1	DMR_RS01510	GCF_000010665.1	No	DMR_RS01510
Desulfovibrio magneticus RS-1	RS-1	DMR_RS07670	GCF_000010665.1	No	DMR_RS01510
Desulfovibrio magneticus RS-1	RS-1	DMR_RS17550	GCF_000010665.1	No	DMR_RS01510
Desulfovibrio mexicanus	DSM 13116	CHB73_RS06680	GCF_900188225.1	No	CHB73_RS06680
Desulfovibrio mexicanus	DSM 13116	CHB73_RS14210	GCF_900188225.1	No	CHB73_RS06680
Desulfovibrio piger	FI11049	DESPIGER_RS01130	GCF_900116045.1	No	DESPIGER_RS01130
Desulfovibrio piger	FI11049	DESPIGER_RS03470	GCF_900116045.1	No	DESPIGER_RS01130
Desulfovibrio piger	FI11049	DESPIGER_RS07355	GCF_900116045.1	No	DESPIGER_RS01130
Desulfovibrio piger	FI11049	DESPIGER_RS08315	GCF_900116045.1	No	DESPIGER_RS01130
Desulfovibrio piger	FI11049	DESPIGER_RS12405	GCF_900116045.1	No	DESPIGER_RS01130
Desulfovibrio piger	FI11049	DESPIGER_RS04465	GCF_900116045.1	No	DESPIGER_RS04465
Desulfovibrio piger	FI11049	DESPIGER_RS06590	GCF_900116045.1	No	DESPIGER_RS06590
Desulfovibrio putealis DSM 16056	DSM 16056	G453_RS0116710	GCF_000429325.1	No	G453_RS0116710
Desulfovibrio salexigens DSM 2638	DSM 2638	DESAL_RS00335	GCF_000023445.1	No	DESAL_RS00335
Desulfovibrio salexigens DSM 2638	DSM 2638	DESAL_RS11300	GCF_000023445.1	No	DESAL_RS00335
Desulfovibrio salexigens DSM 2638	DSM 2638	DESAL_RS13670	GCF_000023445.1	No	DESAL_RS00335
Desulfovibrio salexigens DSM 2638	DSM 2638	DESAL_RS15405	GCF_000023445.1	No	DESAL_RS00335
Desulfovibrio salexigens DSM 2638	DSM 2638	DESAL_RS17055	GCF_000023445.1	No	DESAL_RS00335
Desulfovibrio sp. 3_1_syn3	3_1_syn3	HMPREF0326_RS05760	GCF_000145315.2	No	AXF13_RS00675
Desulfovibrio sp. 3_1_syn3	3_1_syn3	HMPREF0326_RS14750	GCF_000145315.2	No	AXF13_RS00675
Desulfovibrio sp. 3_1_syn3	3_1_syn3	HMPREF0326_RS07570	GCF_000145315.2	No	HMPREF0326_RS07570
Desulfovibrio sp. 6_1_46AFAA	6_1_46AFAA	HMPREF1022_RS16315	GCF_000224635.1	No	AXF13_RS00675
Desulfovibrio sp. A2	A2	DA2_RS04550	GCF_000226255.1	No	DA2_RS04550
Desulfovibrio sp. AM18-2	AM18-2	DW219_RS09590	GCF_003470605.1	No	DW219_RS09590
Desulfovibrio sp. An276	An276	B5F76_RS14270	GCF_002159665.1	No	B5F76_RS14270
Desulfovibrio sp. DV	DV	DVDV_RS21230	GCF_001936595.1	No	DVDV_RS21230
Desulfovibrio sp. FW1012B	FW1012B	DFW101_RS08045	GCF_000177215.2	No	DFW101_RS08045
Desulfovibrio sp. FW1012B	FW1012B	DFW101_RS11060	GCF_000177215.2	No	DFW101_RS08045
Desulfovibrio sp. FW1012B	FW1012B	DFW101_RS17220	GCF_000177215.2	No	DFW101_RS08045
Desulfovibrio sp. G11	G11	CNY67_RS07395	GCF_002334685.1	No	BT111_RS00005
Desulfovibrio sp. G11	G11	CNY67_RS12805	GCF_002334685.1	No	CNY67_RS12805
Desulfovibrio sp. G11	G11	CNY67_RS04290	GCF_002334685.1	No	DDES_RS01980
Desulfovibrio sp. HK-II	HK-II	RVX_RS01680	GCF_003402415.1	No	RVX_RS01680
Desulfovibrio sp. HK-II	HK-II	RVX_RS02340	GCF_003402415.1	No	RVX_RS01680
Desulfovibrio sp. HK-II	HK-II	RVX_RS11010	GCF_003402415.1	No	RVX_RS01680
Desulfovibrio sp. HK-II	HK-II	RVX_RS11135	GCF_003402415.1	No	RVX_RS01680
Desulfovibrio sp. K3S	K3S	B9N78_RS17940	GCF_900177375.1	No	B9N78_RS17940
Desulfovibrio sp. L21-Syr-AB	L21-Syr-AB	N911_RS0100595	GCF_000711295.1	No	N911_RS0100595
Desulfovibrio sp. L21-Syr-AB	L21-Syr-AB	N911_RS0105935	GCF_000711295.1	No	N911_RS0105935
Desulfovibrio sp. Marseille-P6017	Marseille-P6017	EFA29_RS05125	GCF_900604495.1	No	EFA29_RS05125
Desulfovibrio sp. Marseille-P6017	Marseille-P6017	EFA29_RS15775	GCF_900604495.1	No	EFA29_RS05125
Desulfovibrio sp. Marseille-P6017	Marseille-P6017	EFA29_RS14690	GCF_900604495.1	No	EFA29_RS14690
Desulfovibrio sp. OH1186_COT-070	OH1186_COT-070	EII23_RS11325	GCF_003860215.1	No	EII23_RS11325
Desulfovibrio sp. OH1209_COT-279	OH1209_COT-279	EII24_RS11325	GCF_003859815.1	No	EII23_RS11325
Desulfovibrio sp. TomC	TomC	NY78_RS21420	GCF_000801335.2	No	NY78_RS21420
Desulfovibrio sp. U5L	U5L	DESU5LDRAFT_RS13160	GCF_000245055.1	No	DESU5LDRAFT_RS13160
Desulfovibrio sp. U5L	U5L	DESU5LDRAFT_RS16255	GCF_000245055.1	No	DESU5LDRAFT_RS16255
Desulfovibrio sp. X2	X2	DSX2_RS13075	GCF_000422205.1	No	DSX2_RS13075
Desulfovibrio termitidis HI1	HI1	DESTE_RS04900	GCF_000504305.1	No	DESTE_RS04900
Desulfovibrio termitidis HI1	HI1	DESTE_RS05595	GCF_000504305.1	No	DESTE_RS05595
Desulfovibrio termitidis HI1	HI1	DESTE_RS11705	GCF_000504305.1	No	DESTE_RS11705
Desulfovibrio termitidis HI1	HI1	DESTE_RS11855	GCF_000504305.1	No	DESTE_RS11705
Desulfovibrio vulgaris DP4	DP4	DVUL_RS01410	GCF_000015485.1	No	DVUL_RS01410
Desulfovibrio vulgaris DP4	DP4	DVUL_RS03450	GCF_000015485.1	No	DVUL_RS01410
Desulfovibrio vulgaris DP4	DP4	DVUL_RS04045	GCF_000015485.1	No	DVUL_RS01410
Desulfovibrio vulgaris DP4	DP4	DVUL_RS13870	GCF_000015485.1	No	DVUL_RS01410
Desulfovibrio vulgaris DP4	DP4	DVUL_RS14660	GCF_000015485.1	No	DVUL_RS01410
Desulfovibrio vulgaris RCH1	RCH1	DEVAL_RS00575	GCF_000166115.1	No	DEVAL_RS00575
Desulfovibrio vulgaris RCH1	RCH1	DEVAL_RS12000	GCF_000166115.1	No	DEVAL_RS12000
Desulfovibrio vulgaris RCH1	RCH1	DEVAL_RS01170	GCF_000166115.1	No	DVUL_RS01410
Desulfovibrio vulgaris RCH1	RCH1	DEVAL_RS11400	GCF_000166115.1	No	DVUL_RS01410
Desulfovibrio vulgaris RCH1	RCH1	DEVAL_RS14525	GCF_000166115.1	No	DVUL_RS01410
Desulfovibrio vulgaris str. Hildenborough	Hildenborough	Dv16SB	GCF_000195755.1	No	DEVAL_RS12000
Desulfovibrio vulgaris str. Hildenborough	Hildenborough	Dv16SA	GCF_000195755.1	No	DVUL_RS01410
Desulfovibrio vulgaris str. Hildenborough	Hildenborough	Dv16SC	GCF_000195755.1	No	DVUL_RS01410
Desulfovibrio vulgaris str. Hildenborough	Hildenborough	Dv16SD	GCF_000195755.1	No	DVUL_RS01410
Desulfovibrio vulgaris str. Hildenborough	Hildenborough	Dv16SE	GCF_000195755.1	No	DVUL_RS01410
Desulfovibrio vulgaris str. 'Miyazaki F'	Miyazaki F	DVMF_RS04685	GCF_000021385.1	No	DA2_RS04550
Desulfovibrio vulgaris str. 'Miyazaki F'	Miyazaki F	DVMF_RS05380	GCF_000021385.1	No	DA2_RS04550
Desulfovibrio vulgaris str. 'Miyazaki F'	Miyazaki F	DVMF_RS11200	GCF_000021385.1	No	DA2_RS04550
Desulfovibrio vulgaris str. 'Miyazaki F'	Miyazaki F	DVMF_RS11335	GCF_000021385.1	No	DA2_RS04550
Ferrimonas balearica DSM 9799	DSM 9799	FBAL_RS00180	GCF_000148645.1	No	FBAL_RS00180
Ferrimonas balearica DSM 9799	DSM 9799	FBAL_RS01235	GCF_000148645.1	No	FBAL_RS01235
Ferrimonas balearica DSM 9799	DSM 9799	FBAL_RS01605	GCF_000148645.1	No	FBAL_RS01235
Ferrimonas balearica DSM 9799	DSM 9799	FBAL_RS12200	GCF_000148645.1	No	FBAL_RS01235
Ferrimonas balearica DSM 9799	DSM 9799	FBAL_RS16960	GCF_000148645.1	No	FBAL_RS01235
Ferrimonas balearica DSM 9799	DSM 9799	FBAL_RS19290	GCF_000148645.1	No	FBAL_RS01235
Ferrimonas balearica DSM 9799	DSM 9799	FBAL_RS04140	GCF_000148645.1	No	FBAL_RS04140
Ferrimonas futtsuensis DSM 18154		JQ799090.1.1512	GCF_000422645.1	No	JQ799090.1.1512
Ferrimonas futtsuensis DSM 18154		JQ799122.1.1518	GCF_000422645.1	No	JQ799090.1.1512
Ferrimonas marina NBRC 102583	NBRC 102583	FMA01S_RS23140	GCF_001571125.1	No	FMA01S_RS23140
Ferrimonas sediminum DSM 23317		BLT77_RS19930	GCF_900100175.1	Yes	BLT77_RS19930
Geobacter anodireducens	SD-1	A2G06_RS03360	GCF_001628815.1	No	A2G06_RS03360
Geobacter anodireducens	SD-1	A2G06_RS10940	GCF_001628815.1	No	A2G06_RS03360
Geobacter bemidjiensis Bem		GBEM_RS03990	GCF_000020725.1	Yes	GBEM_RS03990
Geobacter bemidjiensis Bem		GBEM_RS04845	GCF_000020725.1	Yes	GBEM_RS03990
Geobacter bemidjiensis Bem		GBEM_RS05090	GCF_000020725.1	Yes	GBEM_RS05090
Geobacter bemidjiensis Bem		GBEM_RS16950	GCF_000020725.1	Yes	GBEM_RS16950
Geobacter bremensis R1	R1	K419_RS0118875	GCF_000426865.1	No	K419_RS0118875
Geobacter daltonii FRC-32	FRC-32	GEOB_RS09400	GCF_000022265.1	No	GEOB_RS09400
Geobacter daltonii FRC-32	FRC-32	GEOB_RS17860	GCF_000022265.1	No	GEOB_RS09400
Geobacter lovleyi SZ	SZ	GLOV_RS03680	GCF_000020385.1	No	GLOV_RS03680
Geobacter lovleyi SZ	SZ	GLOV_RS07980	GCF_000020385.1	No	GLOV_RS03680
Geobacter metallireducens GS-15	GS-15	GMET_RS05930	GCF_000012925.1	No	GMET_RS05930
Geobacter metallireducens GS-15	GS-15	GMET_RS14355	GCF_000012925.1	No	GMET_RS05930
Geobacter metallireducens RCH3	RCH3	GEOMEDRAFT_RS16875	GCF_000243475.1	No	GMET_RS05930
Geobacter pelophilus	Drf2	GPEL0_RS18180	GCF_002117975.1	No	GPEL0_RS18180
Geobacter pelophilus	Drf2	GPEL0_RS18200	GCF_002117975.1	No	GPEL0_RS18180
Geobacter pickeringii G13		GPICK_RS10990	GCF_000817955.1	Yes	GPICK_RS10990
Geobacter pickeringii G13		GPICK_RS12740	GCF_000817955.1	Yes	GPICK_RS10990
Geobacter pickeringii G13		GPICK_RS13110	GCF_000817955.1	Yes	GPICK_RS10990
Geobacter soli	GSS01	SE37_RS01070	GCF_000816575.1	No	A2G06_RS03360
Geobacter soli	GSS01	SE37_RS09275	GCF_000816575.1	No	A2G06_RS03360
Geobacter sp. DSM 2909	DSM 2909	C7376_RS20800	GCF_003053505.1	No	C7376_RS20800
Geobacter sp. DSM 9736	DSM 9736	CFB04_RS08680	GCF_900187405.1	No	CFB04_RS08680
Geobacter sp. DSM 9736	DSM 9736	CFB04_RS09220	GCF_900187405.1	No	CFB04_RS08680
Geobacter sp. M18	M18	GM18_RS17665	GCF_000175115.2	No	GBEM_RS03990
Geobacter sp. M18	M18	GM18_RS03555	GCF_000175115.2	No	GM18_RS03555
Geobacter sp. M18	M18	GM18_RS04420	GCF_000175115.2	No	GM18_RS03555
Geobacter sp. M18	M18	GM18_RS17420	GCF_000175115.2	No	GM18_RS03555
Geobacter sp. M21	M21	GM21_RS04255	GCF_000023645.1	No	GM21_RS04255
Geobacter sp. M21	M21	GM21_RS16200	GCF_000023645.1	No	GM21_RS04255
Geobacter sp. M21	M21	GM21_RS16445	GCF_000023645.1	No	GM21_RS04255
Geobacter sp. M21	M21	GM21_RS17305	GCF_000023645.1	No	GM21_RS04255
Geobacter sp. OR-1	OR-1	OR1_RS20295	GCF_000813145.1	No	OR1_RS20295
Geobacter sulfurreducens	YM18	GsYM18_RS03225	GCF_003574175.1	No	GsYM18_RS03225
Geobacter sulfurreducens	YM18	GsYM18_RS05670	GCF_003574175.1	No	GsYM18_RS03225
Geobacter sulfurreducens	AM-1	RW64_RS12850	GCF_000961035.1	No	KN400_RS04370
Geobacter sulfurreducens	AM-1	RW64_RS15375	GCF_000961035.1	No	KN400_RS04370
Geobacter sulfurreducens KN400	KN400	KN400_RS04370	GCF_000210155.1	No	KN400_RS04370
Geobacter sulfurreducens KN400	KN400	KN400_RS06785	GCF_000210155.1	No	KN400_RS04370
Geobacter sulfurreducens PCA	PCA	GSUR010	GCF_000007985.2	No	KN400_RS04370
Geobacter sulfurreducens PCA	PCA	GSUR017	GCF_000007985.2	No	KN400_RS04370
Geobacter thiogenes	ATCC BAA-34	B5D39_RS10820	GCF_900167465.1	No	B5D39_RS10820
Geobacter thiogenes	ATCC BAA-34	B5D39_RS11360	GCF_900167465.1	No	B5D39_RS10820
Geobacter thiogenes	ATCC BAA-34	B5D39_RS13030	GCF_900167465.1	No	B5D39_RS10820
Geobacter uraniireducens Rf4	Rf4	GURA_RS05630	GCF_000016745.1	No	GURA_RS05630
Geobacter uraniireducens Rf4	Rf4	GURA_RS16545	GCF_000016745.1	No	GURA_RS05630
Moorella glycerini NMP		BN1230_RS01825	GCF_001373375.1	Yes	BN1230_RS01825
Moorella humiferrea	DSM 23265	MOHU_RS06900	GCF_002995755.1	No	MOHU_RS06900
Moorella mulderi DSM 14980	DSM 14980	MOMUL_RS15135	GCF_001594015.1	No	MOMUL_RS15135
Moorella sp. Hama-1		Hama1_RS16370	GCF_003116935.1	Yes	Hama1_RS16370
Moorella stamsii DSM 26271		MOST_RS11795	GCF_002995805.1	Yes	BN1230_RS01825
Moorella thermoacetica	DSM 521	MOTHE_RS00795	GCF_001267405.1	No	Moth_R0012
Moorella thermoacetica	DSM 2955	MOTHA_RS00795	GCF_001267435.1	No	Moth_R0012
Moorella thermoacetica	DSM 103132	Maut_RS00805	GCF_001729945.1	No	Moth_R0012
Moorella thermoacetica	DSM 103132	Maut_RS00830	GCF_001729945.1	No	Moth_R0012
Moorella thermoacetica	DSM 11768	MOOR_RS13930	GCF_001874065.1	No	Moth_R0012
Moorella thermoacetica	DSM 12797	MOOTH_RS13510	GCF_001874085.1	No	Moth_R0012
Moorella thermoacetica	DSM 103284	MTJW_RS00780	GCF_001874605.1	No	Moth_R0012
Moorella thermoacetica	DSM 12993	MORE_RS13245	GCF_001875245.1	No	Moth_R0012
Moorella thermoacetica	DSM 7417	MTIN_RS02105	GCF_001875265.1	No	Moth_R0012
Moorella thermoacetica	DSM 7417	MTIN_RS02140	GCF_001875265.1	No	Moth_R0012
Moorella thermoacetica	DSM 6867	MOCA_RS13225	GCF_001875285.1	No	Moth_R0012
Moorella thermoacetica ATCC 39073	ATCC 39073	Moth_R0012	GCF_000013105.1	No	Moth_R0012
Moorella thermoacetica DSM 21394		MOTE_RS12810	GCF_001875325.1	Yes	MOTE_RS12810
Moorella thermoacetica Y72	Y72	MTY_RS12945	GCF_000576385.2	No	MTY_RS12945
Parageobacillus caldoxylosilyticus	B4119	B4119_RS09345	GCF_001587505.1	No	B4119_RS09345
Parageobacillus caldoxylosilyticus CIC9	CIC9	C747_RS0120255	GCF_000313345.1	No	C747_RS0120255
Parageobacillus caldoxylosilyticus NBRC 107762	NBRC 107762	GCA01S_RS08710	GCF_000632715.1	No	C747_RS0120255
Parageobacillus genomosp. 1	NUB3621	H839_RS00360	GCF_000632515.1	No	H839_RS00360
Parageobacillus genomosp. 1	NUB3621	H839_RS11020	GCF_000632515.1	No	H839_RS00360
Parageobacillus genomosp. 1	NUB3621	H839_RS00730	GCF_000632515.1	No	H839_RS00730
Parageobacillus genomosp. 1	NUB3621	H839_RS01865	GCF_000632515.1	No	H839_RS01865
Parageobacillus genomosp. 1	NUB3621	H839_RS14805	GCF_000632515.1	No	H839_RS14805
Parageobacillus genomosp. 1	NUB3621	H839_RS17855	GCF_000632515.1	No	H839_RS14805
Parageobacillus genomosp. 1	NUB3621	H839_RS17950	GCF_000632515.1	No	H839_RS14805
Parageobacillus thermantarcticus	M1	BM278_RS18225	GCF_900111865.1	No	BM278_RS18225
Parageobacillus thermoglucosidasius B4168		B4168_RS14500	GCF_001587555.1	Yes	B4168_RS14500
Parageobacillus thermoglucosidasius C56-YS93		GEOTH_RS00145	GCF_000178395.2	Yes	B4168_RS14500
Parageobacillus thermoglucosidasius C56-YS93		GEOTH_RS00455	GCF_000178395.2	Yes	B4168_RS14500
Parageobacillus thermoglucosidasius C56-YS93		GEOTH_RS00510	GCF_000178395.2	Yes	B4168_RS14500
Parageobacillus thermoglucosidasius C56-YS93		GEOTH_RS03355	GCF_000178395.2	Yes	B4168_RS14500
Parageobacillus thermoglucosidasius C56-YS93		GEOTH_RS07540	GCF_000178395.2	Yes	B4168_RS14500
Parageobacillus thermoglucosidasius C56-YS93		GEOTH_RS16470	GCF_000178395.2	Yes	B4168_RS14500
Parageobacillus thermoglucosidasius C56-YS93		GEOTH_RS17975	GCF_000178395.2	Yes	B4168_RS14500
Parageobacillus thermoglucosidasius C56-YS93		GEOTH_RS00040	GCF_000178395.2	Yes	GEOTH_RS00040
Parageobacillus thermoglucosidasius C56-YS93		GEOTH_RS00885	GCF_000178395.2	Yes	GEOTH_RS00040
Parageobacillus thermoglucosidasius C56-YS93		GEOTH_RS18195	GCF_000178395.2	Yes	GEOTH_RS18195
Parageobacillus thermoglucosidasius DSM 2542		AOT13_RS04690	GCF_001295365.1	Yes	AOT13_RS04690
Parageobacillus thermoglucosidasius DSM 2542		AOT13_RS18995	GCF_001295365.1	Yes	AOT13_RS04690
Parageobacillus thermoglucosidasius DSM 2542		AOT13_RS02210	GCF_001295365.1	Yes	B4168_RS14500
Parageobacillus thermoglucosidasius DSM 2542		AOT13_RS02585	GCF_001295365.1	Yes	B4168_RS14500
Parageobacillus thermoglucosidasius DSM 2542		AOT13_RS02640	GCF_001295365.1	Yes	B4168_RS14500
Parageobacillus thermoglucosidasius DSM 2542		AOT13_RS02940	GCF_001295365.1	Yes	B4168_RS14500
Parageobacillus thermoglucosidasius DSM 2542		AOT13_RS03050	GCF_001295365.1	Yes	B4168_RS14500
Parageobacillus thermoglucosidasius DSM 2542		AOT13_RS04495	GCF_001295365.1	Yes	B4168_RS14500
Parageobacillus thermoglucosidasius DSM 2542		AOT13_RS06025	GCF_001295365.1	Yes	B4168_RS14500
Parageobacillus thermoglucosidasius DSM 2542		AOT13_RS15315	GCF_001295365.1	Yes	GEOTH_RS00040
Parageobacillus thermoglucosidasius GT23		GT23_RS04255	GCF_001651535.1	Yes	B4168_RS14500
Parageobacillus thermoglucosidasius NBRC 107763		GT2_RS19260	GCF_000648295.1	Yes	B4168_RS14500
Parageobacillus thermoglucosidasius NCIMB 11955		BCV53_RS04690	GCF_001700985.1	Yes	AOT13_RS04690
Parageobacillus thermoglucosidasius NCIMB 11955		BCV53_RS19035	GCF_001700985.1	Yes	AOT13_RS04690
Parageobacillus thermoglucosidasius NCIMB 11955		BCV53_RS02210	GCF_001700985.1	Yes	B4168_RS14500
Parageobacillus thermoglucosidasius NCIMB 11955		BCV53_RS02585	GCF_001700985.1	Yes	B4168_RS14500
Parageobacillus thermoglucosidasius NCIMB 11955		BCV53_RS02640	GCF_001700985.1	Yes	B4168_RS14500
Parageobacillus thermoglucosidasius NCIMB 11955		BCV53_RS02940	GCF_001700985.1	Yes	B4168_RS14500
Parageobacillus thermoglucosidasius NCIMB 11955		BCV53_RS03050	GCF_001700985.1	Yes	B4168_RS14500
Parageobacillus thermoglucosidasius NCIMB 11955		BCV53_RS04495	GCF_001700985.1	Yes	B4168_RS14500
Parageobacillus thermoglucosidasius NCIMB 11955		BCV53_RS06025	GCF_001700985.1	Yes	B4168_RS14500
Parageobacillus thermoglucosidasius NCIMB 11955		BCV53_RS15320	GCF_001700985.1	Yes	GEOTH_RS00040
Parageobacillus thermoglucosidasius TG4		PTHTG4_RS06220	GCF_003865195.1	Yes	B4168_RS14500
Parageobacillus thermoglucosidasius TG4		PTHTG4_RS17330	GCF_003865195.1	Yes	B4168_RS14500
Parageobacillus thermoglucosidasius TG4		PTHTG4_RS18700	GCF_003865195.1	Yes	B4168_RS14500
Parageobacillus thermoglucosidasius TG4		PTHTG4_RS18810	GCF_003865195.1	Yes	B4168_RS14500
Parageobacillus thermoglucosidasius TG4		PTHTG4_RS19110	GCF_003865195.1	Yes	B4168_RS14500
Parageobacillus thermoglucosidasius TG4		PTHTG4_RS19165	GCF_003865195.1	Yes	B4168_RS14500
Parageobacillus thermoglucosidasius TM242		BCV54_RS04785	GCF_001902495.1	Yes	AOT13_RS04690
Parageobacillus thermoglucosidasius TM242		BCV54_RS19535	GCF_001902495.1	Yes	AOT13_RS04690
Parageobacillus thermoglucosidasius TM242		BCV54_RS02285	GCF_001902495.1	Yes	B4168_RS14500
Parageobacillus thermoglucosidasius TM242		BCV54_RS02665	GCF_001902495.1	Yes	B4168_RS14500
Parageobacillus thermoglucosidasius TM242		BCV54_RS02720	GCF_001902495.1	Yes	B4168_RS14500
Parageobacillus thermoglucosidasius TM242		BCV54_RS03020	GCF_001902495.1	Yes	B4168_RS14500
Parageobacillus thermoglucosidasius TM242		BCV54_RS03130	GCF_001902495.1	Yes	B4168_RS14500
Parageobacillus thermoglucosidasius TM242		BCV54_RS04580	GCF_001902495.1	Yes	B4168_RS14500
Parageobacillus thermoglucosidasius TM242		BCV54_RS06175	GCF_001902495.1	Yes	BCV54_RS06175
Parageobacillus thermoglucosidasius TM242		BCV54_RS15750	GCF_001902495.1	Yes	GEOTH_RS00040
Parageobacillus thermoglucosidasius TNO-09.020		GT20_RS17230	GCF_000258725.1	Yes	GT20_RS17230
Parageobacillus thermoglucosidasius TNO-09.020		GT20_RS19015	GCF_000258725.1	Yes	GT20_RS19015
Parageobacillus thermoglucosidasius Y4.1MC1		GY4MC1_RS00040	GCF_000166075.1	Yes	B4168_RS14500
Parageobacillus thermoglucosidasius Y4.1MC1		GY4MC1_RS00145	GCF_000166075.1	Yes	B4168_RS14500
Parageobacillus thermoglucosidasius Y4.1MC1		GY4MC1_RS00460	GCF_000166075.1	Yes	B4168_RS14500
Parageobacillus thermoglucosidasius Y4.1MC1		GY4MC1_RS00515	GCF_000166075.1	Yes	B4168_RS14500
Parageobacillus thermoglucosidasius Y4.1MC1		GY4MC1_RS07210	GCF_000166075.1	Yes	B4168_RS14500
Parageobacillus thermoglucosidasius Y4.1MC1		GY4MC1_RS17655	GCF_000166075.1	Yes	B4168_RS14500
Parageobacillus thermoglucosidasius Y4.1MC1		GY4MC1_RS17845	GCF_000166075.1	Yes	B4168_RS14500
Parageobacillus thermoglucosidasius Y4.1MC1		GY4MC1_RS00890	GCF_000166075.1	Yes	GEOTH_RS00040
Parageobacillus thermoglucosidasius Y4.1MC1		GY4MC1_RS03420	GCF_000166075.1	Yes	GEOTH_RS00040
Parageobacillus thermoglucosidasius Y4.1MC1		GY4MC1_RS16430	GCF_000166075.1	Yes	GEOTH_RS00040
Parageobacillus toebii NBRC 107807	DSM 14590	DER53_RS02010	GCF_003688615.1	No	C747_RS0120255
Parageobacillus toebii NBRC 107807	DSM 14590	DER53_RS04690	GCF_003688615.1	No	C747_RS0120255
Parageobacillus toebii NBRC 107807	DSM 14590	DER53_RS04800	GCF_003688615.1	No	C747_RS0120255
Parageobacillus toebii NBRC 107807	DSM 14590	DER53_RS05110	GCF_003688615.1	No	C747_RS0120255
Parageobacillus toebii NBRC 107807	DSM 14590	DER53_RS05155	GCF_003688615.1	No	C747_RS0120255
Parageobacillus toebii NBRC 107807	DSM 14590	DER53_RS05530	GCF_003688615.1	No	C747_RS0120255
Parageobacillus toebii NBRC 107807	DSM 14590	DER53_RS05975	GCF_003688615.1	No	C747_RS0120255
Parageobacillus toebii NBRC 107807	DSM 14590	DER53_RS06110	GCF_003688615.1	No	C747_RS0120255
Parageobacillus toebii NBRC 107807	DSM 14590	DER53_RS07115	GCF_003688615.1	No	C747_RS0120255
Parageobacillus toebii NBRC 107807	DSM 14590	DER53_RS15210	GCF_003688615.1	No	DER53_RS15210
Parageobacillus toebii NBRC 107807	NBRC 107807	GT3_RS16530	GCF_001598935.1	No	GT3_RS16530
Photobacterium angustum	LC1-200	BTO08_RS00495	GCF_002954615.1	No	BTO08_RS00495
Photobacterium angustum	LC1-200	BTO08_RS10335	GCF_002954615.1	No	BTO08_RS00495
Photobacterium angustum	LC1-200	BTO08_RS01225	GCF_002954615.1	No	BTO08_RS01225
Photobacterium angustum	LC1-200	BTO08_RS09940	GCF_002954615.1	No	BTO08_RS09940
Photobacterium angustum	LC1-200	BTO08_RS11795	GCF_002954615.1	No	BTO08_RS09940
Photobacterium angustum	LC1-200	BTO08_RS13190	GCF_002954615.1	No	BTO08_RS09940
Photobacterium angustum	LC1-200	BTO08_RS11765	GCF_002954615.1	No	BTO08_RS11765
Photobacterium angustum	LC1-200	BTO08_RS14365	GCF_002954615.1	No	BTO08_RS11765
Photobacterium angustum	GCSL-A10-3	UA33_RS21305	GCF_000950185.1	No	UA31_RS21735
Photobacterium angustum	GCSL-A2-3	UA31_RS21735	GCF_000950375.1	No	UA31_RS21735
Photobacterium aphoticum	DSM 25995	ABT58_RS18360	GCF_001029435.1	No	ABT58_RS18360
Photobacterium aquae	CGMCC 1.12159	ABT56_RS21215	GCF_001029445.1	No	ABT56_RS21215
Photobacterium aquimaris	NCCB 100386	ATB81_RS19205	GCF_001558115.1	No	ATB81_RS19205
Photobacterium aquimaris	DSM 23343	C0W81_RS20200	GCF_003025415.1	No	CTM67_RS20540
Photobacterium aquimaris	type strain: CECT 9191	PAQU9191_RS19665	GCF_900185565.1	No	PAQU9191_RS19665
Photobacterium carnosum	TMW 2.2021	CIK00_RS21035	GCF_002849605.1	No	CIK00_RS21035
Photobacterium damselae	Phdp Wu-1	BST98_RS00100	GCF_003130755.1	No	BST98_RS00100
Photobacterium damselae	Phdp Wu-1	BST98_RS03270	GCF_003130755.1	No	BST98_RS00100
Photobacterium damselae	Phdp Wu-1	BST98_RS11565	GCF_003130755.1	No	BST98_RS00100
Photobacterium damselae	Phdp Wu-1	BST98_RS12440	GCF_003130755.1	No	BST98_RS00100
Photobacterium damselae	Phdp Wu-1	BST98_RS12980	GCF_003130755.1	No	BST98_RS00100
Photobacterium damselae	Phdp Wu-1	BST98_RS13005	GCF_003130755.1	No	BST98_RS00100
Photobacterium damselae	Phdp Wu-1	BST98_RS13030	GCF_003130755.1	No	BST98_RS00100
Photobacterium damselae	Phdp Wu-1	BST98_RS13045	GCF_003130755.1	No	BST98_RS00100
Photobacterium damselae	Phdp Wu-1	BST98_RS13805	GCF_003130755.1	No	BST98_RS00100
Photobacterium damselae	Phdp Wu-1	BST98_RS13830	GCF_003130755.1	No	BST98_RS00100
Photobacterium damselae	Phdp Wu-1	BST98_RS13880	GCF_003130755.1	No	BST98_RS00100
Photobacterium damselae	Phdp Wu-1	BST98_RS14400	GCF_003130755.1	No	BST98_RS00100
Photobacterium damselae	Phdp Wu-1	BST98_RS14415	GCF_003130755.1	No	BST98_RS00100
Photobacterium damselae	Phdp Wu-1	BST98_RS14430	GCF_003130755.1	No	BST98_RS00100
Photobacterium damselae	NCTC11647	DS921_RS00015	GCF_900454585.1	No	BST98_RS00100
Photobacterium damselae	NCTC11647	DS921_RS00755	GCF_900454585.1	No	BST98_RS00100
Photobacterium damselae	NCTC11647	DS921_RS00780	GCF_900454585.1	No	BST98_RS00100
Photobacterium damselae	NCTC11647	DS921_RS01310	GCF_900454585.1	No	BST98_RS00100
Photobacterium damselae	NCTC11647	DS921_RS13205	GCF_900454585.1	No	BST98_RS00100
Photobacterium damselae	NCTC11647	DS921_RS13230	GCF_900454585.1	No	BST98_RS00100
Photobacterium damselae	NCTC11647	DS921_RS21330	GCF_900454585.1	No	BST98_RS00100
Photobacterium damselae	NCTC11647	DS921_RS22150	GCF_900454585.1	No	BST98_RS00100
Photobacterium damselae	NCTC11647	DS921_RS22580	GCF_900454585.1	No	BST98_RS00100
Photobacterium damselae	NCTC11647	DS921_RS23110	GCF_900454585.1	No	BST98_RS00100
Photobacterium damselae	NCTC11647	DS921_RS23135	GCF_900454585.1	No	BST98_RS00100
Photobacterium damselae	NCTC11647	DS921_RS23195	GCF_900454585.1	No	BST98_RS00100
Photobacterium damselae	NCTC11648	DS892_RS15415	GCF_900454595.1	No	BST98_RS00100
Photobacterium damselae	NCTC11648	DS892_RS15435	GCF_900454595.1	No	BST98_RS00100
Photobacterium damselae	NCTC11648	DS892_RS15450	GCF_900454595.1	No	BST98_RS00100
Photobacterium damselae	NCTC11648	DS892_RS15465	GCF_900454595.1	No	BST98_RS00100
Photobacterium damselae	NCTC11648	DS892_RS15910	GCF_900454595.1	No	BST98_RS00100
Photobacterium damselae	NCTC11648	DS892_RS18540	GCF_900454595.1	No	BST98_RS00100
Photobacterium damselae	NCTC11648	DS892_RS19560	GCF_900454595.1	No	BST98_RS00100
Photobacterium damselae	NCTC11648	DS892_RS20860	GCF_900454595.1	No	BST98_RS00100
Photobacterium damselae	NCTC11646	DXZ99_RS01385	GCF_900454675.1	No	BST98_RS00100
Photobacterium damselae	NCTC11646	DXZ99_RS01830	GCF_900454675.1	No	BST98_RS00100
Photobacterium damselae	NCTC11646	DXZ99_RS10150	GCF_900454675.1	No	BST98_RS00100
Photobacterium damselae	NCTC11646	DXZ99_RS17285	GCF_900454675.1	No	BST98_RS00100
Photobacterium damselae	NCTC11646	DXZ99_RS18550	GCF_900454675.1	No	BST98_RS00100
Photobacterium damselae	NCTC11646	DXZ99_RS19110	GCF_900454675.1	No	BST98_RS00100
Photobacterium damselae	NCTC11646	DXZ99_RS19135	GCF_900454675.1	No	BST98_RS00100
Photobacterium damselae	NCTC11646	DXZ99_RS19905	GCF_900454675.1	No	BST98_RS00100
Photobacterium damselae	NCTC11646	DXZ99_RS20665	GCF_900454675.1	No	BST98_RS00100
Photobacterium damselae	NCTC11646	DXZ99_RS20680	GCF_900454675.1	No	BST98_RS00100
Photobacterium damselae	NCTC11646	DXZ99_RS21065	GCF_900454675.1	No	BST98_RS00100
Photobacterium damselae	Phdp Wu-1	BST98_RS00115	GCF_003130755.1	No	BST98_RS00115
Photobacterium damselae	Phdp Wu-1	BST98_RS01395	GCF_003130755.1	No	BST98_RS01395
Photobacterium damselae	Phdp Wu-1	BST98_RS01425	GCF_003130755.1	No	BST98_RS01425
Photobacterium damselae	Phdp Wu-1	BST98_RS01455	GCF_003130755.1	No	BST98_RS01425
Photobacterium damselae	Phdp Wu-1	BST98_RS13855	GCF_003130755.1	No	BST98_RS01425
Photobacterium damselae	NCTC11647	DS921_RS02290	GCF_900454585.1	No	BST98_RS01425
Photobacterium damselae	NCTC11647	DS921_RS19990	GCF_900454585.1	No	BST98_RS01425
Photobacterium damselae	NCTC11647	DS921_RS20020	GCF_900454585.1	No	BST98_RS01425
Photobacterium damselae	NCTC11647	DS921_RS20050	GCF_900454585.1	No	BST98_RS01425
Photobacterium damselae	NCTC11648	DS892_RS14015	GCF_900454595.1	No	BST98_RS01425
Photobacterium damselae	NCTC11648	DS892_RS16345	GCF_900454595.1	No	BST98_RS01425
Photobacterium damselae	Phdp Wu-1	BST98_RS02835	GCF_003130755.1	No	BST98_RS02835
Photobacterium damselae	Phdp Wu-1	BST98_RS13780	GCF_003130755.1	No	BST98_RS13780
Photobacterium damselae	NCTC11648	DS892_RS08700	GCF_900454595.1	No	BST98_RS13780
Photobacterium damselae	NCTC11648	DS892_RS15850	GCF_900454595.1	No	BST98_RS13780
Photobacterium damselae	BT-6	CTM90_RS20030	GCF_003025675.1	No	CTM90_RS20030
Photobacterium damselae	NCTC11648	DS892_RS08685	GCF_900454595.1	No	DS892_RS08685
Photobacterium damselae	NCTC11648	DS892_RS14900	GCF_900454595.1	No	DS892_RS14900
Photobacterium damselae	NCTC11648	DS892_RS17715	GCF_900454595.1	No	DS892_RS17715
Photobacterium damselae	NCTC11648	DS892_RS17730	GCF_900454595.1	No	DS892_RS17730
Photobacterium damselae	NCTC11648	DS892_RS18510	GCF_900454595.1	No	DS892_RS18510
Photobacterium damselae	NCTC11647	DS921_RS10925	GCF_900454585.1	No	DS921_RS10925
Photobacterium damselae	NCTC11647	DS921_RS11360	GCF_900454585.1	No	DS921_RS11360
Photobacterium damselae	NCTC11647	DS921_RS12865	GCF_900454585.1	No	DS921_RS12865
Photobacterium damselae	NCTC11647	DS921_RS12880	GCF_900454585.1	No	DS921_RS12880
Photobacterium damselae	NCTC11647	DS921_RS13255	GCF_900454585.1	No	DS921_RS13255
Photobacterium damselae	NCTC11647	DS921_RS21345	GCF_900454585.1	No	DS921_RS21345
Photobacterium damselae	NCTC11647	DS921_RS22565	GCF_900454585.1	No	DS921_RS22565
Photobacterium damselae	NCTC11646	DXZ99_RS00005	GCF_900454675.1	No	DXZ99_RS00005
Photobacterium damselae	NCTC11646	DXZ99_RS16770	GCF_900454675.1	No	DXZ99_RS16770
Photobacterium damselae	NCTC11646	DXZ99_RS18575	GCF_900454675.1	No	DXZ99_RS18575
Photobacterium damselae	NCTC11646	DXZ99_RS18590	GCF_900454675.1	No	DXZ99_RS18590
Photobacterium damselae	NCTC11646	DXZ99_RS19150	GCF_900454675.1	No	DXZ99_RS19150
Photobacterium damselae subsp. damselae	RM-71	A0J47_RS13770	GCF_001708035.1	No	A0J47_RS13770
Photobacterium damselae subsp. damselae	LD-07	A0J46_RS06525	GCF_001707815.1	No	BST98_RS00100
Photobacterium damselae subsp. damselae	A-162	A9D46_RS17120	GCF_001729115.1	No	BST98_RS00100
Photobacterium damselae subsp. damselae	KC-Na-1	CAY62_RS00250	GCF_002142615.1	No	BST98_RS00100
Photobacterium damselae subsp. damselae	KC-Na-1	CAY62_RS01095	GCF_002142615.1	No	BST98_RS00100
Photobacterium damselae subsp. damselae	KC-Na-1	CAY62_RS01620	GCF_002142615.1	No	BST98_RS00100
Photobacterium damselae subsp. damselae	KC-Na-1	CAY62_RS02515	GCF_002142615.1	No	BST98_RS00100
Photobacterium damselae subsp. damselae	KC-Na-1	CAY62_RS11360	GCF_002142615.1	No	BST98_RS00100
Photobacterium damselae subsp. damselae	KC-Na-1	CAY62_RS14060	GCF_002142615.1	No	BST98_RS00100
Photobacterium damselae subsp. damselae	KC-Na-1	CAY62_RS14535	GCF_002142615.1	No	BST98_RS00100
Photobacterium damselae subsp. damselae	KC-Na-1	CAY62_RS14565	GCF_002142615.1	No	BST98_RS00100
Photobacterium damselae subsp. damselae	KC-Na-1	CAY62_RS00275	GCF_002142615.1	No	CAY62_RS00275
Photobacterium damselae subsp. damselae	KC-Na-1	CAY62_RS00325	GCF_002142615.1	No	CAY62_RS00275
Photobacterium damselae subsp. damselae	KC-Na-1	CAY62_RS12760	GCF_002142615.1	No	CAY62_RS00275
Photobacterium damselae subsp. damselae	KC-Na-1	CAY62_RS00300	GCF_002142615.1	No	CAY62_RS00300
Photobacterium damselae subsp. damselae	KC-Na-1	CAY62_RS10935	GCF_002142615.1	No	CAY62_RS10935
Photobacterium damselae subsp. damselae	KC-Na-1	CAY62_RS14075	GCF_002142615.1	No	CAY62_RS14075
Photobacterium damselae subsp. damselae	KC-Na-1	CAY62_RS14520	GCF_002142615.1	No	CAY62_RS14075
Photobacterium damselae subsp. damselae	ATCC 33539	UB36_RS21740	GCF_000950315.1	No	UA31_RS21735
Photobacterium damselae subsp. damselae CIP 102761	CIP 102761	VDA_RS01035	GCF_000176795.1	No	BST98_RS00100
Photobacterium damselae subsp. damselae CIP 102761	CIP 102761	VDA_RS10950	GCF_000176795.1	No	BST98_RS00100
Photobacterium damselae subsp. damselae CIP 102761	CIP 102761	VDA_RS11465	GCF_000176795.1	No	BST98_RS00100
Photobacterium damselae subsp. damselae CIP 102761	CIP 102761	VDA_RS12205	GCF_000176795.1	No	BST98_RS00100
Photobacterium damselae subsp. damselae CIP 102761	CIP 102761	VDA_RS12230	GCF_000176795.1	No	BST98_RS00100
Photobacterium damselae subsp. damselae CIP 102761	CIP 102761	VDA_RS12750	GCF_000176795.1	No	BST98_RS00100
Photobacterium damselae subsp. damselae CIP 102761	CIP 102761	VDA_RS13175	GCF_000176795.1	No	BST98_RS00100
Photobacterium damselae subsp. damselae CIP 102761	CIP 102761	VDA_RS09980	GCF_000176795.1	No	BST98_RS01425
Photobacterium damselae subsp. damselae CIP 102761	CIP 102761	VDA_RS14450	GCF_000176795.1	No	BST98_RS01425
Photobacterium damselae subsp. damselae CIP 102761	CIP 102761	VDA_RS01455	GCF_000176795.1	No	DS921_RS10925
Photobacterium damselae subsp. damselae CIP 102761	CIP 102761	VDA_RS13160	GCF_000176795.1	No	DS921_RS22565
Photobacterium damselae subsp. piscicida	OT-51443	CCY65_RS03650	GCF_002157645.1	No	BST98_RS00100
Photobacterium damselae subsp. piscicida	91-197	PDPUS_RS12745	GCF_002356235.1	No	BST98_RS00100
Photobacterium damselae subsp. piscicida	91-197	PDPUS_RS15520	GCF_002356235.1	No	BST98_RS00100
Photobacterium damselae subsp. piscicida	OT-51443	CCY65_RS03210	GCF_002157645.1	No	CCY65_RS03210
Photobacterium damselae subsp. piscicida	91-197	PDPUS_RS12300	GCF_002356235.1	No	CCY65_RS03210
Photobacterium damselae subsp. piscicida	OT-51443	CCY65_RS05005	GCF_002157645.1	No	CCY65_RS05005
Photobacterium damselae subsp. piscicida	91-197	PDPUS_RS14120	GCF_002356235.1	No	CCY65_RS05005
Photobacterium damselae subsp. piscicida	OT-51443	CCY65_RS06370	GCF_002157645.1	No	CCY65_RS06370
Photobacterium damselae subsp. piscicida	91-197	PDPUS_RS00010	GCF_002356235.1	No	CCY65_RS06370
Photobacterium damselae subsp. piscicida	91-197	PDPUS_RS15490	GCF_002356235.1	No	CCY65_RS06370
Photobacterium damselae subsp. piscicida	OT-51443	CCY65_RS06385	GCF_002157645.1	No	CCY65_RS06385
Photobacterium damselae subsp. piscicida	91-197	PDPUS_RS15505	GCF_002356235.1	No	CCY65_RS06385
Photobacterium damselae subsp. piscicida	OT-51443	CCY65_RS06400	GCF_002157645.1	No	CCY65_RS06400
Photobacterium damselae subsp. piscicida	OT-51443	CCY65_RS06890	GCF_002157645.1	No	CCY65_RS06890
Photobacterium damselae subsp. piscicida	91-197	PDPUS_RS00505	GCF_002356235.1	No	CCY65_RS06890
Photobacterium damselae subsp. piscicida	OT-51443	CCY65_RS06905	GCF_002157645.1	No	CCY65_RS06905
Photobacterium damselae subsp. piscicida	91-197	PDPUS_RS00520	GCF_002356235.1	No	CCY65_RS06905
Photobacterium damselae subsp. piscicida	OT-51443	CCY65_RS07540	GCF_002157645.1	No	CCY65_RS07540
Photobacterium damselae subsp. piscicida	OT-51443	CCY65_RS08320	GCF_002157645.1	No	CCY65_RS08320
Photobacterium damselae subsp. piscicida	OT-51443	CCY65_RS08345	GCF_002157645.1	No	CCY65_RS08320
Photobacterium damselae subsp. piscicida	91-197	PDPUS_RS01945	GCF_002356235.1	No	CCY65_RS08320
Photobacterium damselae subsp. piscicida	91-197	PDPUS_RS01970	GCF_002356235.1	No	CCY65_RS08320
Photobacterium damselae subsp. piscicida	OT-51443	CCY65_RS08370	GCF_002157645.1	No	CCY65_RS08370
Photobacterium damselae subsp. piscicida	91-197	PDPUS_RS01995	GCF_002356235.1	No	CCY65_RS08370
Photobacterium damselae subsp. piscicida	OT-51443	CCY65_RS09040	GCF_002157645.1	No	CCY65_RS09040
Photobacterium damselae subsp. piscicida	91-197	PDPUS_RS02700	GCF_002356235.1	No	CCY65_RS09040
Photobacterium damselae subsp. piscicida	OT-51443	CCY65_RS09940	GCF_002157645.1	No	CCY65_RS09940
Photobacterium damselae subsp. piscicida	91-197	PDPUS_RS03555	GCF_002356235.1	No	CCY65_RS09940
Photobacterium damselae subsp. piscicida	91-197	PDPUS_RS01165	GCF_002356235.1	No	PDPUS_RS01165
Photobacterium frigidiphilum	JCM 12947	C9J12_RS30080	GCF_003025615.1	No	PBPR_RS03580
Photobacterium gaetbulicola	AD005a	RJ45_RS01325	GCF_000808615.1	No	H744_RS25445
Photobacterium gaetbulicola	DSM 26887	C9J03_RS26310	GCF_003025515.1	No	H744_RS25445
Photobacterium gaetbulicola Gung47	Gung47	H744_RS08750	GCF_000940995.1	No	H744_RS08750
Photobacterium gaetbulicola Gung47	Gung47	H744_RS10030	GCF_000940995.1	No	H744_RS08750
Photobacterium gaetbulicola Gung47	Gung47	H744_RS10415	GCF_000940995.1	No	H744_RS08750
Photobacterium gaetbulicola Gung47	Gung47	H744_RS09545	GCF_000940995.1	No	H744_RS09545
Photobacterium gaetbulicola Gung47	Gung47	H744_RS11830	GCF_000940995.1	No	H744_RS11830
Photobacterium gaetbulicola Gung47	Gung47	H744_RS13175	GCF_000940995.1	No	H744_RS13175
Photobacterium gaetbulicola Gung47	Gung47	H744_RS13570	GCF_000940995.1	No	H744_RS13570
Photobacterium gaetbulicola Gung47	Gung47	H744_RS24540	GCF_000940995.1	No	H744_RS24540
Photobacterium gaetbulicola Gung47	Gung47	H744_RS25445	GCF_000940995.1	No	H744_RS25445
Photobacterium galatheae	S2753	EA58_RS20220	GCF_000695255.1	No	EA58_RS20220
Photobacterium ganghwense	DSM 22954	ABT57_RS21590	GCF_001029455.1	No	ABT57_RS21590
Photobacterium ganghwense	JCM 12487	C9I92_RS24970	GCF_003025595.1	No	ABT57_RS21590
Photobacterium iliopiscarium	ATCC 51761	UB37_RS20115	GCF_000949935.1	No	ATB81_RS19205
Photobacterium iliopiscarium	ATCC 51760	UB38_RS18880	GCF_000950265.1	No	ATB81_RS19205
Photobacterium iliopiscarium	NCIMB 13355	C9I85_RS19230	GCF_003025455.1	No	ATB81_RS19205
Photobacterium iliopiscarium	ATCC 51760	C9J51_RS19280	GCF_003026395.1	No	ATB81_RS19205
Photobacterium iliopiscarium	ATCC 51761	C9J52_RS20805	GCF_003026875.1	No	ATB81_RS19205
Photobacterium iliopiscarium	NCIMB 13481	C9I88_RS20425	GCF_003026405.1	No	CIK00_RS21035
Photobacterium jeanii	DSM 100339	C9I91_RS22425	GCF_003025495.1	No	C9I91_RS22425
Photobacterium kishitanii	GCSL-A1-3	UA42_RS22815	GCF_000949965.1	No	ATB81_RS19205
Photobacterium kishitanii	GCSL-A1-2	UA40_RS22765	GCF_000950075.1	No	ATB81_RS19205
Photobacterium kishitanii	ATCC BAA-1194	UB40_RS20825	GCF_000950095.1	No	ATB81_RS19205
Photobacterium kishitanii	GCSL-A1-1	UA41_RS22735	GCF_000950135.1	No	ATB81_RS19205
Photobacterium kishitanii	GCSL-A1-4	UA38_RS22545	GCF_000950335.1	No	ATB81_RS19205
Photobacterium kishitanii	FS-8.1	C0W54_RS21990	GCF_003026635.1	No	ATB81_RS19205
Photobacterium kishitanii	B-421	C0W28_RS08870	GCF_003025945.1	No	C0W28_RS08870
Photobacterium kishitanii	calba.1.1	C0W66_RS17450	GCF_003026655.1	No	C0W66_RS17450
Photobacterium kishitanii	201212X	AT442_RS22235	GCF_001455895.1	No	CIK00_RS21035
Photobacterium kishitanii	DSMZ 2167	CTM84_RS21290	GCF_003025535.1	No	CIK00_RS21035
Photobacterium kishitanii	FS-7.1	C0W42_RS22680	GCF_003025935.1	No	CIK00_RS21035
Photobacterium kishitanii	Og61	C0W35_RS10415	GCF_003025995.1	No	CIK00_RS21035
Photobacterium kishitanii	ATCC:BAA-1194	C0W29_RS21365	GCF_003026355.1	No	CIK00_RS21035
Photobacterium kishitanii	NCIMB 844	C0Z01_RS19550	GCF_003026675.1	No	CIK00_RS21035
Photobacterium kishitanii	A1-3	C0W70_RS23255	GCF_003026975.1	No	CIK00_RS21035
Photobacterium kishitanii	A1-2	C0W52_RS23260	GCF_003027035.1	No	CIK00_RS21035
Photobacterium kishitanii	A1-1	C0W39_RS23235	GCF_003027055.1	No	CIK00_RS21035
Photobacterium kishitanii	A1-4	C0W53_RS23180	GCF_003027115.1	No	CIK00_RS21035
Photobacterium leiognathi	CUB1	ATB77_RS20740	GCF_001557755.1	No	ATB77_RS20740
Photobacterium leiognathi	ATCC 25521	CTM94_RS21240	GCF_003026235.1	No	ATB77_RS20740
Photobacterium leiognathi	ATCC 33979	CTM89_RS08050	GCF_003026315.1	No	ATB77_RS20740
Photobacterium leiognathi subsp. mandapamensis	CUB3	ATB79_RS20540	GCF_001558075.1	No	ATB77_RS20740
Photobacterium leiognathi subsp. mandapamensis	PL-721	C0W80_RS16125	GCF_003026015.1	No	ATB77_RS20740
Photobacterium leiognathi subsp. mandapamensis	ajapo.4.1	C0W44_RS14025	GCF_003026025.1	No	ATB77_RS20740
Photobacterium leiognathi subsp. mandapamensis	Res.4.1	C0W93_RS21295	GCF_003026055.1	No	ATB77_RS20740
Photobacterium leiognathi subsp. mandapamensis	gjord.1.1	C0W88_RS18220	GCF_003026715.1	No	ATB77_RS20740
Photobacterium leiognathi subsp. mandapamensis	ajapo.3.1	C0W40_RS21695	GCF_003026735.1	No	ATB77_RS20740
Photobacterium leiognathi subsp. mandapamensis	svers.1.1	CTM83_RS20825	GCF_003026785.1	No	ATB77_RS20740
Photobacterium leiognathi subsp. mandapamensis svers.1.1.	svers.1.1.	PMSV_RS12525	GCF_000211495.1	No	ATB77_RS20740
Photobacterium lipolyticum	DSM 16190	C9I89_RS22185	GCF_003026475.1	No	C9I89_RS22185
Photobacterium marinum AK15		C942_RS04660	GCF_000331515.1	Yes	C942_RS04660
Photobacterium phosphoreum	AK-4	C9J22_RS20540	GCF_003025835.1	No	ATB81_RS19205
Photobacterium phosphoreum	FS.2.2	C9J19_RS20745	GCF_003026575.1	No	ATB81_RS19205
Photobacterium phosphoreum	AK-5	C9J21_RS22230	GCF_003026595.1	No	ATB81_RS19205
Photobacterium phosphoreum	GCSL-P69	AYY26_RS19150	GCF_001676275.1	No	AYY26_RS19150
Photobacterium phosphoreum	FS-6.2	CTM96_RS21810	GCF_003025655.1	No	AYY26_RS19150
Photobacterium phosphoreum	FS-6.3	CTM97_RS21810	GCF_003025695.1	No	AYY26_RS19150
Photobacterium phosphoreum	FS-6.1	C9J18_RS21825	GCF_003025715.1	No	AYY26_RS19150
Photobacterium phosphoreum	FS-4.1	CTM80_RS20285	GCF_003025735.1	No	AYY26_RS19150
Photobacterium phosphoreum	FS-5.2	CTM75_RS20360	GCF_003025755.1	No	AYY26_RS19150
Photobacterium phosphoreum	FS-4.2	CTM85_RS20520	GCF_003025775.1	No	AYY26_RS19150
Photobacterium phosphoreum	FS-2.1	CTM79_RS21405	GCF_003025795.1	No	AYY26_RS19150
Photobacterium phosphoreum	FS-1.2	CTM93_RS20200	GCF_003025815.1	No	AYY26_RS19150
Photobacterium phosphoreum	FS-1.1	CTM76_RS20665	GCF_003025855.1	No	AYY26_RS19150
Photobacterium phosphoreum	FS-5.1	CTM70_RS19930	GCF_003026535.1	No	AYY26_RS19150
Photobacterium phosphoreum	FS-2.3	C9J20_RS21325	GCF_003026545.1	No	AYY26_RS19150
Photobacterium phosphoreum	AK-3	CTM87_RS20880	GCF_003026615.1	No	AYY26_RS19150
Photobacterium phosphoreum	FS-3.2	DAT36_RS19830	GCF_003028875.1	No	AYY26_RS19150
Photobacterium phosphoreum	ATCC 11040	UB41_RS19980	GCF_000949955.1	No	CTM67_RS20540
Photobacterium phosphoreum	AK-8	CTM67_RS20540	GCF_003025875.1	No	CTM67_RS20540
Photobacterium phosphoreum	ATCC 11040	CTM77_RS20485	GCF_003026275.1	No	CTM67_RS20540
Photobacterium phosphoreum ANT-2200	ANT-2200	PPBDW_RS00385	GCF_000613045.2	No	C0W28_RS08870
Photobacterium phosphoreum ANT-2200	ANT-2200	PPBDW_RS02995	GCF_000613045.2	No	C0W28_RS08870
Photobacterium phosphoreum ANT-2200	ANT-2200	PPBDW_RS03365	GCF_000613045.2	No	C0W28_RS08870
Photobacterium phosphoreum ANT-2200	ANT-2200	PPBDW_RS13230	GCF_000613045.2	No	C0W28_RS08870
Photobacterium phosphoreum ANT-2200	ANT-2200	PPBDW_RS14515	GCF_000613045.2	No	CIK00_RS21035
Photobacterium phosphoreum ANT-2200	ANT-2200	PPBDW_RS12420	GCF_000613045.2	No	PPBDW_RS12420
Photobacterium piscicola	type strain: NCCB 100098	CZ809_RS20555	GCF_900166965.1	No	CZ809_RS20555
Photobacterium profundum	ATCC BAA-1252	C9J48_RS27595	GCF_003026285.1	No	PBPR_RS15355
Photobacterium profundum 3TCK	3TCK	P3TCK_RS00745	GCF_000153425.1	No	P3TCK_RS00745
Photobacterium profundum SS9	SS9	PBPR_RS00355	GCF_000196255.1	No	PBPR_RS00355
Photobacterium profundum SS9	SS9	PBPR_RS00370	GCF_000196255.1	No	PBPR_RS00355
Photobacterium profundum SS9	SS9	PBPR_RS02565	GCF_000196255.1	No	PBPR_RS00355
Photobacterium profundum SS9	SS9	PBPR_RS16790	GCF_000196255.1	No	PBPR_RS00355
Photobacterium profundum SS9	SS9	PBPR_RS17540	GCF_000196255.1	No	PBPR_RS00355
Photobacterium profundum SS9	SS9	PBPR_RS17555	GCF_000196255.1	No	PBPR_RS00355
Photobacterium profundum SS9	SS9	PBPR_RS18035	GCF_000196255.1	No	PBPR_RS00355
Photobacterium profundum SS9	SS9	PBPR_RS18065	GCF_000196255.1	No	PBPR_RS00355
Photobacterium profundum SS9	SS9	PBPR_RS18090	GCF_000196255.1	No	PBPR_RS00355
Photobacterium profundum SS9	SS9	PBPR_RS01835	GCF_000196255.1	No	PBPR_RS01835
Photobacterium profundum SS9	SS9	PBPR_RS27680	GCF_000196255.1	No	PBPR_RS01835
Photobacterium profundum SS9	SS9	PBPR_RS03580	GCF_000196255.1	No	PBPR_RS03580
Photobacterium profundum SS9	SS9	PBPR_RS14920	GCF_000196255.1	No	PBPR_RS14920
Photobacterium profundum SS9	SS9	PBPR_RS15355	GCF_000196255.1	No	PBPR_RS15355
Photobacterium profundum SS9	SS9	PBPR_RS16775	GCF_000196255.1	No	PBPR_RS16775
Photobacterium sanctipauli	DSM 100436	C9I98_RS26315	GCF_003026495.1	No	C9I98_RS26315
Photobacterium sanguinicancri	ME15	AS132_RS20145	GCF_001563765.1	No	AS132_RS20145
Photobacterium sanguinicancri	CAIM 1827	ASV53_RS24030	GCF_002265265.1	No	AS132_RS20145
Photobacterium sp. CECT 9190	CECT 9190	PMAL9190_RS19895	GCF_900185615.1	No	PAQU9191_RS19665
Photobacterium sp. J15	J15	A9Z99_RS00250	GCF_001655635.1	No	A9Z99_RS00250
Photobacterium sp. J15	J15	A9Z99_RS00800	GCF_001655635.1	No	A9Z99_RS00250
Photobacterium sp. J15	J15	A9Z99_RS01830	GCF_001655635.1	No	A9Z99_RS00250
Photobacterium sp. J15	J15	A9Z99_RS16615	GCF_001655635.1	No	A9Z99_RS00250
Photobacterium sp. J15	J15	A9Z99_RS00265	GCF_001655635.1	No	A9Z99_RS00265
Photobacterium sp. J15	J15	A9Z99_RS00780	GCF_001655635.1	No	A9Z99_RS00780
Photobacterium sp. J15	J15	A9Z99_RS01795	GCF_001655635.1	No	A9Z99_RS00780
Photobacterium sp. J15	J15	A9Z99_RS03665	GCF_001655635.1	No	A9Z99_RS00780
Photobacterium sp. J15	J15	A9Z99_RS13785	GCF_001655635.1	No	A9Z99_RS00780
Photobacterium sp. J15	J15	A9Z99_RS14640	GCF_001655635.1	No	A9Z99_RS00780
Photobacterium sp. J15	J15	A9Z99_RS01810	GCF_001655635.1	No	A9Z99_RS01810
Photobacterium sp. J15	J15	A9Z99_RS03230	GCF_001655635.1	No	A9Z99_RS03230
Photobacterium sp. J15	J15	A9Z99_RS15265	GCF_001655635.1	No	A9Z99_RS15265
Photobacterium sp. JCM 19050	JCM 19050	JCM19050_RS26230	GCF_001310455.1	No	JCM19050_RS26230
Photobacterium sp. LAM9072	LAM9072	D6M16_RS00010	GCF_003614885.1	No	D6M16_RS00010
Photobacterium sp. NCIMB 13483	NCIMB 13483	C9I86_RS19705	GCF_003025475.1	No	ATB81_RS19205
Photobacterium swingsii	CAIM 1393	AB733_RS24380	GCF_001077885.1	No	AB733_RS24380
Photobacterium swingsii	DSM 24669	C9I94_RS24595	GCF_003026435.1	No	AB733_RS24380
Pleomorphomonas carboxyditropha SVCO-16		CJ014_RS27130	GCF_002770725.1	Yes	CJ014_RS27130
Pleomorphomonas diazotrophica	R5-392	CXZ10_RS20490	GCF_002844595.1	No	CJ014_RS27130
Pleomorphomonas koreensis DSM 23070	DSM 23070	H512_RS25225	GCF_000425185.1	No	H512_RS25225
Pleomorphomonas oryzae DSM 16300	DSM 16300	G522_RS0124045	GCF_000422965.1	No	CJ014_RS27130
Pseudodesulfovibrio aespoeensis Aspo-2	Aspo-2	DAES_RS03050	GCF_000176915.2	No	DAES_RS03050
Pseudodesulfovibrio aespoeensis Aspo-2	Aspo-2	DAES_RS09300	GCF_000176915.2	No	DAES_RS03050
Pseudodesulfovibrio hydrargyri	BerOc1	BerOc1_RS11750	GCF_001874525.1	No	BerOc1_RS11750
Pseudodesulfovibrio indicus	J2	AWY79_RS13220	GCF_001563225.1	No	AWY79_RS13220
Pseudodesulfovibrio piezophilus C1TLV30		BN4_RS01510	GCF_000341895.1	Yes	BN4_RS01510
Pseudodesulfovibrio piezophilus C1TLV30		BN4_RS06910	GCF_000341895.1	Yes	BN4_RS01510
Pseudodesulfovibrio piezophilus C1TLV30		BN4_RS13045	GCF_000341895.1	Yes	BN4_RS01510
Pseudodesulfovibrio profundus	500-1	DPRO_RS04780	GCF_900217235.1	No	DPRO_RS04780
Pseudodesulfovibrio profundus	500-1	DPRO_RS05335	GCF_900217235.1	No	DPRO_RS04780
Pseudodesulfovibrio profundus	500-1	DPRO_RS07295	GCF_900217235.1	No	DPRO_RS04780
Pseudovibrio ascidiaceicola	DSM 16392	BM231_RS26625	GCF_900114245.1	No	BM231_RS26625
Pseudovibrio axinellae	Ad2	PsAD2_RS22110	GCF_001623255.1	No	BMZ51_RS22975
Pseudovibrio axinellae	DSM 24994	BMZ51_RS22975	GCF_900110875.1	No	BMZ51_RS22975
Pseudovibrio denitrificans	DSM 17465	BM391_RS27010	GCF_900116575.1	No	JCM12308_RS27240
Pseudovibrio denitrificans JCM 12308	JCM 12308	JCM12308_RS27240	GCF_001310815.1	No	JCM12308_RS27240
Pseudovibrio hongkongensis	UST20140214-015B	AYK82_RS05720	GCF_001561995.1	No	AYK82_RS05720
Pseudovibrio sp. Ab134	Ab134	BHE78_RS24840	GCF_001941685.1	No	BHE78_RS24840
Pseudovibrio sp. Ad13	Ad13	PsAD13_RS25290	GCF_001623225.1	No	BM231_RS26625
Pseudovibrio sp. Ad14	Ad14	PsAD14_RS27595	GCF_001623245.1	No	BM231_RS26625
Pseudovibrio sp. Ad26	Ad26	PsAD26_RS16950	GCF_001623285.1	No	BM231_RS26625
Pseudovibrio sp. Ad37	Ad37	PsAD37_RS16050	GCF_001623075.1	No	BM231_RS26625
Pseudovibrio sp. Ad46	Ad46	PsAD46_RS04340	GCF_001623065.1	No	BM231_RS26625
Pseudovibrio sp. Ad5	Ad5	PsAD5_RS19725	GCF_001623095.1	No	BM231_RS26625
Pseudovibrio sp. Alg231-02	Pseudovibrio sp. Alg231_02	DHN43_RS21670	GCF_900143565.1	No	BM231_RS26625
Pseudovibrio sp. AU243	Pseudovibrio sp. AU243	DK509_RS03930	GCF_900312785.1	No	BM231_RS26625
Pseudovibrio sp. FO-BEG1	FO-BEG1	PSE_RS04310	GCF_000236645.1	No	JCM12308_RS27240
Pseudovibrio sp. FO-BEG1	FO-BEG1	PSE_RS06580	GCF_000236645.1	No	JCM12308_RS27240
Pseudovibrio sp. FO-BEG1	FO-BEG1	PSE_RS18260	GCF_000236645.1	No	JCM12308_RS27240
Pseudovibrio sp. FO-BEG1	FO-BEG1	PSE_RS22420	GCF_000236645.1	No	JCM12308_RS27240
Pseudovibrio sp. FO-BEG1	FO-BEG1	PSE_RS24155	GCF_000236645.1	No	JCM12308_RS27240
Pseudovibrio sp. FO-BEG1	FO-BEG1	PSE_RS24690	GCF_000236645.1	No	JCM12308_RS27240
Pseudovibrio sp. JE062	JE062	PJE062_RS00005	GCF_000156235.1	No	JCM12308_RS27240
Pseudovibrio sp. JE062	JE062	PJE062_RS09720	GCF_000156235.1	No	JCM12308_RS27240
Pseudovibrio sp. JE062	JE062	PJE062_RS16935	GCF_000156235.1	No	JCM12308_RS27240
Pseudovibrio sp. JE062	JE062	PJE062_RS20550	GCF_000156235.1	No	JCM12308_RS27240
Pseudovibrio sp. JE062	JE062	PJE062_RS23310	GCF_000156235.1	No	JCM12308_RS27240
Pseudovibrio sp. JE062	JE062	PJE062_RS23870	GCF_000156235.1	No	JCM12308_RS27240
Pseudovibrio sp. JE062	JE062	PJE062_RS23895	GCF_000156235.1	No	JCM12308_RS27240
Pseudovibrio sp. JE062	JE062	PJE062_RS24810	GCF_000156235.1	No	JCM12308_RS27240
Pseudovibrio sp. JE062	JE062	PJE062_RS25185	GCF_000156235.1	No	JCM12308_RS27240
Pseudovibrio sp. JE062	JE062	PJE062_RS25665	GCF_000156235.1	No	JCM12308_RS27240
Pseudovibrio sp. JE062	JE062	PJE062_RS25695	GCF_000156235.1	No	JCM12308_RS27240
Pseudovibrio sp. JE062	JE062	PJE062_RS18775	GCF_000156235.1	No	PJE062_RS18775
Pseudovibrio sp. JE062	JE062	PJE062_RS22515	GCF_000156235.1	No	PJE062_RS22515
Pseudovibrio sp. POLY-S9		PPL9_RS11135	GCF_001431305.1	Yes	BM231_RS26625
Pseudovibrio sp. Tun.PSC04-5.I4		BLS62_RS05680	GCF_900104145.1	Yes	BLS62_RS05680
Pseudovibrio sp. Tun.PSC04-5.I4		BLS62_RS15450	GCF_900104145.1	Yes	BLS62_RS05680
Pseudovibrio sp. Tun.PSC04-5.I4		BLS62_RS15480	GCF_900104145.1	Yes	BLS62_RS05680
Pseudovibrio sp. Tun.PSC04-5.I4		BLS62_RS16815	GCF_900104145.1	Yes	BLS62_RS05680
Pseudovibrio sp. Tun.PSC04-5.I4		BLS62_RS20695	GCF_900104145.1	Yes	BLS62_RS05680
Pseudovibrio sp. Tun.PSC04-5.I4		BLS62_RS20725	GCF_900104145.1	Yes	BLS62_RS05680
Pseudovibrio sp. Tun.PSC04-5.I4		BLS62_RS20755	GCF_900104145.1	Yes	BLS62_RS05680
Pseudovibrio sp. Tun.PSC04-5.I4		BLS62_RS22605	GCF_900104145.1	Yes	BLS62_RS05680
Pseudovibrio sp. Tun.PSC04-5.I4		BLS62_RS26230	GCF_900104145.1	Yes	BLS62_RS05680
Pseudovibrio sp. W64	W64	PsW64_RS17640	GCF_001623145.1	No	BM231_RS26625
Pseudovibrio sp. W74	W74	PsW74_RS11865	GCF_001623085.1	No	BM231_RS26625
Pseudovibrio sp. WM33	WM33	PsWM33_RS10330	GCF_001623165.1	No	PsWM33_RS10330
Pseudovibrio stylochi	UST20140214-052	AYK67_RS11195	GCF_001562055.1	No	AYK67_RS11195
Rhizobiales bacterium AFS016371	Unclassified	DTZ34_RS25680	GCF_900466875.1	Yes	DTZ34_RS25680
Rhizobiales bacterium AFS041951	Unclassified	DTZ71_RS30395	GCF_900468955.1	Yes	DTZ71_RS30395
Rhizobiales bacterium AFS049984	Unclassified	DTZ64_RS30035	GCF_900469445.1	Yes	DTZ71_RS30395
Rhizobiales bacterium AFS089140	Unclassified	DTZ72_RS20160	GCF_900472805.1	Yes	DTZ71_RS30395
Rhodopseudomonas faecalis	JCM 11668	BJ122_RS18740	GCF_003217325.1	No	BJ122_RS18740
Rhodopseudomonas palustris	XCP	DNX69_RS01995	GCF_003226555.1	No	BJ122_RS18740
Rhodopseudomonas palustris	DSM 126	CKO39_RS24850	GCF_002937155.1	No	CKO39_RS24850
Rhodopseudomonas palustris	2.1.18	D4Q52_RS25880	GCF_003591005.1	No	D4Q52_RS25880
Rhodopseudomonas palustris	42OL	AB661_RS03560	GCF_001020905.1	No	RPDX1_RS09150
Rhodopseudomonas palustris	ELI 1980	B1S06_RS03900	GCF_002026345.1	No	TX73_RS22630
Rhodopseudomonas palustris	DSM 126	CKO39_RS24355	GCF_002937155.1	No	TX73_RS22630
Rhodopseudomonas palustris	R1	D1920_RS21635	GCF_003547145.1	No	TX73_RS22630
Rhodopseudomonas palustris	2.1.37	D4Q71_RS01225	GCF_003591275.1	No	TX73_RS22630
Rhodopseudomonas palustris	YSC3	RPYSC3_RS22465	GCF_003031245.1	No	V516_RS05870
Rhodopseudomonas palustris	YSC3	RPYSC3_RS23650	GCF_003031245.1	No	V516_RS05870
Rhodopseudomonas palustris	PS3	RPPS3_RS22325	GCF_003031265.1	No	V516_RS05870
Rhodopseudomonas palustris	PS3	RPPS3_RS23490	GCF_003031265.1	No	V516_RS05870
Rhodopseudomonas palustris BisA53	BisA53	RPE_RS03865	GCF_000014825.1	No	RPE_RS03865
Rhodopseudomonas palustris BisA53	BisA53	RPE_RS21680	GCF_000014825.1	No	RPE_RS03865
Rhodopseudomonas palustris BisB18		RPC_RS06720	GCF_000013745.1	Yes	RPC_RS06720
Rhodopseudomonas palustris BisB18		RPC_RS21395	GCF_000013745.1	Yes	RPC_RS06720
Rhodopseudomonas palustris BisB5	BisB5	RPD_RS01780	GCF_000013685.1	No	RPD_RS01780
Rhodopseudomonas palustris BisB5	BisB5	RPD_RS20590	GCF_000013685.1	No	RPD_RS01780
Rhodopseudomonas palustris CGA009	CGA009	TX73_RS22630	GCF_000195775.1	No	TX73_RS22630
Rhodopseudomonas palustris CGA009	CGA009	TX73_RS23825	GCF_000195775.1	No	TX73_RS22630
Rhodopseudomonas palustris DX-1	DX-1	RPDX1_RS09150	GCF_000177255.2	No	RPDX1_RS09150
Rhodopseudomonas palustris DX-1	DX-1	RPDX1_RS22985	GCF_000177255.2	No	RPDX1_RS09150
Rhodopseudomonas palustris HaA2	HaA2	RPB_RS21380	GCF_000013365.1	No	RPD_RS01780
Rhodopseudomonas palustris JSC-3b	JSC-3b	V510_RS0100020	GCF_000504425.1	No	BJ122_RS18740
Rhodopseudomonas palustris JSC-3b	JSC-3b	V510_RS0100480	GCF_000504425.1	No	BJ122_RS18740
Rhodopseudomonas palustris JSC-3b	JSC-3b	V510_RS0116360	GCF_000504425.1	No	BJ122_RS18740
Rhodopseudomonas palustris PSBS	PSBS	V516_RS05870	GCF_002895035.1	No	V516_RS05870
Rhodopseudomonas palustris PSBS	PSBS	V516_RS08750	GCF_002895035.1	No	V516_RS05870
Rhodopseudomonas palustris TIE-1	TIE-1	RPAL_RS24350	GCF_000020445.1	No	TX73_RS22630
Rhodopseudomonas palustris TIE-1	TIE-1	RPAL_RS25490	GCF_000020445.1	No	TX73_RS22630
Rhodopseudomonas pentothenatexigens	JA575	BJ125_RS24670	GCF_003385925.1	No	BJ122_RS18740
Rhodopseudomonas pentothenatexigens	JA575	DWA33_RS24670	GCF_900218015.1	No	BJ122_RS18740
Rhodopseudomonas pseudopalustris	DSM 123	BMY71_RS24180	GCF_900110435.1	No	RPD_RS01780
Rhodopseudomonas sp. AAP120	AAP120	IP86_RS17630	GCF_001295845.1	No	RPD_RS01780
Rhodopseudomonas sp. B29	B29	I5M_RS08485	GCF_000333455.1	No	BJ122_RS18740
Rhodopseudomonas thermotolerans	JA576,NBRC 108863,KCTC 15144	BJ123_RS24680	GCF_003387125.1	No	BJ122_RS18740
Rhodospirillum centenum SW	SW; ATCC 51521	RC1_RS01760	GCF_000016185.1	No	RC1_RS01760
Rhodospirillum centenum SW	SW; ATCC 51521	RC1_RS12625	GCF_000016185.1	No	RC1_RS01760
Rhodospirillum centenum SW	SW; ATCC 51521	RC1_RS16935	GCF_000016185.1	No	RC1_RS01760
Rhodospirillum centenum SW	SW; ATCC 51521	RC1_RS17735	GCF_000016185.1	No	RC1_RS01760
Rhodospirillum rubrum ATCC 11170		Rru_AR0004	GCF_000013085.1	Yes	Rru_AR0004
Rhodospirillum rubrum ATCC 11170		Rru_AR0018	GCF_000013085.1	Yes	Rru_AR0004
Rhodospirillum rubrum ATCC 11170		Rru_AR0046	GCF_000013085.1	Yes	Rru_AR0004
Rhodospirillum rubrum ATCC 11170		Rru_AR0064	GCF_000013085.1	Yes	Rru_AR0004
Rhodospirillum rubrum F11		F11_RS00840	GCF_000225955.1	Yes	Rru_AR0004
Rhodospirillum rubrum F11		F11_RS03950	GCF_000225955.1	Yes	Rru_AR0004
Rhodospirillum rubrum F11		F11_RS12080	GCF_000225955.1	Yes	Rru_AR0004
Rhodospirillum rubrum F11		F11_RS16965	GCF_000225955.1	Yes	Rru_AR0004
Salmonella bongori	CATO-2016	BZL38_RS22640	GCF_002119365.1	No	A464_RS01205
Salmonella bongori	BCW_1555	AJK16_RS21500	GCF_002035475.1	No	AJK16_RS21500
Salmonella bongori	BCW_1556	AJK17_RS05080	GCF_002035285.1	No	SBG_RS12225
Salmonella bongori N268-08	N268-08	A464_RS01205	GCF_000439255.1	No	A464_RS01205
Salmonella bongori N268-08	N268-08	A464_RS13105	GCF_000439255.1	No	A464_RS01205
Salmonella bongori N268-08	N268-08	A464_RS16745	GCF_000439255.1	No	A464_RS01205
Salmonella bongori N268-08	N268-08	A464_RS19045	GCF_000439255.1	No	A464_RS01205
Salmonella bongori N268-08	N268-08	A464_RS19490	GCF_000439255.1	No	A464_RS01205
Salmonella bongori N268-08	N268-08	A464_RS20095	GCF_000439255.1	No	A464_RS01205
Salmonella bongori N268-08	N268-08	A464_RS20295	GCF_000439255.1	No	A464_RS01205
Salmonella bongori NCTC 12419	NCTC 12419	SBG_RS01200	GCF_000252995.1	No	A464_RS01205
Salmonella bongori NCTC 12419	NCTC 12419	SBG_RS12225	GCF_000252995.1	No	SBG_RS12225
Salmonella bongori NCTC 12419	NCTC 12419	SBG_RS17885	GCF_000252995.1	No	SBG_RS12225
Salmonella bongori NCTC 12419	NCTC 12419	SBG_RS18330	GCF_000252995.1	No	SBG_RS12225
Salmonella bongori NCTC 12419	NCTC 12419	SBG_RS18895	GCF_000252995.1	No	SBG_RS12225
Salmonella bongori NCTC 12419	NCTC 12419	SBG_RS15625	GCF_000252995.1	No	SBG_RS15625
Salmonella bongori NCTC 12419	NCTC 12419	SBG_RS19095	GCF_000252995.1	No	SBG_RS19095
Salmonella bongori serovar 40:z35:-	BCW_1553	AJH45_RS05500	GCF_002035305.1	No	AJI30_RS23400
Salmonella bongori serovar 44:z39:-	BCW_1554	Z005_RS14525	GCF_002037625.1	No	AJK16_RS21500
Salmonella bongori serovar 48:a:-	1308-83	AJH78_RS18925	GCF_002033765.1	No	A464_RS01205
Salmonella bongori serovar 48:i:-	BCW_1552	Y991_RS02650	GCF_002035315.1	No	Y991_RS02650
Salmonella bongori serovar 48:z35:-	BCW_1557	AJH46_RS16575	GCF_002035265.1	No	A464_RS01205
Salmonella bongori serovar 48:z41:-- str. RKS3044	RKS3044	N643_RS01185	GCF_000709535.1	No	A464_RS01205
Salmonella bongori serovar 48:z41:-- str. RKS3044	RKS3044	N643_RS11525	GCF_000709535.1	No	SBG_RS12225
Salmonella bongori serovar 48:z41:-- str. RKS3044	RKS3044	N643_RS14855	GCF_000709535.1	No	SBG_RS12225
Salmonella bongori serovar 48:z41:-- str. RKS3044	RKS3044	N643_RS17110	GCF_000709535.1	No	SBG_RS12225
Salmonella bongori serovar 48:z41:-- str. RKS3044	RKS3044	N643_RS17555	GCF_000709535.1	No	SBG_RS12225
Salmonella bongori serovar 48:z41:-- str. RKS3044	RKS3044	N643_RS18135	GCF_000709535.1	No	SBG_RS12225
Salmonella bongori serovar 48:z41:-- str. RKS3044	RKS3044	N643_RS18335	GCF_000709535.1	No	SBG_RS19095
Salmonella bongori serovar 66:z41:- str. SA19983605	SA19983605	LFZ56_RS17180	GCF_002211925.1	No	A464_RS01205
Salmonella bongori serovar 66:z41:- str. SA19983605	SA19983605	LFZ56_RS02125	GCF_002211925.1	No	LFZ56_RS02125
Salmonella bongori serovar 66:z41:- str. SA19983605	SA19983605	LFZ56_RS05675	GCF_002211925.1	No	SBG_RS12225
Salmonella bongori serovar 66:z41:- str. SA19983605	SA19983605	LFZ56_RS20630	GCF_002211925.1	No	SBG_RS12225
Salmonella bongori serovar 66:z41:- str. SA19983605	SA19983605	LFZ56_RS21235	GCF_002211925.1	No	SBG_RS12225
Salmonella bongori serovar 66:z41:- str. SA19983605	SA19983605	LFZ56_RS21730	GCF_002211925.1	No	SBG_RS12225
Salmonella bongori serovar 66:z41:- str. SA19983605	SA19983605	LFZ56_RS20420	GCF_002211925.1	No	SBG_RS19095
Salmonella enterica	CFSAN064034	C6648_RS09245	GCF_003030105.1	No	A1D48_RS24165
Salmonella enterica	CFSAN047866	A1D48_RS24165	GCF_003073535.1	No	A1D48_RS24165
Salmonella enterica	CFSAN045763	AXD23_RS23920	GCF_003073555.1	No	A1D48_RS24165
Salmonella enterica	CFSAN047908	A2H09_RS24720	GCF_003198755.1	No	A2H09_RS24720
Salmonella enterica	CFSAN047965	A2H66_RS24755	GCF_003197475.1	No	A2H29_RS24750
Salmonella enterica	CFSAN047946	A2H47_RS24740	GCF_003197555.1	No	A2H29_RS24750
Salmonella enterica	CFSAN047928	A2H29_RS24750	GCF_003197695.1	No	A2H29_RS24750
Salmonella enterica	CFSAN047961	A2H62_RS24760	GCF_003197505.1	No	A2H62_RS24760
Salmonella enterica	CFSAN048123	A7E15_RS25665	GCF_003197835.1	No	A7E15_RS25665
Salmonella enterica	CFSAN044870	A7R92_RS24130	GCF_001831635.1	No	A7R92_RS24130
Salmonella enterica	CFSAN044872	A7R94_RS24140	GCF_001832095.1	No	A7R94_RS24140
Salmonella enterica	CFSAN044887	A7S09_RS22510	GCF_001831965.1	No	A7S09_RS22510
Salmonella enterica	CFSAN045008	A7T30_RS22505	GCF_001835235.1	No	A7T30_RS22505
Salmonella enterica	BCW_4915	AJR61_RS23495	GCF_002055155.1	No	A7T30_RS22505
Salmonella enterica	BCW_3993	AJM50_RS23725	GCF_002059635.1	No	A7T30_RS22505
Salmonella enterica	CFSAN035924	AIX46_RS24870	GCF_003198255.1	No	AIX46_RS24870
Salmonella enterica	CFSAN035952	AIX74_RS24760	GCF_003581065.1	No	AIX74_RS24760
Salmonella enterica	BCW_5827	AJ383_RS22785	GCF_002052895.1	No	AJ383_RS22785
Salmonella enterica	BCW_5833	AJ389_RS25535	GCF_002052245.1	No	AJ389_RS25535
Salmonella enterica	BCW_5851	AJ407_RS25095	GCF_002052775.1	No	AJ407_RS25095
Salmonella enterica	BCW_5853	AJ409_RS24090	GCF_002051905.1	No	AJ409_RS24090
Salmonella enterica	BCW_5883	AJ438_RS25500	GCF_002051315.1	No	AJ438_RS25500
Salmonella enterica	BCW_5884	AJ439_RS25420	GCF_002051305.1	No	AJ439_RS25420
Salmonella enterica	BCW_5905	AJ460_RS23825	GCF_002051055.1	No	AJ460_RS23825
Salmonella enterica	BCW_5906	AJ461_RS24040	GCF_002050795.1	No	AJ461_RS24040
Salmonella enterica	BCW_6167	AJ695_RS22545	GCF_002045085.1	No	AJ695_RS22545
Salmonella enterica	BCW_6183	AJ711_RS24555	GCF_002044945.1	No	AJ711_RS24555
Salmonella enterica	BCW_6247	AJ762_RS23250	GCF_002044455.1	No	AJ762_RS23250
Salmonella enterica	BCW_6257	AJ772_RS23535	GCF_002044385.1	No	AJ772_RS23535
Salmonella enterica	BCW_4934	AJR80_RS23635	GCF_002054115.1	No	AJ772_RS23535
Salmonella enterica	BCW_4922	AJR68_RS25120	GCF_002054265.1	No	AJ772_RS23535
Salmonella enterica	BCW_4907	AJR53_RS24190	GCF_002054515.1	No	AJ772_RS23535
Salmonella enterica	MFDS1004024	MFDS1004024_RS18645	GCF_002900325.1	No	AJ772_RS23535
Salmonella enterica	NCTC8495	DYD32_RS22585	GCF_900456095.1	No	AJ772_RS23535
Salmonella enterica	NCTC8495	DYD32_RS24070	GCF_900456095.1	No	AJ772_RS23535
Salmonella enterica	BCW_6271	AJ786_RS26670	GCF_002043725.1	No	AJ786_RS26670
Salmonella enterica	BCW_6297	AJ812_RS23480	GCF_002044035.1	No	AJ812_RS23480
Salmonella enterica	BCW_6623	AJ913_RS25415	GCF_002043145.1	No	AJ913_RS25415
Salmonella enterica	BCW_1561	AJK19_RS23035	GCF_002035185.1	No	AJH47_RS03495
Salmonella enterica	BCW_1562	AJK20_RS23835	GCF_002035215.1	No	AJH47_RS03495
Salmonella enterica	BCW_4659	AJP68_RS24320	GCF_002056485.1	No	AJH47_RS03495
Salmonella enterica	FDAARGOS_70	MC58_RS01430	GCF_000783815.2	No	AJH72_RS10910
Salmonella enterica	FDAARGOS_70	MC58_RS13990	GCF_000783815.2	No	AJH72_RS10910
Salmonella enterica	FDAARGOS_70	MC58_RS17390	GCF_000783815.2	No	AJH72_RS10910
Salmonella enterica	FDAARGOS_70	MC58_RS17630	GCF_000783815.2	No	AJH72_RS10910
Salmonella enterica	FDAARGOS_70	MC58_RS18410	GCF_000783815.2	No	AJH72_RS10910
Salmonella enterica	FDAARGOS_70	MC58_RS18895	GCF_000783815.2	No	AJH72_RS10910
Salmonella enterica	FDAARGOS_70	MC58_RS21430	GCF_000783815.2	No	AJH72_RS10910
Salmonella enterica	Sal25	ADT56_RS06665	GCF_001078155.1	No	AJH72_RS10910
Salmonella enterica	FSAN236CA	AL029_RS18420	GCF_001275185.1	No	AJH72_RS10910
Salmonella enterica	FSAN332CC	AL032_RS20290	GCF_001275195.1	No	AJH72_RS10910
Salmonella enterica	FCUN156CA	AL030_RS16845	GCF_001275205.1	No	AJH72_RS10910
Salmonella enterica	UG1286CA	AL031_RS18825	GCF_001275215.1	No	AJH72_RS10910
Salmonella enterica	SAGM-KPC	AS186_RS24135	GCF_001443185.1	No	AJH72_RS10910
Salmonella enterica	CVM 43756	IN23_RS23085	GCF_001473305.1	No	AJH72_RS10910
Salmonella enterica	CVM 43747	IN14_RS22620	GCF_001473315.1	No	AJH72_RS10910
Salmonella enterica	CVM 43745	IN12_RS22935	GCF_001473345.1	No	AJH72_RS10910
Salmonella enterica	CVM 43753	IN20_RS23050	GCF_001473355.1	No	AJH72_RS10910
Salmonella enterica	CVM 43757	IN24_RS19245	GCF_001473385.1	No	AJH72_RS10910
Salmonella enterica	CVM 43765	IN32_RS23280	GCF_001473425.1	No	AJH72_RS10910
Salmonella enterica	CVM 43762	IN29_RS23135	GCF_001473435.1	No	AJH72_RS10910
Salmonella enterica	CVM 43772	IN39_RS00005	GCF_001473465.1	No	AJH72_RS10910
Salmonella enterica	CVM 43775	IN42_RS22705	GCF_001473485.1	No	AJH72_RS10910
Salmonella enterica	CVM 43778	IN45_RS23390	GCF_001473505.1	No	AJH72_RS10910
Salmonella enterica	CVM 43781	IN48_RS22120	GCF_001473525.1	No	AJH72_RS10910
Salmonella enterica	CVM 43783	IN50_RS20470	GCF_001473545.1	No	AJH72_RS10910
Salmonella enterica	CVM 43784	IN51_RS21570	GCF_001473555.1	No	AJH72_RS10910
Salmonella enterica	CVM 43786	IN53_RS12645	GCF_001473585.1	No	AJH72_RS10910
Salmonella enterica	CVM 43787	IN54_RS19320	GCF_001473595.1	No	AJH72_RS10910
Salmonella enterica	CVM 43793	IN60_RS02830	GCF_001473635.1	No	AJH72_RS10910
Salmonella enterica	CVM 43814	IN81_RS18210	GCF_001473725.1	No	AJH72_RS10910
Salmonella enterica	CVM 43822	IN89_RS15405	GCF_001473785.1	No	AJH72_RS10910
Salmonella enterica	CVM 43823	IN90_RS14525	GCF_001473795.1	No	AJH72_RS10910
Salmonella enterica	CVM 43826	IN93_RS22435	GCF_001473815.1	No	AJH72_RS10910
Salmonella enterica	CVM 43828	IN95_RS23415	GCF_001473845.1	No	AJH72_RS10910
Salmonella enterica	CVM 43832	IN99_RS24075	GCF_001473865.1	No	AJH72_RS10910
Salmonella enterica	CVM 43836	IO03_RS00035	GCF_001473885.1	No	AJH72_RS10910
Salmonella enterica	CVM 43837	IO04_RS23165	GCF_001473905.1	No	AJH72_RS10910
Salmonella enterica	CVM 43839	IO06_RS17285	GCF_001473915.1	No	AJH72_RS10910
Salmonella enterica	CVM 43843	IO10_RS15530	GCF_001473945.1	No	AJH72_RS10910
Salmonella enterica	CVM 43743	IN10_RS23790	GCF_001473965.1	No	AJH72_RS10910
Salmonella enterica	CVM 43744	IN11_RS05590	GCF_001473985.1	No	AJH72_RS10910
Salmonella enterica	CVM 43746	IN13_RS20455	GCF_001474005.1	No	AJH72_RS10910
Salmonella enterica	CVM 43748	IN15_RS07570	GCF_001474025.1	No	AJH72_RS10910
Salmonella enterica	CVM 43749	IN16_RS22610	GCF_001474045.1	No	AJH72_RS10910
Salmonella enterica	CVM 43750	IN17_RS24285	GCF_001474065.1	No	AJH72_RS10910
Salmonella enterica	CVM 43751	IN18_RS23675	GCF_001474075.1	No	AJH72_RS10910
Salmonella enterica	CVM 43754	IN21_RS23300	GCF_001474125.1	No	AJH72_RS10910
Salmonella enterica	CVM 43755	IN22_RS20945	GCF_001474135.1	No	AJH72_RS10910
Salmonella enterica	CVM 43758	IN25_RS21800	GCF_001474165.1	No	AJH72_RS10910
Salmonella enterica	CVM 43760	IN27_RS07215	GCF_001474185.1	No	AJH72_RS10910
Salmonella enterica	CVM 43761	IN28_RS22705	GCF_001474205.1	No	AJH72_RS10910
Salmonella enterica	CVM 43763	IN30_RS23275	GCF_001474225.1	No	AJH72_RS10910
Salmonella enterica	CVM 43764	IN31_RS02350	GCF_001474245.1	No	AJH72_RS10910
Salmonella enterica	CVM 43766	IN33_RS10085	GCF_001474255.1	No	AJH72_RS10910
Salmonella enterica	CVM 43767	IN34_RS22565	GCF_001474275.1	No	AJH72_RS10910
Salmonella enterica	CVM 43768	IN35_RS20935	GCF_001474305.1	No	AJH72_RS10910
Salmonella enterica	CVM 43769	IN36_RS24925	GCF_001474325.1	No	AJH72_RS10910
Salmonella enterica	CVM 43770	IN37_RS22915	GCF_001474335.1	No	AJH72_RS10910
Salmonella enterica	CVM 43771	IN38_RS23550	GCF_001474355.1	No	AJH72_RS10910
Salmonella enterica	CVM 43773	IN40_RS13450	GCF_001474385.1	No	AJH72_RS10910
Salmonella enterica	CVM 43774	IN41_RS09290	GCF_001474405.1	No	AJH72_RS10910
Salmonella enterica	CVM 43776	IN43_RS24000	GCF_001474415.1	No	AJH72_RS10910
Salmonella enterica	CVM 43777	IN44_RS22380	GCF_001474445.1	No	AJH72_RS10910
Salmonella enterica	CVM 43780	IN47_RS03290	GCF_001474485.1	No	AJH72_RS10910
Salmonella enterica	CVM 43782	IN49_RS20645	GCF_001474505.1	No	AJH72_RS10910
Salmonella enterica	CVM 43785	IN52_RS01690	GCF_001474515.1	No	AJH72_RS10910
Salmonella enterica	CVM 43789	IN56_RS20115	GCF_001474565.1	No	AJH72_RS10910
Salmonella enterica	CVM 43791	IN58_RS23620	GCF_001474575.1	No	AJH72_RS10910
Salmonella enterica	CVM 43794	IN61_RS23110	GCF_001474625.1	No	AJH72_RS10910
Salmonella enterica	CVM 43795	IN62_RS22095	GCF_001474645.1	No	AJH72_RS10910
Salmonella enterica	CVM 43796	IN63_RS22790	GCF_001474655.1	No	AJH72_RS10910
Salmonella enterica	CVM 43797	IN64_RS22100	GCF_001474685.1	No	AJH72_RS10910
Salmonella enterica	CVM 43798	IN65_RS22195	GCF_001474705.1	No	AJH72_RS10910
Salmonella enterica	CVM 43801	IN68_RS22420	GCF_001474725.1	No	AJH72_RS10910
Salmonella enterica	CVM 43806	IN73_RS03110	GCF_001474755.1	No	AJH72_RS10910
Salmonella enterica	CVM 43808	IN75_RS22135	GCF_001474775.1	No	AJH72_RS10910
Salmonella enterica	CVM 43809	IN76_RS20870	GCF_001474805.1	No	AJH72_RS10910
Salmonella enterica	CVM 43810	IN77_RS24480	GCF_001474825.1	No	AJH72_RS10910
Salmonella enterica	CVM 43813	IN80_RS23025	GCF_001474835.1	No	AJH72_RS10910
Salmonella enterica	CVM 43824	IN91_RS22570	GCF_001474905.1	No	AJH72_RS10910
Salmonella enterica	CVM 43821	IN88_RS23855	GCF_001474915.1	No	AJH72_RS10910
Salmonella enterica	CVM 43825	IN92_RS22945	GCF_001474925.1	No	AJH72_RS10910
Salmonella enterica	CVM 43827	IN94_RS21780	GCF_001474965.1	No	AJH72_RS10910
Salmonella enterica	CVM 43829	IN96_RS22750	GCF_001474985.1	No	AJH72_RS10910
Salmonella enterica	CVM 43830	IN97_RS22280	GCF_001474995.1	No	AJH72_RS10910
Salmonella enterica	CVM 43831	IN98_RS20990	GCF_001475005.1	No	AJH72_RS10910
Salmonella enterica	CVM 43833	IO00_RS22005	GCF_001475045.1	No	AJH72_RS10910
Salmonella enterica	CVM 43840	IO07_RS07920	GCF_001475085.1	No	AJH72_RS10910
Salmonella enterica	CVM 43841	IO08_RS22480	GCF_001475105.1	No	AJH72_RS10910
Salmonella enterica	CVM 43844	IO11_RS22510	GCF_001475145.1	No	AJH72_RS10910
Salmonella enterica	CVM 43846	IO13_RS16890	GCF_001475175.1	No	AJH72_RS10910
Salmonella enterica	CVM 43820	IN87_RS23975	GCF_001475225.1	No	AJH72_RS10910
Salmonella enterica	CVM 43802	IN69_RS07920	GCF_001475245.1	No	AJH72_RS10910
Salmonella enterica	CVM 43800	IN67_RS17240	GCF_001475295.1	No	AJH72_RS10910
Salmonella enterica	CVM 43805	IN72_RS23615	GCF_001475305.1	No	AJH72_RS10910
Salmonella enterica	CVM 43815	IN82_RS22565	GCF_001475335.1	No	AJH72_RS10910
Salmonella enterica	CVM 43812	IN79_RS22415	GCF_001475345.1	No	AJH72_RS10910
Salmonella enterica	CVM 43842	IO09_RS21160	GCF_001475375.1	No	AJH72_RS10910
Salmonella enterica	LT2	AL463_RS03165	GCF_001558355.2	No	AJH72_RS10910
Salmonella enterica	LT2	AL463_RS06735	GCF_001558355.2	No	AJH72_RS10910
Salmonella enterica	LT2	AL463_RS06980	GCF_001558355.2	No	AJH72_RS10910
Salmonella enterica	LT2	AL463_RS07740	GCF_001558355.2	No	AJH72_RS10910
Salmonella enterica	LT2	AL463_RS08240	GCF_001558355.2	No	AJH72_RS10910
Salmonella enterica	LT2	AL463_RS10840	GCF_001558355.2	No	AJH72_RS10910
Salmonella enterica	NGUA04	AW158_RS18535	GCF_001569605.1	No	AJH72_RS10910
Salmonella enterica	NGUA05	AW159_RS16805	GCF_001569625.1	No	AJH72_RS10910
Salmonella enterica	NGUA06	AW160_RS00085	GCF_001569645.1	No	AJH72_RS10910
Salmonella enterica	NGUA07	AW161_RS17800	GCF_001569665.1	No	AJH72_RS10910
Salmonella enterica	NGUA08	AW162_RS00265	GCF_001569685.1	No	AJH72_RS10910
Salmonella enterica	NGUA09	AW163_RS00845	GCF_001569705.1	No	AJH72_RS10910
Salmonella enterica	NGUA10	NGUA41_RS19605	GCF_001569725.1	No	AJH72_RS10910
Salmonella enterica	NGUA11	AW124_RS19125	GCF_001569745.1	No	AJH72_RS10910
Salmonella enterica	NGUA12	AW125_RS21035	GCF_001569765.1	No	AJH72_RS10910
Salmonella enterica	NGUA13	AW126_RS20005	GCF_001569785.1	No	AJH72_RS10910
Salmonella enterica	NGUA15	AW128_RS15785	GCF_001569825.1	No	AJH72_RS10910
Salmonella enterica	NGUA17	AW130_RS00050	GCF_001569865.1	No	AJH72_RS10910
Salmonella enterica	NGUA18	AW131_RS02475	GCF_001569885.1	No	AJH72_RS10910
Salmonella enterica	NGUA19	AW132_RS21960	GCF_001569905.1	No	AJH72_RS10910
Salmonella enterica	NGUA22	AW136_RS21320	GCF_001569965.1	No	AJH72_RS10910
Salmonella enterica	NGUA24	AW138_RS14845	GCF_001570005.1	No	AJH72_RS10910
Salmonella enterica	NGUA25	AW139_RS00210	GCF_001570025.1	No	AJH72_RS10910
Salmonella enterica	NGUA26	AW140_RS00480	GCF_001570045.1	No	AJH72_RS10910
Salmonella enterica	NGUA27	AW141_RS03855	GCF_001570065.1	No	AJH72_RS10910
Salmonella enterica	NGUA29	AW143_RS00935	GCF_001570105.1	No	AJH72_RS10910
Salmonella enterica	NGUA30	AW145_RS16285	GCF_001570125.1	No	AJH72_RS10910
Salmonella enterica	NGUA31	AW146_RS00075	GCF_001570145.1	No	AJH72_RS10910
Salmonella enterica	NGUA32	AW147_RS18410	GCF_001570165.1	No	AJH72_RS10910
Salmonella enterica	NGUA33	AW148_RS04175	GCF_001570185.1	No	AJH72_RS10910
Salmonella enterica	NGUA34	AW149_RS00110	GCF_001570205.1	No	AJH72_RS10910
Salmonella enterica	NGUA35	AW150_RS03090	GCF_001570225.1	No	AJH72_RS10910
Salmonella enterica	NGUA36	AW151_RS03705	GCF_001570245.1	No	AJH72_RS10910
Salmonella enterica	NGUA37	AW152_RS00305	GCF_001570265.1	No	AJH72_RS10910
Salmonella enterica	9	AZI83_RS21935	GCF_001575015.1	No	AJH72_RS10910
Salmonella enterica	PS01	AWI50_RS18825	GCF_001578485.1	No	AJH72_RS10910
Salmonella enterica	CU013109	A7K97_RS18175	GCF_001641105.1	No	AJH72_RS10910
Salmonella enterica	8	A7980_RS23840	GCF_001642485.1	No	AJH72_RS10910
Salmonella enterica	14	A6C40_RS05925	GCF_001642525.1	No	AJH72_RS10910
Salmonella enterica	CRJJGF_00165	IL02_RS07815	GCF_001643875.1	No	AJH72_RS10910
Salmonella enterica	CRJJGF_00101	IK39_RS09585	GCF_001643905.1	No	AJH72_RS10910
Salmonella enterica	C629	A7P63_RS02160	GCF_001647755.1	No	AJH72_RS10910
Salmonella enterica	C629	A7P63_RS05925	GCF_001647755.1	No	AJH72_RS10910
Salmonella enterica	C629	A7P63_RS18305	GCF_001647755.1	No	AJH72_RS10910
Salmonella enterica	C629	A7P63_RS21575	GCF_001647755.1	No	AJH72_RS10910
Salmonella enterica	C629	A7P63_RS21790	GCF_001647755.1	No	AJH72_RS10910
Salmonella enterica	C629	A7P63_RS22465	GCF_001647755.1	No	AJH72_RS10910
Salmonella enterica	C629	A7P63_RS22935	GCF_001647755.1	No	AJH72_RS10910
Salmonella enterica	6	A8T63_RS23210	GCF_001648855.1	No	AJH72_RS10910
Salmonella enterica	4	A8T46_RS17490	GCF_001648865.1	No	AJH72_RS10910
Salmonella enterica	CFSAN033950	ACV97_RS06955	GCF_001652385.1	No	AJH72_RS10910
Salmonella enterica	E3	BBC46_RS19635	GCF_001691895.1	No	AJH72_RS10910
Salmonella enterica	FORC_019	FORC19_RS02185	GCF_001705055.1	No	AJH72_RS10910
Salmonella enterica	FORC_019	FORC19_RS05570	GCF_001705055.1	No	AJH72_RS10910
Salmonella enterica	FORC_019	FORC19_RS17730	GCF_001705055.1	No	AJH72_RS10910
Salmonella enterica	FORC_019	FORC19_RS20985	GCF_001705055.1	No	AJH72_RS10910
Salmonella enterica	FORC_019	FORC19_RS21205	GCF_001705055.1	No	AJH72_RS10910
Salmonella enterica	FORC_019	FORC19_RS21955	GCF_001705055.1	No	AJH72_RS10910
Salmonella enterica	FORC_019	FORC19_RS22415	GCF_001705055.1	No	AJH72_RS10910
Salmonella enterica	CFSAN008104	A9D71_RS05640	GCF_001713515.1	No	AJH72_RS10910
Salmonella enterica	ARS-CC621	BFG18_RS07130	GCF_001716225.1	No	AJH72_RS10910
Salmonella enterica	ARS-CC274	BFG45_RS14560	GCF_001716375.1	No	AJH72_RS10910
Salmonella enterica	ARS-CC273	BFG46_RS12095	GCF_001716725.1	No	AJH72_RS10910
Salmonella enterica	ARS-CC938	BFG47_RS12615	GCF_001716745.1	No	AJH72_RS10910
Salmonella enterica	CFSAN044865	A7R87_RS23795	GCF_001831555.1	No	AJH72_RS10910
Salmonella enterica	CFSAN044866	A7R88_RS24640	GCF_001831565.1	No	AJH72_RS10910
Salmonella enterica	CFSAN044864	A7R86_RS24610	GCF_001831575.1	No	AJH72_RS10910
Salmonella enterica	CFSAN044868	A7R90_RS23800	GCF_001831625.1	No	AJH72_RS10910
Salmonella enterica	CFSAN044873	A7R95_RS24140	GCF_001831655.1	No	AJH72_RS10910
Salmonella enterica	CFSAN044874	A7R96_RS24130	GCF_001831705.1	No	AJH72_RS10910
Salmonella enterica	CFSAN044875	A7R97_RS24120	GCF_001831715.1	No	AJH72_RS10910
Salmonella enterica	CFSAN044876	A7R98_RS24160	GCF_001831725.1	No	AJH72_RS10910
Salmonella enterica	CFSAN044878	A7S00_RS24145	GCF_001831785.1	No	AJH72_RS10910
Salmonella enterica	CFSAN044879	A7S01_RS24135	GCF_001831795.1	No	AJH72_RS10910
Salmonella enterica	CFSAN044880	A7S02_RS24120	GCF_001831805.1	No	AJH72_RS10910
Salmonella enterica	CFSAN044881	A7S03_RS24120	GCF_001831835.1	No	AJH72_RS10910
Salmonella enterica	CFSAN044882	A7S04_RS24120	GCF_001831865.1	No	AJH72_RS10910
Salmonella enterica	CFSAN044883	A7S05_RS23415	GCF_001831875.1	No	AJH72_RS10910
Salmonella enterica	CFSAN044884	A7S06_RS23395	GCF_001831895.1	No	AJH72_RS10910
Salmonella enterica	CFSAN044885	A7S07_RS23445	GCF_001831915.1	No	AJH72_RS10910
Salmonella enterica	CFSAN044888	A7S10_RS24250	GCF_001831985.1	No	AJH72_RS10910
Salmonella enterica	CFSAN044889	A7S11_RS24265	GCF_001831995.1	No	AJH72_RS10910
Salmonella enterica	CFSAN044890	A7S12_RS22520	GCF_001832025.1	No	AJH72_RS10910
Salmonella enterica	CFSAN044891	A7S13_RS24535	GCF_001832045.1	No	AJH72_RS10910
Salmonella enterica	CFSAN044892	A7S14_RS24540	GCF_001832065.1	No	AJH72_RS10910
Salmonella enterica	CFSAN044869	A7R91_RS24145	GCF_001832075.1	No	AJH72_RS10910
Salmonella enterica	CFSAN044894	A7S16_RS24555	GCF_001832125.1	No	AJH72_RS10910
Salmonella enterica	CFSAN044895	A7S17_RS24530	GCF_001832145.1	No	AJH72_RS10910
Salmonella enterica	CFSAN044896	A7S18_RS24545	GCF_001832165.1	No	AJH72_RS10910
Salmonella enterica	CFSAN044899	A7S21_RS24150	GCF_001832205.1	No	AJH72_RS10910
Salmonella enterica	CFSAN044957	A7S79_RS25770	GCF_001832325.1	No	AJH72_RS10910
Salmonella enterica	CFSAN044893	A7S15_RS24540	GCF_001832675.1	No	AJH72_RS10910
Salmonella enterica	CFSAN044898	A7S20_RS24125	GCF_001832695.1	No	AJH72_RS10910
Salmonella enterica	CFSAN044902	A7S24_RS25785	GCF_001833065.1	No	AJH72_RS10910
Salmonella enterica	CFSAN044903	A7S25_RS24120	GCF_001833075.1	No	AJH72_RS10910
Salmonella enterica	CFSAN044901	A7S23_RS25740	GCF_001833085.1	No	AJH72_RS10910
Salmonella enterica	CFSAN044900	A7S22_RS25730	GCF_001833095.1	No	AJH72_RS10910
Salmonella enterica	CFSAN044904	A7S26_RS24115	GCF_001833145.1	No	AJH72_RS10910
Salmonella enterica	CFSAN044905	A7S27_RS24125	GCF_001833155.1	No	AJH72_RS10910
Salmonella enterica	CFSAN044906	A7S28_RS24140	GCF_001833165.1	No	AJH72_RS10910
Salmonella enterica	CFSAN044907	A7S29_RS24130	GCF_001833185.1	No	AJH72_RS10910
Salmonella enterica	CFSAN044924	A7S46_RS24130	GCF_001833275.1	No	AJH72_RS10910
Salmonella enterica	CFSAN044925	A7S47_RS22735	GCF_001833305.1	No	AJH72_RS10910
Salmonella enterica	CFSAN044927	A7S49_RS22770	GCF_001833325.1	No	AJH72_RS10910
Salmonella enterica	CFSAN044931	A7S53_RS22730	GCF_001833385.1	No	AJH72_RS10910
Salmonella enterica	CFSAN044932	A7S54_RS22775	GCF_001833395.1	No	AJH72_RS10910
Salmonella enterica	CFSAN044933	A7S55_RS22745	GCF_001833405.1	No	AJH72_RS10910
Salmonella enterica	CFSAN044939	A7S61_RS22730	GCF_001833485.1	No	AJH72_RS10910
Salmonella enterica	CFSAN044940	A7S62_RS25745	GCF_001833495.1	No	AJH72_RS10910
Salmonella enterica	CFSAN044941	A7S63_RS22745	GCF_001833505.1	No	AJH72_RS10910
Salmonella enterica	CFSAN044944	A7S66_RS24120	GCF_001833545.1	No	AJH72_RS10910
Salmonella enterica	CFSAN044949	A7S71_RS24115	GCF_001833565.1	No	AJH72_RS10910
Salmonella enterica	CFSAN044950	A7S72_RS25775	GCF_001833585.1	No	AJH72_RS10910
Salmonella enterica	CFSAN044952	A7S74_RS24125	GCF_001833625.1	No	AJH72_RS10910
Salmonella enterica	CFSAN044955	A7S77_RS22760	GCF_001833645.1	No	AJH72_RS10910
Salmonella enterica	CFSAN045023	A7T45_RS24320	GCF_001834335.1	No	AJH72_RS10910
Salmonella enterica	CFSAN044912	A7S34_RS24560	GCF_001834755.1	No	AJH72_RS10910
Salmonella enterica	CFSAN044913	A7S35_RS24605	GCF_001834785.1	No	AJH72_RS10910
Salmonella enterica	CFSAN044919	A7S41_RS25195	GCF_001834805.1	No	AJH72_RS10910
Salmonella enterica	CFSAN044929	A7S51_RS25875	GCF_001834825.1	No	AJH72_RS10910
Salmonella enterica	CFSAN044930	A7S52_RS22765	GCF_001834845.1	No	AJH72_RS10910
Salmonella enterica	CFSAN044936	A7S58_RS24545	GCF_001834885.1	No	AJH72_RS10910
Salmonella enterica	CFSAN044937	A7S59_RS24025	GCF_001834895.1	No	AJH72_RS10910
Salmonella enterica	CFSAN044938	A7S60_RS22740	GCF_001834905.1	No	AJH72_RS10910
Salmonella enterica	CFSAN044942	A7S64_RS22765	GCF_001834915.1	No	AJH72_RS10910
Salmonella enterica	CFSAN044945	A7S67_RS24030	GCF_001834965.1	No	AJH72_RS10910
Salmonella enterica	CFSAN044943	A7S65_RS24110	GCF_001834975.1	No	AJH72_RS10910
Salmonella enterica	CFSAN044953	A7S75_RS22740	GCF_001835005.1	No	AJH72_RS10910
Salmonella enterica	CFSAN044948	A7S70_RS24835	GCF_001835015.1	No	AJH72_RS10910
Salmonella enterica	CFSAN044954	A7S76_RS24140	GCF_001835045.1	No	AJH72_RS10910
Salmonella enterica	R8_3274_R1	BL238_RS25745	GCF_001952055.1	No	AJH72_RS10910
Salmonella enterica	BCW_2435	AJL62_RS11850	GCF_002030095.1	No	AJH72_RS10910
Salmonella enterica	BCW_2226	AJK90_RS24870	GCF_002030285.1	No	AJH72_RS10910
Salmonella enterica	BCW_2227	AJK91_RS25645	GCF_002030295.1	No	AJH72_RS10910
Salmonella enterica	BCW_2436	AJL63_RS25245	GCF_002030705.1	No	AJH72_RS10910
Salmonella enterica	BCW_2244	AJK93_RS25055	GCF_002030825.1	No	AJH72_RS10910
Salmonella enterica	BCW_2209	AJK89_RS24225	GCF_002030895.1	No	AJH72_RS10910
Salmonella enterica	BCW_2010	AJK76_RS24655	GCF_002032505.1	No	AJH72_RS10910
Salmonella enterica	BCW_2013	AJK78_RS24075	GCF_002032515.1	No	AJH72_RS10910
Salmonella enterica	BCW_2008	AJK75_RS26460	GCF_002032545.1	No	AJH72_RS10910
Salmonella enterica	BCW_2003	AJK72_RS23645	GCF_002032565.1	No	AJH72_RS10910
Salmonella enterica	BCW_2004	AJK73_RS22860	GCF_002032585.1	No	AJH72_RS10910
Salmonella enterica	BCW_1998	AJK68_RS23760	GCF_002032615.1	No	AJH72_RS10910
Salmonella enterica	BCW_1997	AJK67_RS13150	GCF_002032645.1	No	AJH72_RS10910
Salmonella enterica	BCW_2177	AJK87_RS25670	GCF_002032675.1	No	AJH72_RS10910
Salmonella enterica	BCW_2017	AJK82_RS24025	GCF_002032855.1	No	AJH72_RS10910
Salmonella enterica	BCW_2020	AJK85_RS24095	GCF_002033255.1	No	AJH72_RS10910
Salmonella enterica	BCW_2016	AJK81_RS24060	GCF_002033285.1	No	AJH72_RS10910
Salmonella enterica	BCW_2019	AJK84_RS24025	GCF_002033295.1	No	AJH72_RS10910
Salmonella enterica	BCW_2005	AJK74_RS22855	GCF_002033325.1	No	AJH72_RS10910
Salmonella enterica	BCW_2015	AJK80_RS24035	GCF_002033335.1	No	AJH72_RS10910
Salmonella enterica	BCW_2001	AJK71_RS24360	GCF_002033365.1	No	AJH72_RS10910
Salmonella enterica	BCW_1999	AJK69_RS03070	GCF_002033375.1	No	AJH72_RS10910
Salmonella enterica	BCW_1996	AJK66_RS24155	GCF_002033395.1	No	AJH72_RS10910
Salmonella enterica	BCW_1992	AJK62_RS19665	GCF_002033445.1	No	AJH72_RS10910
Salmonella enterica	BCW_1994	AJK64_RS18095	GCF_002033455.1	No	AJH72_RS10910
Salmonella enterica	BCW_1991	AJK61_RS11440	GCF_002033485.1	No	AJH72_RS10910
Salmonella enterica	BCW_1990	AJK60_RS02180	GCF_002033505.1	No	AJH72_RS10910
Salmonella enterica	BCW_1989	AJK59_RS23085	GCF_002033515.1	No	AJH72_RS10910
Salmonella enterica	BCW_1988	AJK58_RS24750	GCF_002033525.1	No	AJH72_RS10910
Salmonella enterica	BCW_1987	AJK57_RS24040	GCF_002033565.1	No	AJH72_RS10910
Salmonella enterica	BCW_1984	AJK54_RS24025	GCF_002033585.1	No	AJH72_RS10910
Salmonella enterica	BCW_1985	AJK55_RS23980	GCF_002033595.1	No	AJH72_RS10910
Salmonella enterica	BCW_1983	AJK53_RS24040	GCF_002033625.1	No	AJH72_RS10910
Salmonella enterica	BCW_1978	AJK48_RS23000	GCF_002033645.1	No	AJH72_RS10910
Salmonella enterica	BCW_1982	AJK52_RS24480	GCF_002033655.1	No	AJH72_RS10910
Salmonella enterica	BCW_1977	AJK47_RS26205	GCF_002033685.1	No	AJH72_RS10910
Salmonella enterica	BCW_1976	AJK46_RS24325	GCF_002033725.1	No	AJH72_RS10910
Salmonella enterica	BCW_1877	AJK43_RS24375	GCF_002033885.1	No	AJH72_RS10910
Salmonella enterica	BCW_1862	AJK40_RS24520	GCF_002033935.1	No	AJH72_RS10910
Salmonella enterica	BCW_1861	AJK39_RS24035	GCF_002033945.1	No	AJH72_RS10910
Salmonella enterica	BCW_1852	AJK38_RS23380	GCF_002033995.1	No	AJH72_RS10910
Salmonella enterica	BCW_1833	AJK37_RS23720	GCF_002034025.1	No	AJH72_RS10910
Salmonella enterica	BCW_1809	AJK35_RS23035	GCF_002034075.1	No	AJH72_RS10910
Salmonella enterica	BCW_1819	AJK36_RS24765	GCF_002034095.1	No	AJH72_RS10910
Salmonella enterica	BCW_1776	AJK34_RS11535	GCF_002034165.1	No	AJH72_RS10910
Salmonella enterica	BCW_1769	AJK33_RS24875	GCF_002034175.1	No	AJH72_RS10910
Salmonella enterica	BCW_1760	AJK32_RS25295	GCF_002034185.1	No	AJH72_RS10910
Salmonella enterica	BCW_1733	AJK31_RS25490	GCF_002034235.1	No	AJH72_RS10910
Salmonella enterica	BCW_1731	AJK30_RS22545	GCF_002034245.1	No	AJH72_RS10910
Salmonella enterica	BCW_1986	AJK56_RS23925	GCF_002034455.1	No	AJH72_RS10910
Salmonella enterica	BCW_1993	AJK63_RS25500	GCF_002034465.1	No	AJH72_RS10910
Salmonella enterica	BCW_1981	AJK51_RS10305	GCF_002034505.1	No	AJH72_RS10910
Salmonella enterica	BCW_1908	AJK44_RS23805	GCF_002034595.1	No	AJH72_RS10910
Salmonella enterica	BCW_1872	AJK42_RS23555	GCF_002034615.1	No	AJH72_RS10910
Salmonella enterica	BCW_1864	AJK41_RS27310	GCF_002034625.1	No	AJH72_RS10910
Salmonella enterica	BCW_1640	AJK29_RS22210	GCF_002034665.1	No	AJH72_RS10910
Salmonella enterica	BCW_1593	AJK25_RS25260	GCF_002034815.1	No	AJH72_RS10910
Salmonella enterica	BCW_1566	AJK22_RS26020	GCF_002035125.1	No	AJH72_RS10910
Salmonella enterica	BCW_1565	AJK21_RS25920	GCF_002035205.1	No	AJH72_RS10910
Salmonella enterica	BCW_1542	AJK10_RS23325	GCF_002035405.1	No	AJH72_RS10910
Salmonella enterica	BCW_1550	AJK14_RS24630	GCF_002035495.1	No	AJH72_RS10910
Salmonella enterica	BCW_1535	AJK08_RS25335	GCF_002035555.1	No	AJH72_RS10910
Salmonella enterica	BCW_1541	AJK09_RS24150	GCF_002035695.1	No	AJH72_RS10910
Salmonella enterica	BCW_1524	AJK01_RS24325	GCF_002035865.1	No	AJH72_RS10910
Salmonella enterica	BCW_1529	AJK04_RS22445	GCF_002036055.1	No	AJH72_RS10910
Salmonella enterica	BCW_1515	AJJ99_RS23485	GCF_002036145.1	No	AJH72_RS10910
Salmonella enterica	BCW_2239	AJK92_RS26165	GCF_002036285.1	No	AJH72_RS10910
Salmonella enterica	BCW_2559	AJM09_RS24175	GCF_002036385.1	No	AJH72_RS10910
Salmonella enterica	BCW_2561	AJM10_RS24210	GCF_002036425.1	No	AJH72_RS10910
Salmonella enterica	BCW_2557	AJM08_RS24245	GCF_002036455.1	No	AJH72_RS10910
Salmonella enterica	BCW_2556	AJM07_RS24195	GCF_002036465.1	No	AJH72_RS10910
Salmonella enterica	BCW_2553	AJM06_RS24205	GCF_002036505.1	No	AJH72_RS10910
[truncated: 14,452 more rows]
