# Supplementary material for: Diversity and distribution of thermophilic hydrogenogenic carboxydotrophs revealed by microbial community analysis in sediments from multiple hydrothermal environments in Japan
Source: Arch Microbiol. 2019 Apr 27;201(7):969–82. doi: 10.1007/s00203-019-01661-9 (PMC6687684; doi:10.1007/s00203-019-01661-9)
Supplement: Supplementary file 7 — Supplementary file8 (XLSX 22 kb) [file 203_2019_1661_MOESM7_ESM.xlsx]

## Sheet: Sheet1
"Diversity and distribution of thermophilic hydrogenogenic carboxydotrophs revealed by microbial community analysis in sediments from multiple hydrothermal environments in Japan" Arch. Microbiol. Kimiho Omae, Yuto Fukuyama, Hisato Yasuda, Kenta Mise, Takashi Yoshida, and Yoshihiko Sako* Laboratory of Marine Microbiology, Graduate School of Agriculture, Kyoto University; sako@kais.kyoto-u.ac.jp
Online Resource 7 Distribution pattern of potential hydrogenogenic carboxydotrophic phylotypes in hot springs
OTU	Homology to the potential hydrogenogenic carboxydotrophs		Relative abundance (%)
	Top hit	Identity	1405_UN_A1_D	1405_UN_A1_M	1405_UN_A1_S	1405_UN_A2_D	1405_UN_A2_M	1405_UN_A2_S	1405_UN_B1	1405_UN_B2	1405_UN_B3	1405_UN_B4	1405_UN_B7	1405_UN_B8	1405_UN_R2	1505_UN_A1_S	1505_UN_B2	1505_UN_B4	1505_UN_B7	1505_UN_C3	1505_UN_R2	1511_UN_A1_C	1511_UN_A1_D	1511_UN_A1_M	1511_UN_A1_S	1511_UN_A2_C	1511_UN_A2_D	1511_UN_A2_M	1511_UN_A2_S	1511_UN_B1	1511_UN_B2	1511_UN_B3	1511_UN_B4_C	1511_UN_B4_S	1511_UN_C1	1511_UN_D1	1511_UN_D3	1511_UN_D4_C	1511_UN_D4_S	1511_UN_R3	1612_UN_A1_5	1612_UN_B9_2	1612_UN_E2	1612_UN_UL	1612_KR_D2	1612_KR_E1	1703_KM_2-1_03	1501_IZ_ATGH01	1501_IZ_BZ05
OTU_664	Caldanaerobacter_subterraneus_subsp._pacificus_DSM_12653__CDSM653_RS09340	98.8	0.0852895	0.0683933	0.00502971	0.0379041	0.0246243	0.0353418	0.0242426	0.185053	0.0647097	0.0198644	0.00727696	0.104816	0.00930498	0	0	0	0.00350948	0	0	0	0	0	0	0	0	0	0	0	0	0	0	0	0	0	0	0	0.00216067	0	0	0	0	0	0	0	0	0	0
OTU_1000	Candidatus_Korarchaeota_archaeon_MDKW__D6D85_RS06615	99	0	0	0	0	0	0	0	0	0	0	0	0	0	0	0	0	0.00150406	0	0	0.321449	0.0204528	0.0198291	0.0152344	0	0	0.112102	0.0181106	0	0	0	0	0	0.11107	0	0	0.0209702	0	0	0.25335	0	0.0141602	0	0	0	0	0	0
OTU_1051	Thermofilum_carboxyditrophus_1505__TCARB_RS08035	100	0	0	0	0	0	0	0	0	0	0	0	0	0	0	0	0	0	0	0	0	0	0	0	0	0	0	0	0	0	0	0	0	0.00488222	0	0	0.0433385	0.149086	0	0.0105964	0	0.0964662	0	0	0.000752027	0	0	0
OTU_1148	Caldanaerobacter_subterraneus_subsp._yonseiensis_KB-1__O163_RS28125	99.5	0.058327	0	0.0129335	0.00445931	0	0.00300781	0	0.0413526	0.00441202	0.0425665	0.00242565	0	0.00265857	0	0	0	0.007771	0	0	0	0	0	0	0	0	0	0	0	0	0	0	0	0	0	0	0	0	0	0	0	0	0	0	0	0	0	0
OTU_1160	Carboxydothermus_hydrogenoformans_Z-2901__CHY_RS09860	97.7	0	0	0	0	0	0	0	0	0	0	0	0	0	0.0025428	0	0.000646592	0	0.000753352	0	0.993571	0.0122717	0	0.0289453	0.126529	7.75305	0.0640586	0.00226383	0.0496032	0.0227789	1.23251	11.0448	0.0110345	0.0146466	0.0033998	0.00876757	0.0139801	0	0.00490752	0	0	0	0	0	0	0	0	0
OTU_1816	Thermococcus_barophilus_CH5__TBCH5v1_RS05400	99	0	0	0	0	0	0	0	0	0	0	0	0	0	0	0	0	0	0	0	0	0	0	0	0	0	0	0	0	0	0	0	0	0	0	0	0	0	0	0	0	0	0	0	0	0	0	0
OTU_1621	Moorella_thermoacetica_DSM_21394__MOTE_RS12810	98.8	0	0	0	0	0	0	0	0	0	0	0	0	0	0	0	0	0.00350948	0	0	0	0	0	0	0	0	0	0	0	0.0683368	0	0	0	0	0	0	0	0	0	0	0	0	0	0.00198797	0	0	0	0
OTU_1654	Carboxydocella_sporoproducens_DSM_16521__B5D20_RS13600	100	0	0	0	0	0.000879438	0	0	0	0.0058827	0	0.0181924	0.00110916	0	0	0	0	0	0	0	0	0	0.011567	0	0.0843526	8.47093	0.00457561	0	0	0	0.00253777	0.0103223	0.0275862	0.00122055	0.0220987	0.00194835	0.0167762	0	0	0	0	0	0	0	0	0	0.0069389	0.0117702
OTU_1692	Moorella_glycerini_NMP__BN1230_RS01825	99.3	0	0	0	0	0	0	0	0	0	0	0	0	0	0	0	0	0.000501355	0	0	0	0.00204528	0.00660971	0.00304688	0	0	0	0	0	0.0460425	0	0	0	0	0	0.0126643	0	0	0	0	0	0	0	0	0	0	0	0
OTU_1749	Thermoanaerobacter_sp._YS13__THYS13_RS07610	100	0	0	0	0	0	0	0	0	0	0	0	0	0	0	0	0	0.00676829	0	0	0	0	0	0	0	0	0	0	0	0.00145397	0	0	0	0	0	0	0	0	0	0	0	0	0	0.0165664	0.00451216	0	0	0
OTU_3578	Carboxydothermus_pertinax_Ug1__NR_113201.1	100	0	0	0.00215559	0	0	0	0	0	0	0	0	0	0	0	0	0	0	0	0	0	0	0	0	0	0	0	0	0	0	0	0	0	0	0	0	0	0	0	0	0	0	0	0	0	0.0120948	0.00346945	0.0706215
OTU_6523	Thermanaeromonas_toyohensis_ToBE__B9A14_RS16040	99.3	0	0	0	0	0	0	0	0	0	0	0	0	0	0	0	0	0	0	0	0	0.0122717	0.00660971	0.00304688	0	0	0	0	0	0	0	0	0	0	0	0	0	0	0	0.00481654	0	0	0	0	0	0	0	0
OTU_6791	Moorella_thermoacetica_DSM_21394__MOTE_RS12810	99.1	0	0	0	0	0	0	0	0	0	0	0	0	0	0	0	0	0	0	0	0	0	0	0	0	0	0	0	0	0.00678521	0	0	0	0	0	0	0	0	0	0	0	0	0	0	0	0	0	0
OTU_8267	Parageobacillus_thermoglucosidasius_B4168__B4168_RS14500	100	0	0	0	0	0	0	0	0	0	0.00851329	0	0	0	0	0	0	0	0	0	0	0	0	0	0.0421763	0	0	0	0	0	0	0.00114692	0	0	0	0	0.00139801	0	0	0	0	0	0	0	0	0	0	0
[truncated: 7 more columns]
