# Supplementary material for: Diversity and distribution of thermophilic hydrogenogenic carboxydotrophs revealed by microbial community analysis in sediments from multiple hydrothermal environments in Japan
Source: Arch Microbiol. 2019 Apr 27;201(7):969–82. doi: 10.1007/s00203-019-01661-9 (PMC6687684; doi:10.1007/s00203-019-01661-9)
Supplement: Supplementary file 9 — Supplementary file1 (XLSX 17 kb) [file 203_2019_1661_MOESM9_ESM.xlsx]

## Sheet: Sheet1
"Diversity and distribution of thermophilic hydrogenogenic carboxydotrophs revealed by microbial community analysis in sediments from multiple hydrothermal environments in Japan" Arch. Microbiol. Kimiho Omae, Yuto Fukuyama, Hisato Yasuda, Kenta Mise, Takashi Yoshida, and Yoshihiko Sako* Laboratory of Marine Microbiology, Graduate School of Agriculture, Kyoto University; sako@kais.kyoto-u.ac.jp
Online Resource 9 Co-occurrence of potential hydrogenogenic carboxydotrophic phylotypes and other microbes using non-parametric Spearman correlations of phylotype presence/absence across all sampling sitespresence/absence across all sampling sites
OTU	Co-occurring phylotypes		Spearman correlations
	OTU	Top hit (Identity)
OTU_664	OTU_21	Bacteria;Firmicutes;Clostridia;Thermoanaerobacterales;Family III;Tepidanaerobacter; anaerobic bacterium TOL (100%)	0.806399
OTU_664	OTU_32	Bacteria;Firmicutes;Clostridia;D8A-2; uncultured bacterium (96.5%)	0.806561
OTU_664	OTU_130	Bacteria;Firmicutes;Clostridia;D8A-2; uncultured Firmicutes bacterium (96.8%)	0.882959
OTU_664	OTU_425	Bacteria;Proteobacteria;Gammaproteobacteria;Xanthomonadales;Xanthomonadaceae;Silanimonas; uncultured bacterium (100%)	0.873844
OTU_1000	OTU_79	Bacteria;Proteobacteria;Deltaproteobacteria;Thermodesulfobacteriales;Thermodesulfobacteriaceae;Caldimicrobium; uncultured Thermodesulfobacterium sp. (95.6%)	0.803429
OTU_1000	OTU_165	Bacteria;Thermosulfidibacteraeota;Thermosulfidibacteria;Thermosulfidibacterales;Thermosulfidibacteraceae;Thermosulfidibacter; uncultured bacterium (96.5%)	0.842656
